# Supplementary material for: UBE2C: A pan‐cancer diagnostic and prognostic biomarker revealed through bioinformatics analysis
Source: Cancer Rep (Hoboken). 2024 Apr 5;7(4):e2032. doi: 10.1002/cnr2.2032 (PMC10995712; doi:10.1002/cnr2.2032)
Supplement: Supplementary file 3 — Data S1: Supporting Information. [file CNR2-7-e2032-s004.xlsx]

## Sheet: ACC
Query	Statistic	P-value
A1BG	-0.00382181	0.973356
A1CF	0.0224111	0.844576
A2BP1	-0.116635	0.305999
A2LD1	-0.193354	0.0877818
A2ML1	-0.270927	0.0157342
A2M	-0.210784	0.0623661
A4GALT	0.0449124	0.693732
A4GNT	-0.0816365	0.474466
AAA1	-0.201928	0.0743268
AAAS	0.0421497	0.712256
AACSL	0.230576	0.0409166
AACS	0.294352	0.00867098
AADACL2	-0.169768	0.134716
AADACL4	-0.277425	0.0133125
AADAC	-0.173512	0.126202
AADAT	-0.0983204	0.387889
AAGAB	0.0580331	0.610753
AAK1	-0.107473	0.345077
AAMP	0.124294	0.274489
AANAT	-0.0689035	0.546253
AARS2	0.326217	0.00349043
AARSD1	0.0891675	0.43374
AARS	0.0993184	0.383071
AASDHPPT	-0.135394	0.233638
AASDH	-0.286222	0.0107787
AASS	-0.213096	0.059498
AATF	0.0819133	0.472174
AATK	0.18038	0.111576
ABAT	-0.228457	0.0430687
ABCA10	-0.123661	0.276955
ABCA11P	-0.0839581	0.461157
ABCA12	-0.0590755	0.605047
ABCA13	-0.0430877	0.706142
ABCA17P	-0.0974197	0.392267
ABCA1	-0.306792	0.00614564
ABCA2	-0.0227848	0.841739
ABCA3	-0.257352	0.0222944
ABCA4	-0.0123216	0.914174
ABCA5	-0.303773	0.00668957
ABCA6	-0.235492	0.0369159
ABCA7	0.152824	0.178408
ABCA8	-0.400511	0.00028525
ABCA9	-0.172858	0.127506
ABCB10	0.210102	0.0632325
ABCB11	0.0170504	0.881441
ABCB1	-0.131426	0.247723
ABCB4	-0.0480769	0.673337
ABCB5	-0.0384499	0.736549
ABCB6	0.305526	0.00636878
ABCB7	-0.300073	0.00741415
ABCB8	-0.0866115	0.447075
ABCB9	0.151644	0.182175
ABCC10	0.256134	0.0229528
ABCC11	-0.0761534	0.504742
ABCC12	0.110388	0.332806
ABCC13	0.0763117	0.503854
ABCC1	0.0830331	0.466124
ABCC2	-0.111734	0.32691
ABCC3	-0.0847858	0.456739
ABCC4	0.0765579	0.501694
ABCC5	0.0424781	0.709572
ABCC6P1	-0.0961409	0.39931
ABCC6P2	0.13778	0.225444
ABCC6	-0.163754	0.149054
ABCC8	-0.140949	0.215341
ABCC9	-0.0128773	0.910194
ABCD1	0.035297	0.757003
ABCD2	-0.281489	0.0119679
ABCD3	-0.0451071	0.692471
ABCD4	0.180428	0.111478
ABCE1	-0.0276777	0.808329
ABCF1	0.148053	0.192473
ABCF2	-0.0842259	0.459725
ABCF3	-0.101972	0.371195
ABCG1	-0.195716	0.0839208
ABCG2	-0.394572	0.000355942
ABCG4	-0.0396546	0.728609
ABCG5	0.225345	0.045853
ABCG8	0.0938943	0.410469
ABHD10	-0.263462	0.0192284
ABHD11	-0.0947176	0.405578
ABHD12B	-0.0170727	0.881287
ABHD12	-0.122347	0.282123
ABHD13	-0.0407984	0.720575
ABHD14A	-0.0840555	0.460636
ABHD14B	-0.442478	5.32068e-05
ABHD15	-0.169147	0.13617
ABHD1	-0.136498	0.230331
ABHD2	-0.340847	0.00222689
ABHD3	0.246715	0.0283865
ABHD4	-0.0109786	0.923405
ABHD5	-0.266237	0.0179604
ABHD6	-0.150098	0.186724
ABHD8	-0.17242	0.128485
ABI1	-0.0622931	0.584775
ABI2	0.510759	2.15635e-06
ABI3BP	-0.253311	0.0245445
ABI3	-0.00501461	0.965018
ABL1	0.138778	0.222077
ABL2	-0.00503898	0.964846
ABLIM1	-0.310467	0.00553646
ABLIM2	0.0695472	0.541744
ABLIM3	-0.18055	0.111234
ABO	-0.307821	0.00578527
ABP1	-0.245032	0.0295199
ABRA	0.0103813	0.927649
ABR	-0.110297	0.332493
ABT1	0.131962	0.245788
ABTB1	-0.195983	0.0834917
ABTB2	-0.242648	0.0314307
ACAA1	-0.104966	0.356498
ACAA2	-0.0502921	0.659198
ACACA	0.0210808	0.853443
ACACB	-0.103797	0.3619
ACAD10	-0.241772	0.032063
ACAD11	-0.245399	0.029514
ACAD8	-0.233666	0.0384371
ACAD9	-0.114849	0.31283
ACADL	-0.454199	2.61698e-05
ACADM	-0.08604	0.450879
ACADSB	-0.451753	3.56817e-05
ACADS	-0.148466	0.191222
ACADVL	-0.143817	0.205617
ACAN	0.350039	0.00156525
ACAP1	-0.153165	0.177433
ACAP2	-0.172128	0.129141
ACAP3	0.228432	0.0430914
ACAT1	-0.456426	2.90553e-05
ACAT2	0.25297	0.0247428
ACBD3	0.079333	0.486278
ACBD4	-0.459299	2.55738e-05
ACBD5	-0.249708	0.0267112
ACBD6	0.227532	0.0439378
ACBD7	0.670156	1e-33
ACCN1	-0.152268	0.180361
ACCN2	0.168087	0.13848
ACCN3	0.261928	0.0199617
ACCN4	0.130754	0.250727
ACCN5	0.0789888	0.488963
ACCSL	-0.078959	0.489127
ACCS	-0.280818	0.0124164
ACD	0.36277	0.00101741
ACE2	-0.166967	0.141156
ACER1	-0.0371575	0.745097
ACER2	-0.126241	0.266995
ACER3	-0.111806	0.325889
ACE	-0.1287	0.257733
ACHE	0.0246349	0.82907
ACIN1	0.0552824	0.62779
ACLY	0.152142	0.18037
ACMSD	-0.107524	0.345579
ACN9	-0.10056	0.377889
ACO1	-0.191626	0.0906963
ACO2	-0.288023	0.0102765
ACOT11	-0.228822	0.0427296
ACOT12	-0.218001	0.0536024
ACOT13	-0.046446	0.68382
ACOT1	-0.231573	0.0402456
ACOT2	-0.3148	0.0048877
ACOT4	-0.117308	0.30253
ACOT6	-0.331751	0.00281966
ACOT7	0.38844	0.000403958
ACOT8	-0.0315362	0.782624
ACOT9	0.034591	0.761718
ACOX1	-0.266504	0.0178419
ACOX2	-0.144693	0.202847
ACOX3	-0.176655	0.119259
ACOXL	-0.0880065	0.440559
ACP1	0.296227	0.00823994
ACP2	0.285686	0.0109321
ACP5	0.123929	0.27591
ACP6	-0.285711	0.0109251
ACPL2	-0.0936222	0.41105
ACPP	-0.315214	0.00482943
ACPT	0.123283	0.27906
ACRBP	-0.102921	0.365984
ACRC	0.19092	0.0919085
ACRV1	0.244427	0.0299367
ACR	-0.0157158	0.890662
ACSBG1	-0.0351518	0.758424
ACSBG2	-0.0746991	0.512936
ACSF2	-0.285613	0.0109532
ACSF3	-0.162366	0.152565
ACSL1	-0.0696446	0.541177
ACSL3	-0.125949	0.26811
ACSL4	-0.294206	0.00870538
ACSL5	-0.120521	0.289408
ACSL6	-0.400657	0.000283687
ACSM1	0.019305	0.865901
ACSM2A	-0.043923	0.700712
ACSM2B	-0.16014	0.158604
ACSM3	-0.0427218	0.708525
ACSM4	-0.0917328	0.421374
ACSM5	-0.400745	0.000252439
ACSS1	0.209153	0.0644557
ACSS2	-0.0328384	0.773462
ACSS3	-0.329382	0.00317257
ACTA1	0.0640473	0.574956
ACTA2	-0.0437439	0.70132
ACTBL2	0.0715605	0.530849
ACTB	0.0239289	0.833899
ACTC1	-0.0879906	0.440642
ACTG1	0.057887	0.611652
ACTG2	0.219699	0.0517221
ACTL6A	0.341845	0.00215804
ACTL6B	-0.185077	0.102486
ACTL7A	-0.180588	0.11124
ACTL7B	0.207615	0.0663627
ACTL8	0.271088	0.01567
ACTN1	0.0711052	0.53271
ACTN2	0.161092	0.156109
ACTN3	-0.09845	0.38803
ACTN4	0.153408	0.176739
ACTR10	-0.123685	0.27686
ACTR1A	0.103238	0.364506
ACTR1B	0.0770204	0.499107
ACTR2	0.264241	0.0188649
ACTR3B	-0.0907011	0.425849
ACTR3C	-0.336504	0.00242783
ACTR3	0.378505	0.000635533
ACTR5	0.091261	0.422989
ACTR6	-0.112366	0.32346
ACTR8	0.0204479	0.857799
ACTRT1	-0.0650982	0.568686
ACVR1B	-0.247882	0.0278699
ACVR1C	-0.221254	0.0500471
ACVR1	-0.225584	0.0458153
ACVR2A	-0.187658	0.0976774
ACVR2B	-0.308741	0.00563343
ACVRL1	-0.0337877	0.767094
ACY1	-0.133763	0.239358
ACY3	-0.0662539	0.561827
ACYP1	0.308179	0.00590903
ACYP2	-0.126582	0.265698
ADAD2	-0.0934632	0.41263
ADAL	-0.32203	0.00395473
ADAM10	-0.014703	0.897514
ADAM11	0.196081	0.083336
ADAM12	0.533812	6.30054e-07
ADAM15	-0.0377556	0.740652
ADAM17	0.168403	0.137731
ADAM18	-0.0612899	0.591559
ADAM19	0.109834	0.334534
ADAM20	-0.0163315	0.886406
ADAM21P1	-0.253278	0.024312
ADAM21	-0.140266	0.217595
ADAM22	-0.194596	0.0857346
ADAM23	-0.0845424	0.458036
ADAM28	-0.149989	0.18705
ADAM29	-0.151403	0.182878
ADAM2	-0.206142	0.0683557
ADAM32	-0.0557361	0.625637
ADAM33	0.0620085	0.587211
ADAM3A	0.0741333	0.516143
ADAM5P	0.112355	0.324211
ADAM6	-0.158301	0.163209
ADAM8	0.299659	0.00749934
ADAM9	-0.00740019	0.948355
ADAMDEC1	0.207446	0.0665879
ADAMTS10	-0.108496	0.340487
ADAMTS12	-0.0712112	0.532862
ADAMTS13	0.182108	0.108144
ADAMTS14	0.134153	0.237983
ADAMTS15	-0.0858844	0.451701
ADAMTS16	-0.0469388	0.681235
ADAMTS17	-0.162926	0.151141
ADAMTS18	0.0273032	0.81122
ADAMTS19	0.197032	0.0817798
ADAMTS1	0.191383	0.0911129
ADAMTS20	0.0915984	0.422057
ADAMTS2	0.0601022	0.598072
ADAMTS3	0.187123	0.0986512
ADAMTS4	0.339995	0.00228723
ADAMTS5	0.360516	0.00117771
ADAMTS6	0.183423	0.105589
ADAMTS7	0.166504	0.142273
ADAMTS8	0.0175888	0.877726
ADAMTS9	0.518647	1.42832e-06
ADAMTSL1	0.131573	0.247194
ADAMTSL2	-0.158106	0.163732
ADAMTSL3	-0.237804	0.0350618
ADAMTSL4	-0.0716164	0.529762
ADAMTSL5	0.0844693	0.458425
ADAP1	-0.218427	0.0532957
ADAP2	-0.146592	0.196935
ADARB1	-0.120716	0.288625
ADARB2	-0.0829036	0.467612
ADAR	-0.0342989	0.763672
ADAT1	-0.184664	0.10322
ADAT2	-0.0202533	0.85938
ADAT3	0.402045	0.00026923
ADA	0.0763875	0.502648
ADCK1	-0.321422	0.00402663
ADCK2	-0.228432	0.0430914
ADCK4	0.129942	0.253141
ADCK5	0.204893	0.0701833
ADCY10	-0.0126681	0.91177
ADCY1	0.0169669	0.881828
ADCY2	-0.225237	0.045959
ADCY3	0.229942	0.0417034
ADCY4	-0.116407	0.306278
ADCY5	-0.327504	0.00321666
ADCY6	-0.228408	0.0431141
ADCY7	-0.187196	0.098518
ADCY8	-0.108329	0.341959
ADCY9	-0.152264	0.180019
ADCYAP1R1	-0.0804943	0.480691
ADCYAP1	-0.232215	0.0394644
ADC	-0.24557	0.0293986
ADD1	-0.248199	0.0276661
ADD2	-0.0179654	0.875129
ADD3	0.0328994	0.773474
ADH1A	-0.373701	0.000692876
ADH1B	-0.356721	0.00125125
ADH1C	-0.146552	0.197471
ADH4	-0.230518	0.0409691
ADH5	-0.211782	0.0611148
ADH6	-0.316575	0.00447713
ADH7	-0.034764	0.761009
ADHFE1	-0.224221	0.0471688
ADI1	0.126582	0.265698
ADIG	-0.0468355	0.681899
ADIPOQ	-0.0903211	0.428585
ADIPOR1	0.145545	0.200178
ADIPOR2	-0.309981	0.00561394
ADK	-0.137098	0.227764
ADM2	0.15119	0.183503
ADM	0.159542	0.159901
ADNP2	0.034372	0.763183
ADNP	-0.0720058	0.527522
ADORA1	0.114289	0.315207
ADORA2A	0.172566	0.128158
ADORA2B	0.163705	0.149176
ADORA3	-0.160797	0.15688
ADO	-0.163973	0.148505
ADPGK	0.124635	0.273167
ADPRHL1	-0.0704236	0.536653
ADPRHL2	0.0861977	0.449255
ADPRH	-0.376071	0.000692217
ADRA1A	0.0651584	0.568328
ADRA1B	-0.104406	0.35908
ADRA1D	-0.112695	0.322739
ADRA2A	0.0683305	0.549604
ADRA2B	-0.0975901	0.391436
ADRA2C	0.145716	0.199648
ADRB1	-0.137218	0.227858
ADRB2	-0.31334	0.00509839
ADRB3	0.117112	0.304015
ADRBK1	0.390166	0.00041843
ADRBK2	-0.10073	0.376318
ADRM1	0.140993	0.21473
ADSL	0.304942	0.00647416
ADSSL1	0.111198	0.328542
ADSS	0.0757303	0.50634
AEBP1	-0.0244888	0.830068
AEBP2	-0.207254	0.0669598
AEN	-0.110467	0.331743
AES	0.0636563	0.57657
AFAP1L1	0.0334469	0.769378
AFAP1L2	-0.062147	0.585657
AFAP1	-0.00705944	0.950765
AFARP1	0.1228	0.280963
AFF1	-0.560954	1.32253e-07
AFF2	0.0842746	0.459465
AFF3	-0.0088851	0.937994
AFF4	-0.273783	0.0148705
AFG3L1	0.0432327	0.704648
AFG3L2	0.00674294	0.952944
AFMID	0.289557	0.0098653
AFM	-0.188149	0.0968115
AFP	-0.302768	0.00668498
AFTPH	-0.432035	8.23866e-05
AG2	0.0282863	0.804196
AGAP11	-0.177897	0.116654
AGAP1	0.264946	0.0185406
AGAP2	0.200974	0.0758094
AGAP3	-0.0333739	0.769868
AGAP4	0.100268	0.378523
AGAP5	-0.142356	0.210296
AGAP6	0.165093	0.145724
AGAP7	0.0629876	0.581311
AGAP8	0.306694	0.00616255
AGA	-0.335054	0.00266719
AGBL1	0.12991	0.253827
AGBL2	0.0704496	0.537263
AGBL3	-0.218574	0.0531336
AGBL4	-0.0470949	0.680233
AGBL5	0.209421	0.0641088
AGER	0.357546	0.00129982
AGFG1	0.254309	0.0239714
AGFG2	-0.450316	3.79858e-05
AGGF1	-0.249805	0.0266505
AGK	-0.195716	0.0839208
AGL	-0.0250487	0.826242
AGMAT	0.0876339	0.441714
AGPAT1	0.128822	0.257281
AGPAT2	0.0963486	0.397512
AGPAT3	0.0166261	0.884187
AGPAT4	0.253349	0.0242711
AGPAT5	-0.0646543	0.570597
AGPAT6	0.0510954	0.6541
AGPAT9	-0.343038	0.00207827
AGPHD1	-0.268208	0.0171038
AGPS	0.269937	0.0163823
AGR2	-0.0662104	0.562085
AGRN	0.209542	0.0639516
AGRP	0.0674537	0.554001
AGTPBP1	-0.0546495	0.631739
AGTR1	-0.0954479	0.401955
AGTR2	0.0372246	0.744652
AGTRAP	0.0927459	0.415458
AGT	-0.204236	0.0711025
AGXT2L1	-0.207852	0.0660452
AGXT2L2	-0.297687	0.00791726
AGXT2	-0.166951	0.141403
AGXT	-0.00303966	0.97879
AHCTF1	0.0090555	0.936806
AHCYL1	-0.153067	0.177711
AHCYL2	-0.356159	0.00136072
AHCY	0.372566	0.000781987
AHDC1	0.0342016	0.764323
AHI1	-0.0191334	0.866859
AHNAK2	0.00883642	0.938334
AHNAK	-0.202935	0.0728634
AHRR	-0.0470058	0.680214
AHR	-0.195643	0.0840382
AHSA1	-0.0391918	0.731153
AHSA2	-0.0253651	0.824081
AHSG	-0.0751543	0.510364
AHSP	0.0299834	0.793083
AICDA	0.0427514	0.708332
AIDA	0.423116	0.000102356
AIF1L	0.389898	0.000422534
AIF1	-0.174075	0.124817
AIFM1	-0.396762	0.000328177
AIFM2	0.208179	0.0657302
AIFM3	-0.147201	0.195067
AIG1	-0.182059	0.10824
AIM1L	0.272157	0.0152486
AIM1	0.00525803	0.963317
AIM2	-0.100685	0.377294
AIMP1	-0.0235031	0.837105
AIMP2	0.0951199	0.404359
AIPL1	0.0127112	0.911471
AIP	0.238048	0.0348712
AIRE	0.0980279	0.390078
AJAP1	0.0305901	0.788992
AK1	-0.0756573	0.506751
AK2	0.379138	0.000621508
AK3L1	0.289873	0.00978225
AK3	-0.130282	0.25189
AK5	-0.0354736	0.756281
AK7	-0.00529458	0.963064
AKAP10	-0.292186	0.00919381
AKAP11	-0.212634	0.0600628
AKAP12	0.074221	0.51487
AKAP13	-0.346227	0.00187791
AKAP14	0.122723	0.281266
AKAP1	-0.457352	2.78885e-05
AKAP2	-0.283544	0.0113342
AKAP3	-0.237658	0.0351765
AKAP4	0.0472439	0.679277
AKAP5	0.299294	0.00757523
AKAP6	-0.585151	2.8366e-08
AKAP7	0.0613806	0.591009
AKAP8L	0.261271	0.0202832
AKAP8	0.101607	0.372919
AKAP9	-0.430112	8.91664e-05
AKD1	-0.180501	0.111331
AKIRIN1	0.00053554	0.996339
AKIRIN2	0.235686	0.0367566
AKNAD1	-0.288849	0.00983141
AKNA	-0.255501	0.0233016
AKR1A1	0.0963242	0.397632
AKR1B10	-0.232887	0.0388812
AKR1B15	-0.178712	0.115066
AKR1B1	-0.319718	0.00423418
AKR1C1	-0.192857	0.088596
AKR1C2	-0.207205	0.067025
AKR1C3	-0.226144	0.0452689
AKR1C4	0.129926	0.253767
AKR1CL1	0.227288	0.0439645
AKR1D1	-0.3001	0.00720814
AKR1E2	0.188743	0.0957431
AKR7A2	0.0922347	0.418042
AKR7A3	0.174099	0.124763
AKR7L	0.380029	0.000551307
AKT1S1	0.305526	0.00636878
AKT1	-0.0803681	0.481382
AKT2	0.10056	0.37713
AKT3	-0.477702	1.10057e-05
AKTIP	-0.484083	6.18582e-06
ALAD	-0.248223	0.0276504
ALAS1	0.0201071	0.860146
ALAS2	-0.0170132	0.881698
ALB	-0.210369	0.0627615
ALCAM	0.0103944	0.927474
ALDH16A1	0.235954	0.0365386
ALDH18A1	0.0372201	0.744204
ALDH1A1	-0.240871	0.032724
ALDH1A2	-0.0878393	0.441431
ALDH1A3	-0.142868	0.20865
ALDH1B1	0.098223	0.38836
ALDH1L1	-0.454649	3.1426e-05
ALDH1L2	0.0250974	0.825909
ALDH2	-0.394718	0.000354026
ALDH3A1	-0.161436	0.155215
ALDH3A2	-0.211149	0.0619059
ALDH3B1	-0.260127	0.0208536
ALDH3B2	-0.226731	0.0444988
ALDH4A1	-0.0283106	0.804031
ALDH5A1	-0.46463	2.01233e-05
ALDH6A1	-0.414533	0.000166515
ALDH7A1	-0.368062	0.000912897
ALDH8A1	0.0654576	0.565811
ALDH9A1	-0.226534	0.0448919
ALDOA	-0.0212269	0.852439
ALDOB	-0.123004	0.279531
ALDOC	0.0922103	0.418165
ALG10B	-0.0248784	0.827715
ALG10	0.139216	0.220609
ALG11	-0.0709104	0.533835
ALG12	0.058739	0.606413
ALG13	-0.123296	0.278384
ALG14	-0.199099	0.0786255
ALG1L2	0.0564306	0.62133
ALG1L	-0.0742941	0.514456
ALG1	-0.0401899	0.724576
ALG2	-0.017186	0.880312
ALG3	0.151315	0.182773
ALG5	0.0340068	0.765627
ALG6	0.167089	0.140864
ALG8	0.151729	0.181927
ALG9	0.208666	0.0650904
ALKBH1	-0.104601	0.358181
ALKBH2	0.108569	0.34016
ALKBH3	-0.0987476	0.386591
ALKBH4	-0.194182	0.0864127
ALKBH5	-0.264435	0.018775
ALKBH6	0.402364	0.000236975
ALKBH7	0.0599318	0.599112
ALKBH8	-0.330672	0.00305061
ALK	0.0673646	0.555273
ALLC	0.173654	0.125888
ALMS1P	-0.0457795	0.688699
ALMS1	0.270107	0.0163126
ALOX12B	-0.0307991	0.787584
ALOX12P2	-0.0391803	0.731732
ALOX12	-0.10101	0.375748
ALOX15B	0.129735	0.254471
ALOX15	-0.0575977	0.614122
ALOX5AP	-0.152556	0.179177
ALOX5	-0.290458	0.00963056
ALOXE3	-0.187807	0.0974302
ALPI	0.108091	0.343025
ALPK1	-0.258909	0.0214754
ALPK2	-0.0293867	0.797112
ALPK3	-0.20129	0.0753421
ALPL	0.187829	0.0973692
ALPPL2	-0.025747	0.821797
ALPP	0.343453	0.00194264
ALS2CL	-0.198418	0.0796701
ALS2CR11	-0.00782667	0.945422
ALS2CR12	0.109117	0.338436
ALS2CR4	0.379265	0.000566881
ALS2CR8	-0.252605	0.0249568
ALS2	0.316991	0.00458618
ALX1	0.0803356	0.48156
ALX3	0.24776	0.0279486
ALX4	0.244254	0.0300565
AMAC1L2	0.0937231	0.411326
AMAC1L3	-0.106484	0.350292
AMAC1	0.179141	0.114183
AMACR	-0.330842	0.00303482
AMBN	-0.199189	0.0784262
AMBP	-0.0545162	0.633232
AMBRA1	-0.0614654	0.589782
AMD1	-0.282635	0.0116108
AMDHD1	0.161831	0.153936
AMDHD2	-0.0449611	0.693417
AMELX	0.0694655	0.542977
AMFR	0.00744888	0.948015
AMHR2	0.00133885	0.99072
AMH	0.340411	0.00214312
AMICA1	-0.325268	0.0035912
AMIGO1	-0.458569	2.64199e-05
AMIGO2	-0.400049	0.000290251
AMIGO3	0.277093	0.0136676
AMMECR1L	0.295083	0.00850074
AMMECR1	-0.178578	0.115242
AMN1	-0.2889	0.0100397
AMN	0.158178	0.163836
AMOTL1	-0.0566456	0.619322
AMOTL2	-0.0792356	0.486815
AMOT	-0.102702	0.36701
AMPD1	0.0279054	0.807136
AMPD2	-0.0759737	0.504971
AMPD3	-0.483301	8.44001e-06
AMPH	0.132957	0.242765
AMT	-0.120789	0.288332
AMY1A	-0.0734187	0.520206
AMY2A	-0.276175	0.0137513
AMY2B	-0.31519	0.00483284
AMZ1	0.103955	0.361917
AMZ2P1	-0.13772	0.226146
AMZ2	-0.280282	0.0125899
ANAPC10	-0.08576	0.452359
ANAPC11	0.242808	0.0310754
ANAPC13	-0.199537	0.0779598
ANAPC16	-0.0339099	0.766712
ANAPC1	0.119158	0.294928
ANAPC2	0.0779698	0.493819
ANAPC4	-0.230404	0.0412856
ANAPC5	0.197712	0.0807636
ANAPC7	0.430501	8.77527e-05
ANGEL1	-0.208715	0.0650267
ANGEL2	-0.0705092	0.536918
ANGPT1	-0.308861	0.0057958
ANGPT2	0.262672	0.0193512
ANGPT4	-0.134986	0.235586
ANGPTL1	-0.28778	0.0103432
ANGPTL2	-0.0663096	0.560756
ANGPTL3	0.295837	0.00811904
ANGPTL4	0.36631	0.000969032
ANGPTL5	-0.0910963	0.424616
ANGPTL6	-0.270983	0.0159582
ANGPTL7	0.193693	0.0871951
ANG	0.325974	0.00351603
ANK1	-0.383569	0.000530995
ANK2	-0.494109	4.99522e-06
ANK3	-0.33099	0.00288736
ANKAR	-0.406013	0.000231552
ANKDD1A	-0.0467137	0.682095
ANKFN1	0.00674997	0.952921
ANKFY1	-0.32201	0.00380402
ANKHD1-EIF4EBP3	-0.348006	0.00167398
ANKHD1	-0.22001	0.0515608
ANKH	-0.0227361	0.842073
ANKIB1	-0.212098	0.0607223
ANKK1	-0.170644	0.132687
ANKLE1	0.301339	0.00715882
ANKLE2	-0.0708861	0.533976
ANKMY1	0.158666	0.162231
ANKMY2	-0.19277	0.0887585
ANKRA2	-0.210175	0.0631392
ANKRD10	0.066407	0.560179
ANKRD11	0.0961295	0.39859
ANKRD12	-0.362488	0.0011025
ANKRD13A	-0.00511198	0.964338
ANKRD13B	0.339119	0.00235083
ANKRD13C	0.0994888	0.382252
ANKRD13D	0.376217	0.00068869
ANKRD16	-0.130404	0.251445
ANKRD17	-0.131475	0.247546
ANKRD19	0.0933788	0.412271
ANKRD1	0.0239168	0.834277
ANKRD20A3	0.0945235	0.407326
ANKRD20A4	0.0980092	0.390169
ANKRD20B	0.110603	0.331863
ANKRD22	-0.0412415	0.718194
ANKRD23	0.219572	0.0520365
ANKRD24	-0.100487	0.377478
ANKRD26P1	0.171539	0.130635
ANKRD26	0.17393	0.125278
ANKRD27	-0.00486855	0.966039
ANKRD28	-0.232473	0.039459
ANKRD29	-0.220985	0.0503336
ANKRD2	-0.316624	0.00447057
ANKRD30B	0.0536107	0.638894
ANKRD31	-0.331023	0.00288442
ANKRD32	0.198345	0.0797826
ANKRD33	0.0409035	0.720408
ANKRD34A	0.349174	0.00161067
ANKRD34B	0.100947	0.376048
ANKRD34C	-0.122056	0.283908
ANKRD35	-0.171783	0.130081
ANKRD36BP1	-0.126315	0.266717
ANKRD36B	0.247068	0.0281535
ANKRD36	0.230199	0.0412573
ANKRD37	0.171324	0.130958
ANKRD39	0.160857	0.156454
ANKRD40	-0.185273	0.102074
ANKRD42	-0.0736368	0.518192
ANKRD43	0.0799348	0.483757
ANKRD44	-0.0652629	0.56697
ANKRD45	-0.315733	0.00459037
ANKRD46	-0.233642	0.0384577
ANKRD49	0.0147153	0.897584
ANKRD50	-0.0359299	0.752783
ANKRD52	-0.00489289	0.965869
ANKRD53	-0.165677	0.144288
ANKRD54	0.250487	0.0262294
ANKRD55	-0.349445	0.00159631
ANKRD56	-0.196193	0.0831145
ANKRD57	-0.0123905	0.913579
ANKRD58	-0.0733934	0.519579
ANKRD5	-0.388218	0.000449136
ANKRD6	-0.543233	3.72026e-07
ANKRD7	-0.212292	0.0603413
ANKRD9	0.116943	0.304046
ANKS1A	-0.25538	0.0233692
ANKS1B	-0.108423	0.340813
ANKS3	0.0755842	0.507162
ANKS4B	-0.105309	0.355662
ANKS6	0.140287	0.217052
ANKZF1	0.183447	0.105542
ANLN	0.791845	1e-33
ANO10	-0.362853	0.00108906
ANO1	0.012147	0.915272
ANO2	-0.0373418	0.743396
ANO3	-0.150493	0.185554
ANO4	-0.0856134	0.452343
ANO5	-0.426366	8.92987e-05
ANO6	-0.204371	0.0708163
ANO7	0.168038	0.138596
ANO8	-0.146008	0.198741
ANO9	-0.255209	0.0232125
ANP32A	0.341188	0.00220316
ANP32B	0.608958	4.31391e-09
ANP32C	0.194807	0.0853577
ANP32D	0.136575	0.230065
ANP32E	0.465068	1.97275e-05
ANPEP	0.0691821	0.543872
ANTXR1	0.217186	0.0546904
ANTXR2	-0.194377	0.086093
ANTXRL	-0.117189	0.303693
ANUBL1	-0.291626	0.00933334
ANXA10	0.0890372	0.435204
ANXA11	0.0354917	0.755704
ANXA13	-0.00571562	0.960129
ANXA1	-0.0962025	0.39823
ANXA2P1	-0.0180137	0.874795
ANXA2P2	-0.0655307	0.565377
ANXA2P3	-0.0723753	0.526169
ANXA2	-0.0305501	0.788871
ANXA3	-0.257455	0.0219868
ANXA4	-0.123564	0.277336
ANXA5	-0.108679	0.340393
ANXA6	-0.0536758	0.637833
ANXA7	-0.23425	0.0379447
ANXA8L1	0.0706697	0.53599
ANXA8L2	-0.278291	0.0130154
ANXA8	-0.260688	0.0203199
ANXA9	-0.333982	0.00275668
AOAH	-0.258496	0.0216904
AOC2	0.0793817	0.48601
AOC3	-0.0023369	0.983739
AOX1	-0.471008	1.50333e-05
AOX2P	0.0655102	0.566237
AP1AR	-0.267308	0.0174906
AP1B1	0.0117089	0.918321
AP1G1	-0.146581	0.197382
AP1G2	0.183374	0.105683
AP1M1	0.209713	0.063732
AP1M2	0.0152573	0.893833
AP1S1	0.152945	0.17806
AP1S2	-0.0499026	0.661676
AP1S3	-0.117502	0.301724
AP2A1	0.0290409	0.799079
AP2A2	0.0158107	0.890005
AP2B1	-0.141821	0.21203
AP2M1	0.0346641	0.76123
AP2S1	0.435446	6.05364e-05
AP3B1	-0.207936	0.066052
AP3B2	-0.176388	0.119827
AP3D1	0.0227361	0.842073
AP3M1	-0.0493552	0.665778
AP3M2	-0.0547712	0.630979
AP3S1	-0.0242942	0.8317
AP3S2	0.052629	0.644412
AP4B1	0.0829606	0.467305
AP4E1	0.0944139	0.407872
AP4M1	-0.0347614	0.760579
AP4S1	0.0640701	0.57409
APAF1	0.182498	0.107382
APBA1	-0.201266	0.075378
APBA2	-0.149611	0.187795
APBA3	0.132595	0.243515
APBB1IP	-0.203724	0.0718242
APBB1	-0.3148	0.0048877
APBB2	-0.169766	0.134538
APBB3	-0.202288	0.0738833
APC2	0.13369	0.239616
APCDD1L	-0.0658096	0.56446
APCDD1	0.0818647	0.472438
APCS	-0.090385	0.428257
APC	-0.211417	0.0615701
APEH	-0.246227	0.0289571
APEX1	0.280355	0.0125661
APEX2	-0.174878	0.123065
APH1A	0.0363924	0.749704
APH1B	-0.592722	1.66347e-08
API5	-0.338632	0.00238685
APIP	-0.0517283	0.650095
APITD1	0.188096	0.0968863
APLF	-0.0983331	0.388597
APLNR	-0.0728339	0.523544
APLN	0.0687196	0.546574
APLP1	0.0123905	0.913579
APLP2	0.101461	0.372854
APOA1BP	0.0909445	0.424604
APOA1	0.25173	0.0252255
APOA2	0.0267856	0.814734
APOA4	0.000197217	0.998624
APOA5	0.179702	0.113035
APOB48R	-0.0406767	0.721375
APOBEC1	0.148148	0.192582
APOBEC2	0.00711762	0.95036
APOBEC3A	0.666756	1.97297e-11
APOBEC3B	0.757498	1e-33
APOBEC3C	-0.22685	0.0445875
APOBEC3D	-0.155599	0.170582
APOBEC3F	0.123589	0.27786
APOBEC3G	-0.122687	0.280777
APOBEC3H	-0.165287	0.145471
APOBEC4	0.0877649	0.44182
APOB	0.0536498	0.638649
APOC1P1	0.0770545	0.499699
APOC1	0.158423	0.162882
APOC2	0.213242	0.0593206
APOC3	-0.19401	0.0866691
APOC4	-0.00254012	0.982275
APOD	-0.0186952	0.869883
APOE	0.126047	0.267738
APOF	-0.110827	0.330876
APOH	-0.0322195	0.778034
APOL1	0.0228092	0.841572
APOL2	-0.113948	0.31666
APOL3	-0.284518	0.0112734
APOL4	0.0106257	0.925951
APOL5	0.19847	0.0795316
APOL6	-0.295204	0.00847265
APOLD1	0.0368306	0.746791
APOM	-0.182571	0.10724
APOOL	-0.283179	0.0116759
APOO	-0.0276047	0.808825
APPBP2	-0.18335	0.10573
APPL1	-0.257498	0.0222165
APPL2	-0.30224	0.00698192
APP	-0.158252	0.163339
APRT	0.231037	0.0407195
APTX	0.110492	0.331636
AQP10	-0.00676707	0.952802
AQP11	0.039557	0.728744
AQP12B	0.0179087	0.875519
AQP1	-0.155745	0.170178
AQP2	0.282124	0.0117689
AQP3	-0.0388023	0.733725
AQP4	-0.136336	0.230889
AQP5	0.169208	0.136025
AQP6	0.104561	0.359108
AQP7P1	0.0291525	0.798694
AQP7P3	-0.0533139	0.640755
AQP7	-0.297166	0.00782485
AQP8	0.0109545	0.923666
AQP9	0.0524522	0.646169
AQPEP	-0.119985	0.291569
AQR	-0.129309	0.255475
ARAF	-0.285638	0.0109461
ARAP1	-0.0968598	0.395003
ARAP2	-0.208252	0.0656339
ARAP3	-0.213681	0.0587908
ARCN1	-0.0226874	0.842406
ARC	-0.139581	0.219392
AREG	0.194787	0.0853912
ARF1	0.131062	0.249604
ARF3	-0.0753895	0.50826
ARF4	0.058496	0.608598
ARF5	0.0822541	0.470328
ARF6	0.156183	0.168968
ARFGAP1	0.163145	0.150586
ARFGAP2	0.199026	0.0787369
ARFGAP3	0.14165	0.212584
ARFGEF1	-0.232316	0.0393756
ARFGEF2	-0.150779	0.184341
ARFIP1	-0.209983	0.063256
ARFIP2	0.272128	0.0155056
ARFRP1	-0.0589825	0.60492
ARG1	-0.092376	0.418111
ARG2	-0.127045	0.263944
ARGFXP2	-0.0108966	0.924068
ARGFX	0.199036	0.0786609
ARGLU1	-0.0695959	0.541461
ARHGAP10	-0.277288	0.0135996
ARHGAP11A	0.793038	1e-33
ARHGAP11B	0.645695	1.31929e-10
ARHGAP12	0.0762785	0.504041
ARHGAP15	-0.112926	0.321043
ARHGAP17	-0.238194	0.0347573
ARHGAP18	-0.151595	0.182317
ARHGAP19	0.0498296	0.662141
ARHGAP1	0.0322056	0.778127
ARHGAP20	0.118671	0.296917
ARHGAP21	-0.310749	0.00531428
ARHGAP22	-0.361443	0.001065
ARHGAP23	-0.198564	0.0794453
ARHGAP24	-0.200852	0.0759898
ARHGAP25	-0.252848	0.0248139
ARHGAP26	-0.25813	0.0218816
ARHGAP27	-0.0985881	0.386593
ARHGAP28	0.0718841	0.528221
ARHGAP29	-0.144815	0.202464
ARHGAP30	-0.266188	0.017982
ARHGAP31	-0.253554	0.0244036
ARHGAP32	0.0575219	0.613904
ARHGAP33	0.470959	1.50671e-05
ARHGAP36	-0.00536844	0.962549
ARHGAP39	0.25835	0.0217667
ARHGAP42	-0.113583	0.318221
ARHGAP4	0.0610273	0.592441
ARHGAP5	-0.154771	0.172889
ARHGAP6	-0.166164	0.1431
ARHGAP8	0.235944	0.0363188
ARHGAP9	-0.169206	0.135842
ARHGDIA	0.304601	0.00653635
ARHGDIB	-0.0502434	0.659508
ARHGDIG	0.253285	0.0243079
ARHGEF10L	-0.446787	4.4252e-05
ARHGEF10	-0.00384615	0.973186
ARHGEF11	-0.000754625	0.994806
ARHGEF12	-0.307984	0.00594175
ARHGEF15	-0.156061	0.169303
ARHGEF16	0.122299	0.282946
ARHGEF17	-0.114021	0.316348
ARHGEF18	0.0193281	0.865515
ARHGEF19	0.215506	0.0566249
ARHGEF1	0.247639	0.0280276
ARHGEF2	0.125609	0.269415
ARHGEF33	-0.0170399	0.881323
ARHGEF35	-0.511075	1.4885e-06
ARHGEF37	-0.478773	1.04642e-05
ARHGEF3	-0.545472	3.27507e-07
ARHGEF4	0.188889	0.0954819
ARHGEF5	-0.409033	0.000182015
ARHGEF6	0.049148	0.666486
ARHGEF7	0.037853	0.740007
ARHGEF9	-0.101534	0.372509
ARID1A	-0.0319135	0.780089
ARID1B	-0.177775	0.116907
ARID2	-0.169815	0.134425
ARID3A	0.0736611	0.518053
ARID3B	0.153496	0.176832
ARID3C	-0.15577	0.170427
ARID4A	-0.0668208	0.557733
ARID4B	0.0474927	0.677085
ARID5A	0.124318	0.274395
ARID5B	-0.229917	0.0417255
ARIH1	-0.293551	0.00864789
ARIH2	-0.21906	0.0525961
ARL10	-0.103713	0.363043
ARL11	-0.15594	0.169639
ARL13A	-0.190637	0.0923971
ARL13B	-0.124611	0.273262
ARL14	-0.157496	0.165683
ARL15	-0.300755	0.00727568
ARL16	0.330428	0.00307329
ARL17A	0.0432084	0.704807
ARL17B	-0.00847808	0.940887
ARL1	-0.147798	0.193646
ARL2BP	-0.0128043	0.910702
ARL2	-0.0203019	0.858805
ARL3	0.0640944	0.573944
ARL4A	0.276996	0.0137017
ARL4C	-0.0141431	0.9014
ARL4D	-0.0169426	0.881996
ARL5A	-0.209688	0.0637634
ARL5B	0.243208	0.0310323
ARL5C	-0.195487	0.0842511
ARL6IP1	0.0886076	0.436641
ARL6IP4	0.0514362	0.651942
ARL6IP5	-0.428459	8.17228e-05
ARL6IP6	0.500389	3.65555e-06
ARL6	-0.231134	0.040633
ARL8A	-0.0778481	0.494495
ARL8B	-0.372517	0.000783305
ARL9	0.0920755	0.419634
ARMC10	-0.250779	0.0260506
ARMC1	-0.138851	0.221832
ARMC2	-0.312877	0.00516677
ARMC3	0.215043	0.0570129
ARMC4	-0.294011	0.008539
ARMC5	-0.0565482	0.619925
ARMC6	0.194279	0.0862528
ARMC7	0.0291139	0.798584
ARMC8	-0.0783836	0.491523
ARMC9	-0.220837	0.050672
ARMCX1	-0.202143	0.0740112
ARMCX2	-0.230185	0.0414831
ARMCX3	-0.201826	0.0745565
ARMCX5	-0.499611	3.80104e-06
ARMCX6	-0.150755	0.184412
ARMS2	0.00113578	0.992074
ARNT2	-0.264094	0.0189326
ARNTL2	0.0782786	0.49289
ARNTL	0.0116115	0.918999
ARNT	-0.048369	0.671466
ARPC1A	0.0747566	0.511835
ARPC1B	0.303165	0.00680426
ARPC2	0.385954	0.000487426
ARPC3	0.238267	0.0347005
ARPC4	0.117892	0.300116
ARPC5L	0.40594	0.0002322
ARPC5	0.307741	0.00598286
ARPM1	0.139898	0.218341
ARPP19	-0.0959834	0.39931
ARPP21	-0.059534	0.602243
ARR3	0.00251852	0.982425
ARRB1	-0.269693	0.0164823
ARRB2	-0.0935492	0.411416
ARRDC1	0.0371714	0.744527
ARRDC2	-0.0764119	0.502512
ARRDC3	-0.168987	0.136355
ARRDC4	-0.194547	0.0858141
ARRDC5	-0.0479375	0.67483
ARSA	-0.104309	0.359531
ARSB	-0.0982717	0.388124
ARSD	-0.483228	8.46951e-06
ARSE	-0.199912	0.0773263
ARSF	0.000154927	0.998919
ARSG	-0.327848	0.00332321
ARSI	-0.267577	0.0171251
ARSJ	0.206013	0.0686393
ARSK	-0.219328	0.0523024
ART1	0.0184692	0.871656
ART3	-0.132681	0.24375
ART4	-0.37114	0.000759058
ART5	-0.00583611	0.959289
ARTN	0.538395	3.09123e-07
ARV1	-0.107425	0.345297
ARVCF	0.0597858	0.600004
ARX	0.163309	0.150417
AR	-0.302189	0.00679567
AS3MT	-0.101996	0.370326
ASAH1	-0.309615	0.00567267
ASAH2B	-0.102647	0.368022
ASAH2	0.0187931	0.869425
ASAM	0.0330444	0.772503
ASAP1IT1	0.106148	0.351821
ASAP1	0.0832035	0.465207
ASAP2	0.228335	0.0431822
ASAP3	-0.161271	0.15538
ASB10	-0.00836318	0.941687
ASB11	2.20626e-05	0.999846
ASB12	-0.0724927	0.524728
ASB13	-0.00255599	0.982207
ASB14	-0.334494	0.00271364
ASB15	-0.0392091	0.731542
ASB16	0.00898247	0.937315
ASB17	0.204586	0.0705142
ASB18	0.0824586	0.470013
ASB1	0.372298	0.000789263
ASB2	0.0732599	0.521112
ASB3	0.352726	0.00152265
ASB4	-0.0381532	0.738508
ASB5	-0.0932015	0.413946
ASB6	0.29131	0.00941303
ASB7	-0.244012	0.0304681
ASB8	-0.449854	3.87569e-05
ASB9	-0.142783	0.20937
ASCC1	0.120716	0.288625
ASCC2	0.0843963	0.458815
ASCC3	-0.130112	0.252515
ASCL1	0.0636993	0.57704
ASCL2	-0.0360153	0.752677
ASCL3	-0.0693242	0.5438
ASCL4	-0.229957	0.0414763
ASF1A	0.112817	0.322212
ASF1B	0.875243	1e-33
ASFMR1	-0.0201926	0.859797
ASGR1	0.196689	0.0823686
ASGR2	-0.271585	0.0154729
ASH1L	-0.0912366	0.423113
ASH2L	0.136125	0.231108
ASIP	-0.0252933	0.824887
ASL	0.179649	0.113051
ASMTL	-0.257571	0.0221776
ASMT	0.00270297	0.981138
ASNA1	0.113072	0.320414
ASNSD1	-0.256329	0.0228463
ASNS	-0.147201	0.19547
ASPA	0.040482	0.722655
ASPDH	-0.0430877	0.706142
ASPG	-0.334725	0.00256839
ASPHD1	0.143939	0.205231
ASPHD2	0.215652	0.0564545
ASPH	-0.303481	0.00674441
ASPM	0.8852	1e-33
ASPN	-0.19406	0.086613
ASPRV1	-0.0657741	0.563931
ASPSCR1	0.109713	0.335073
ASRGL1	0.110906	0.32982
ASS1	0.0696933	0.540894
ASTE1	-0.305915	0.00629937
ASTL	0.0143453	0.900145
ASTN1	-0.136952	0.228263
ASTN2	-0.0795526	0.485857
ASXL1	-0.0154576	0.892281
ASXL2	-0.0944499	0.406912
ASXL3	0.00136643	0.990464
ASZ1	-0.0259013	0.820747
ATAD1	-0.106061	0.35148
ATAD2B	0.39557	0.000343036
ATAD2	0.713924	1e-33
ATAD3A	0.459956	2.4834e-05
ATAD3B	0.382254	0.000556502
ATAD3C	0.266943	0.0176495
ATAD5	0.59165	1.79816e-08
ATCAY	0.0830251	0.466957
ATE1	-0.0737342	0.517637
ATF1	-0.0193038	0.865683
ATF2	-0.00289679	0.979824
ATF3	0.11054	0.331422
ATF4	0.319196	0.00414031
ATF5	0.268062	0.017166
ATF6B	-0.292212	0.00897144
ATF6	-0.0179649	0.874927
ATF7IP2	-0.18111	0.110116
ATF7IP	-0.0609299	0.593033
ATF7	0.0945229	0.406548
ATG10	-0.146714	0.19656
ATG12	-0.15628	0.168699
ATG16L1	0.227751	0.0437307
ATG16L2	0.000559887	0.996093
ATG2A	-0.291334	0.00940688
ATG2B	-0.250609	0.0261548
ATG3	0.00411392	0.971314
ATG4A	-0.306621	0.00617527
ATG4B	0.403968	0.000250315
ATG4C	-0.24075	0.0328142
ATG4D	0.254528	0.0238472
ATG5	-0.245764	0.0292672
ATG7	-0.335443	0.0026353
ATG9A	0.265423	0.018074
ATG9B	-0.0422833	0.710845
ATHL1	0.261977	0.019938
ATIC	0.20314	0.0726561
ATL1	-0.284275	0.0113457
ATL2	0.152386	0.179668
ATL3	0.236733	0.0359105
ATMIN	-0.188925	0.0954166
ATM	-0.200024	0.0772254
ATN1	-0.111246	0.328329
ATOH1	0.0946659	0.406616
ATOH7	0.0570155	0.617713
ATOH8	-0.258861	0.0215006
ATOX1	-0.125414	0.270163
ATP10A	-0.0748783	0.511146
ATP10B	-0.266365	0.0176536
ATP10D	0.090409	0.427346
ATP11A	-0.0814995	0.474421
ATP11B	0.000170399	0.998893
ATP11C	-0.194766	0.0854566
ATP12A	-0.0586288	0.607784
ATP13A1	0.27797	0.0133637
ATP13A2	-0.0341774	0.764924
ATP13A3	-0.132984	0.242124
ATP13A4	-0.134807	0.23621
ATP13A5	-0.0441647	0.699144
ATP1A1	-0.322298	0.00392347
ATP1A2	-0.166334	0.142686
ATP1A3	-0.00978578	0.931714
ATP1A4	-0.117675	0.301677
ATP1B1	-0.303408	0.00675818
ATP1B2	-0.0632668	0.578909
ATP1B3	0.0450341	0.692944
ATP2A1	0.546081	3.16311e-07
ATP2A2	0.0494158	0.664778
ATP2A3	-0.175365	0.122013
ATP2B1	-0.0587877	0.606114
ATP2B2	0.0087147	0.939183
ATP2B3	-0.175389	0.121961
ATP2B4	0.0684275	0.548284
ATP2C1	-0.237269	0.035484
ATP2C2	0.116431	0.306176
ATP4A	0.107297	0.346603
ATP4B	0.110069	0.334216
ATP5A1	-0.246884	0.0285212
ATP5B	-0.136125	0.231618
ATP5C1	0.0907984	0.425351
ATP5D	0.132243	0.245327
ATP5EP2	0.146008	0.198741
ATP5E	0.0978092	0.39037
ATP5F1	-0.0349318	0.759441
ATP5G1	-0.0644352	0.571906
ATP5G2	0.244392	0.0299607
ATP5G3	0.0269231	0.813461
ATP5H	0.0856865	0.451957
ATP5I	0.0300389	0.792325
ATP5J2	0.0237829	0.834899
ATP5J	-0.0795034	0.48534
ATP5L2	0.161221	0.155775
ATP5L	0.129236	0.255745
ATP5O	-0.122639	0.281596
ATP5SL	0.301876	0.00685607
ATP5S	-0.277872	0.0133972
ATP6AP1L	-0.0920156	0.419152
ATP6AP1	-0.194282	0.0862207
ATP6AP2	-0.193574	0.0874177
ATP6V0A1	-0.359348	0.00122445
ATP6V0A2	0.138096	0.224372
ATP6V0A4	0.15217	0.180645
ATP6V0B	0.280331	0.012574
ATP6V0C	-0.0775073	0.496391
ATP6V0D1	-0.0290652	0.798914
ATP6V0D2	0.221943	0.0493189
ATP6V0E1	-0.199684	0.0777389
ATP6V0E2	-0.295253	0.00846144
ATP6V1A	-0.31093	0.00546374
ATP6V1B1	0.336928	0.00251685
ATP6V1B2	-0.358617	0.00125451
ATP6V1C1	-0.245935	0.0291526
ATP6V1C2	0.153481	0.176531
ATP6V1D	-0.146032	0.198665
ATP6V1E1	-0.109445	0.336259
ATP6V1E2	-0.108033	0.342559
ATP6V1F	0.0148247	0.89667
ATP6V1G1	0.113486	0.318638
ATP6V1G2	0.0182327	0.873077
ATP6V1G3	0.222709	0.0485207
ATP6V1H	-0.23425	0.0379447
ATP7A	-0.413096	0.000176134
ATP7B	-0.35258	0.00152991
ATP8A1	-0.408082	0.000213896
ATP8A2	-0.211126	0.0617995
ATP8B1	-0.198199	0.0800082
ATP8B2	0.14871	0.190489
ATP8B3	0.311222	0.00541825
ATP8B4	-0.310979	0.00545614
ATP8B5P	-0.0120497	0.91595
ATP9A	-0.301363	0.00715399
ATP9B	-0.217356	0.0544972
ATPAF1	-0.164862	0.146522
ATPAF2	-0.102702	0.36701
ATPBD4	0.0269718	0.81313
ATPIF1	0.18055	0.111234
ATRIP	-0.0375852	0.741782
ATRNL1	0.0320837	0.778534
ATRN	-0.195766	0.0838018
ATRX	-0.496397	4.46096e-06
ATR	-0.022517	0.843576
ATXN10	0.0356134	0.754892
ATXN1L	-0.294499	0.00863669
ATXN1	-0.138608	0.222649
ATXN2L	0.0792843	0.486547
ATXN2	-0.0931597	0.413373
ATXN3	-0.0845424	0.458036
ATXN7L1	-0.230185	0.0414831
ATXN7L2	0.224489	0.0469004
ATXN7L3B	-0.21054	0.0626744
ATXN7L3	0.113815	0.317922
ATXN7	-0.0914314	0.422121
AUH	-0.301584	0.00691292
AUP1	0.480696	9.55432e-06
AURKAIP1	0.128944	0.256828
AURKAPS1	0.571689	6.83559e-08
AURKA	0.892941	1e-33
AURKB	0.933423	1e-33
AURKC	0.0498053	0.662296
AUTS2	0.18778	0.0974571
AVEN	0.0153116	0.893294
AVIL	-0.0314752	0.782631
AVL9	-0.075073	0.510046
AVPI1	0.0881207	0.439173
AVPR1A	-0.101643	0.372748
AVPR1B	-0.0733582	0.520551
AVPR2	-0.287696	0.0101423
AVP	0.00542296	0.962169
AWAT1	0.0853418	0.454575
AWAT2	0.261778	0.0197829
AXIN1	0.273564	0.0149532
AXIN2	-0.072298	0.525844
AXL	-0.0916991	0.420759
AZGP1	-0.37606	0.000636631
AZI1	0.450511	3.76654e-05
AZI2	-0.275195	0.0143467
AZIN1	-0.00287244	0.979994
AZU1	0.13268	0.243757
B2M	-0.176095	0.120448
B3GALNT1	-0.0664314	0.560035
B3GALNT2	0.260686	0.0205728
B3GALT1	-0.0366824	0.748247
B3GALT2	-0.385721	0.000447087
B3GALT4	-0.157803	0.164849
B3GALT5	-0.154268	0.174638
B3GALT6	0.288486	0.010151
B3GALTL	-0.166431	0.14245
B3GAT1	-0.185272	0.102117
B3GAT2	-0.027581	0.809335
B3GAT3	0.318135	0.00443541
B3GNT1	-0.388948	0.000437387
B3GNT2	-0.17758	0.117314
B3GNT3	-0.0140984	0.901855
B3GNT4	0.286993	0.0103359
B3GNT5	0.0877556	0.441078
B3GNT6	-0.104307	0.360287
B3GNT7	-0.0517527	0.649941
B3GNT8	-0.272726	0.0150286
B3GNT9	0.0407498	0.720895
B3GNTL1	-0.234372	0.0378428
B4GALNT1	0.17685	0.118847
B4GALNT2	-0.194425	0.0859851
B4GALNT3	0.180015	0.112312
B4GALNT4	0.172521	0.128414
B4GALT1	-0.0155307	0.891775
B4GALT2	0.536222	5.5138e-07
B4GALT3	0.208398	0.0654417
B4GALT4	-0.0733934	0.519579
B4GALT5	0.0957644	0.40039
B4GALT6	-0.305623	0.00635136
B4GALT7	-0.283252	0.0116536
B9D1	-0.218062	0.0537029
B9D2	0.0429163	0.706712
BAALC	-0.403846	0.000251474
BAAT	0.320658	0.00396244
BACE1	0.199513	0.0779967
BACE2	0.152897	0.178199
BACH1	-0.198466	0.0795951
BACH2	-0.0371227	0.74485
BAD	0.108471	0.340596
BAG1	-0.0485881	0.670064
BAG2	0.0544791	0.632803
BAG3	-0.200998	0.0757734
BAG4	-0.158447	0.162817
BAG5	-0.125536	0.269695
BAGE2	-0.0813211	0.476181
BAGE	0.161027	0.15628
BAHCC1	0.135467	0.233384
BAHD1	-0.239289	0.033913
BAI1	0.0343476	0.763346
BAI2	0.124356	0.274866
BAI3	-0.0066885	0.953349
BAIAP2L1	0.100024	0.379686
BAIAP2L2	0.315141	0.00483966
BAIAP2	0.172493	0.128322
BAIAP3	0.116796	0.304653
BAK1	0.252629	0.0249425
BAMBI	-0.109884	0.335034
BANF1	0.375463	0.000707092
BANK1	-0.455648	3.00732e-05
BANP	0.176753	0.119053
BAP1	-0.0634129	0.578031
BARD1	0.265009	0.0182614
BARHL1	0.0378026	0.740826
BARHL2	0.0422214	0.711788
BARX1	0.391154	0.000364727
BARX2	0.0204761	0.857849
BASP1	0.107619	0.344419
BAT1	0.1815	0.109343
BAT2L1	0.105745	0.352925
BAT2L2	0.20314	0.0726561
BAT2	0.230915	0.0408279
BAT3	0.0356378	0.75473
BAT4	0.0438413	0.700686
BAT5	0.159567	0.159837
BATF2	-0.291991	0.00924213
BATF3	0.00613437	0.957194
BATF	0.0426728	0.708301
BAX	0.239826	0.0332692
BAZ1A	0.169839	0.134368
BAZ1B	-0.123637	0.27705
BAZ2A	-0.120837	0.288137
BAZ2B	-0.171276	0.131069
BBC3	-0.171811	0.129855
BBOX1	-0.175644	0.121541
BBS10	-0.261855	0.0199972
BBS12	-0.420156	0.000133342
BBS1	-0.258301	0.0217922
BBS2	-0.435808	7.04549e-05
BBS4	-0.222103	0.0493371
BBS5	-0.311636	0.00535438
BBS7	-0.140045	0.21833
BBS9	-0.283155	0.0116833
BBX	-0.487342	6.95017e-06
BCAM	0.169937	0.134143
BCAN	-0.135067	0.235303
BCAP29	0.11575	0.309031
BCAP31	-0.0551607	0.628549
BCAR1	0.0502678	0.659353
BCAR3	0.18699	0.0989222
BCAR4	-0.112396	0.324034
BCAS1	-0.0276101	0.809138
BCAS2	0.0157984	0.889919
BCAS3	-0.359932	0.00120087
BCAS4	-0.081962	0.47191
BCAT1	0.181889	0.108574
BCAT2	-0.00676728	0.952774
BCCIP	0.44148	5.55092e-05
BCDIN3D	-0.235175	0.0371759
BCHE	-0.119985	0.291569
BCKDHA	-0.0675755	0.553285
BCKDHB	-0.381743	0.00056672
BCKDK	-0.132376	0.2443
BCL10	0.117965	0.299815
BCL11A	0.335979	0.00259202
BCL11B	0.170789	0.132181
BCL2A1	0.138182	0.224575
BCL2L10	-0.346411	0.00176403
BCL2L11	-0.0694255	0.542453
BCL2L12	0.66037	1e-33
BCL2L13	-0.340652	0.00224055
BCL2L14	0.179354	0.113746
BCL2L15	0.128051	0.260744
BCL2L1	-0.333301	0.00281503
BCL2L2	-0.167394	0.140336
BCL2	0.0642892	0.572779
BCL3	0.208642	0.0651223
BCL6B	-0.00869036	0.939352
BCL6	-0.0365871	0.748409
BCL7A	0.2639	0.0190232
BCL7B	-0.178554	0.115293
BCL7C	0.266616	0.0175431
BCL8	0.0373773	0.743641
BCL9L	-0.335516	0.00262936
BCL9	-0.244888	0.0298626
BCLAF1	0.0527994	0.643339
BCMO1	-0.0862931	0.449543
BCO2	-0.358788	0.00124744
BCORL1	0.00262902	0.981696
BCORL2	0.0747935	0.512402
BCOR	-0.024927	0.827073
BCR	-0.0981986	0.388478
BCS1L	0.402921	0.000260453
BDH1	-0.138024	0.225112
BDH2	-0.499099	3.89947e-06
BDKRB1	0.23827	0.0344645
BDKRB2	0.174051	0.12487
BDNFOS	-0.557327	1.64263e-07
BDNF	0.11788	0.300829
BDP1	-0.0484061	0.671833
BEAN	0.0641227	0.574505
BECN1	-0.218135	0.0536212
BEGAIN	-0.0374394	0.74323
BEND2	-0.0258804	0.820889
BEND3	0.276777	0.0137788
BEND4	-0.0517384	0.650668
BEND5	0.0879017	0.440315
BEND6	-0.0150438	0.89515
BEND7	-0.377848	0.000650403
BEST1	-0.288851	0.0100528
BEST2	0.303052	0.00663129
BEST3	-0.392003	0.000353199
BEST4	0.161792	0.154296
BET1L	0.00959104	0.933072
BET1	-0.17147	0.130627
BET3L	0.0563959	0.621545
BEX1	-0.172566	0.128158
BEX2	-0.403944	0.000250546
BEX4	-0.299464	0.00753973
BEX5	-0.306694	0.00616255
BFAR	0.477775	1.0968e-05
BFSP1	-0.334883	0.00268125
BFSP2	-0.142853	0.209145
BGLAP	0.138315	0.223633
BGN	0.0909688	0.42448
BHLHA15	0.0841896	0.460711
BHLHB9	-0.357317	0.00122621
BHLHE22	-0.311196	0.00524554
BHLHE40	-0.0913096	0.422741
BHLHE41	-0.21166	0.0612662
BHMT2	-0.354552	0.00143446
BHMT	-0.30182	0.00686705
BICC1	-0.0913198	0.423476
BICD1	0.230161	0.0415051
BICD2	0.129187	0.255926
BID	0.148004	0.192621
BIK	0.259688	0.0210756
BIN1	-0.178895	0.114592
BIN2	-0.157571	0.165178
BIN3	0.0596397	0.600896
BIRC2	0.099927	0.380152
BIRC3	-0.134104	0.238155
BIRC5	0.913948	1e-33
BIRC6	0.0850292	0.455443
BIRC7	-0.0292843	0.79743
BIVM	-0.163169	0.150525
BLCAP	-0.190263	0.0930487
BLID	0.197738	0.0806702
BLK	-0.135806	0.232724
BLMH	0.175755	0.121177
BLM	0.730088	1e-33
BLNK	-0.185638	0.101391
BLOC1S1	-0.0917235	0.420635
BLOC1S2	-0.155185	0.171733
BLOC1S3	0.330088	0.0031053
BLVRA	-0.183909	0.104655
BLVRB	-0.138218	0.223961
BLZF1	0.102142	0.369639
BMF	-0.339192	0.00234547
BMI1	-0.391529	0.000398096
BMP10	-0.0884467	0.438268
BMP1	0.347712	0.00179072
BMP2K	-0.14944	0.188303
BMP2	-0.224708	0.0466817
BMP3	-0.29911	0.00741126
BMP4	0.0560613	0.622945
BMP5	0.0125121	0.912852
BMP6	-0.085443	0.453246
BMP7	0.264269	0.0186008
BMP8A	0.0813291	0.475348
BMP8B	0.0499769	0.661823
BMPER	-0.180457	0.111504
BMPR1A	-0.0288462	0.800399
BMPR1B	-0.150286	0.186167
BMPR2	-0.119402	0.294589
BMS1P4	0.00254383	0.982249
BMS1P5	-0.0928676	0.414844
BMS1	0.296787	0.0081149
BMX	-0.404805	0.000215292
BNC1	-0.0391377	0.732012
BNC2	-0.180599	0.111136
BNIP1	0.0741967	0.515008
BNIP2	0.0676485	0.552855
BNIP3L	0.0556844	0.625959
BNIP3	0.161125	0.155759
BNIPL	0.257139	0.0221556
BOC	-0.306061	0.00627351
BOD1L	-0.225	0.0463914
BOD1	-0.0911392	0.42361
BOK	0.369158	0.000879334
BOLA1	-0.0232717	0.838401
BOLA2	0.228651	0.0428875
BOLA3	0.499878	3.75042e-06
BOLL	0.0206107	0.856924
BOP1	0.157449	0.165508
BPESC1	0.427925	8.35968e-05
BPGM	-0.246105	0.0290384
BPHL	-0.00138754	0.990379
BPIL2	-0.011345	0.920954
BPI	0.109503	0.336722
BPNT1	0.240336	0.0331224
BPTF	-0.34943	0.00159712
BRAF	-0.239995	0.0333781
BRAP	-0.0454479	0.690265
BRCA1	0.677799	1e-33
BRCA2	0.646397	1e-33
BRCC3	-0.289849	0.00978862
BRD1	-0.0300146	0.792489
BRD2	0.0863681	0.448357
BRD3	0.31536	0.00480901
BRD4	0.181889	0.108574
BRD7P3	0.158481	0.163018
BRD7	-0.235467	0.0369358
BRD8	-0.129869	0.25341
BRD9	0.106865	0.347828
BRDT	0.199836	0.0774422
BREA2	0.281047	0.0121082
BRE	-0.296592	0.0081582
BRF1	0.191334	0.0911964
BRF2	0.0626095	0.582866
BRI3BP	0.406792	0.000224753
BRI3	-0.210858	0.0621384
BRIP1	0.554382	1.95479e-07
BRIX1	0.467332	1.77962e-05
BRMS1L	-0.0607108	0.594365
BRMS1	0.256816	0.0225821
BRP44L	-0.230574	0.0411326
BRP44	0.0378773	0.739845
BRPF1	-0.0645208	0.572127
BRPF3	0.108398	0.340922
BRS3	-0.00573619	0.959985
BRSK1	0.219547	0.052063
BRSK2	0.00382181	0.973356
BRWD1	-0.0463242	0.684605
BRWD3	0.00389484	0.972845
BSCL2	-0.0666504	0.55874
BSDC1	-0.158642	0.162296
BSG	-0.127629	0.261741
BSND	0.106252	0.35135
BSN	-0.0315239	0.782303
BSPRY	-0.212269	0.0605118
BST1	0.00545278	0.961956
BST2	-0.189849	0.0937723
BSX	-0.0299915	0.793029
BTAF1	0.0637054	0.577003
BTBD10	-0.120983	0.287551
BTBD11	-0.146251	0.197987
BTBD12	-0.0402872	0.723935
BTBD16	0.134111	0.238662
BTBD17	-0.145247	0.201535
BTBD18	-0.151264	0.183287
BTBD19	-0.230842	0.040893
BTBD1	0.0391431	0.731474
BTBD2	0.273905	0.0148247
BTBD3	0.0343233	0.763509
BTBD6	0.312342	0.00524697
BTBD7	-0.151436	0.182418
BTBD8	-0.289626	0.00962653
BTBD9	-0.350389	0.00164268
BTC	-0.342463	0.00200592
BTD	-0.377337	0.000662189
BTF3L1	-0.0456008	0.689852
BTF3L4	0.306305	0.00623063
BTF3	0.156305	0.168633
BTG1	0.0361005	0.752111
BTG2	0.0301607	0.791502
BTG3	0.32298	0.00384487
BTG4	-0.0450067	0.69369
BTK	-0.146227	0.198062
BTLA	-0.043564	0.703044
BTN1A1	0.0579348	0.612047
BTN2A1	0.153238	0.177225
BTN2A2	-0.0812201	0.476731
BTN2A3	0.11054	0.331422
BTN3A1	-0.156962	0.166832
BTN3A2	-0.0991723	0.383774
BTN3A3	-0.0486125	0.669908
BTNL2	-0.00757885	0.947147
BTNL3	-0.301611	0.00690768
BTNL8	-0.156263	0.169064
BTNL9	-0.0874635	0.442605
BTRC	-0.0841285	0.460246
BUB1B	0.850236	3.69019e-23
BUB1	0.874635	1e-33
BUB3	0.450389	3.78653e-05
BUD13	0.301972	0.0070341
BUD31	0.206548	0.0679107
BVES	0.177361	0.117772
BYSL	0.338267	0.00241418
BZRAP1	-0.2713	0.0158319
BZW1	0.276266	0.0139601
BZW2	0.226777	0.0446576
C10orf105	-0.238305	0.0344371
C10orf107	-0.249592	0.0265344
C10orf108	-0.120096	0.291773
C10orf10	-0.249367	0.0269243
C10orf110	0.275365	0.0142846
C10orf111	0.0902894	0.428747
C10orf113	0.112095	0.325337
C10orf114	0.214654	0.0576274
C10orf116	-0.213315	0.059232
C10orf118	-0.159031	0.161257
C10orf119	0.288681	0.0100985
C10orf11	-0.10869	0.339617
C10orf120	-0.210686	0.0623567
C10orf125	0.118087	0.299314
C10orf128	-0.343295	0.00195259
C10orf129	-0.00731315	0.948998
C10orf12	0.146568	0.19701
C10orf131	-0.171559	0.130591
C10orf137	0.136465	0.229933
C10orf140	-0.064703	0.570307
C10orf18	-0.0168695	0.882502
C10orf25	-0.207097	0.0670575
C10orf26	-0.0527507	0.643646
C10orf27	0.260145	0.0205919
C10orf28	0.18851	0.0961438
C10orf2	0.201217	0.0754497
C10orf32	-0.249659	0.0267415
C10orf35	0.137123	0.227681
C10orf41	-0.013778	0.903936
C10orf46	-0.0373905	0.743073
C10orf47	-0.0609299	0.593033
C10orf4	0.0715677	0.530043
C10orf50	-0.00968813	0.932469
C10orf53	0.052798	0.643994
C10orf54	-0.293427	0.00889092
C10orf55	-0.159169	0.161176
C10orf57	0.0195229	0.864173
C10orf58	0.0139484	0.902752
C10orf62	-0.1671	0.141044
C10orf67	0.0863342	0.449327
C10orf68	-0.201509	0.0750199
C10orf72	-0.0477848	0.67521
C10orf75	-0.0694012	0.542595
C10orf76	-0.142941	0.208415
C10orf78	0.14927	0.188811
C10orf79	-0.127629	0.261741
C10orf81	0.153212	0.177645
C10orf82	0.0518987	0.649018
C10orf84	0.15017	0.186134
C10orf88	0.213986	0.0582737
C10orf90	0.0169129	0.882391
C10orf91	0.0639986	0.575247
C10orf93	0.103496	0.36405
C10orf95	0.273863	0.0145968
C10orf96	0.27101	0.0157009
C10orf99	0.199514	0.0779297
C11orf10	0.272225	0.0154676
C11orf16	0.0922974	0.418509
C11orf17	-0.0384129	0.7363
C11orf1	-0.0909932	0.424356
C11orf20	0.111413	0.328308
C11orf21	-0.244628	0.0297976
C11orf24	0.364241	0.00103934
C11orf2	-0.142089	0.211161
C11orf30	0.156683	0.167905
C11orf31	0.0108082	0.924591
C11orf34	0.0667671	0.558795
C11orf35	0.163973	0.148505
C11orf36	-0.136204	0.231344
C11orf41	-0.176826	0.118899
C11orf42	0.0555977	0.626497
C11orf45	-0.275828	0.0141171
C11orf46	-0.351923	0.00156298
C11orf48	0.322468	0.00390368
C11orf49	0.0891918	0.433614
C11orf51	-0.145764	0.199496
C11orf52	-0.304374	0.00638662
C11orf53	-0.0301354	0.792058
C11orf54	-0.147043	0.195956
C11orf57	0.101947	0.370556
C11orf58	0.0346278	0.761918
C11orf59	0.0207644	0.85562
C11orf61	0.264084	0.0186863
C11orf63	-0.123856	0.276195
C11orf65	-0.159482	0.160342
C11orf66	0.038778	0.733886
C11orf67	0.221105	0.0503871
C11orf68	-0.0349805	0.759115
C11orf70	-0.225122	0.0462709
C11orf71	-0.16205	0.153374
C11orf73	0.286711	0.0104148
C11orf74	-0.0524343	0.645639
C11orf75	-0.146592	0.196935
C11orf80	0.0287488	0.801059
C11orf82	0.710151	1e-33
C11orf83	0.275122	0.0143734
C11orf84	0.572347	6.55819e-08
C11orf85	0.106252	0.35135
C11orf86	0.102739	0.367592
C11orf87	0.293415	0.00868018
C11orf88	-0.299404	0.00735054
C11orf90	-0.112368	0.324154
C11orf92	-0.318939	0.00433221
C11orf93	-0.259179	0.021084
C11orf94	-0.243916	0.0302918
C11orf95	0.00258033	0.982037
C11orf9	0.288802	0.0100658
C12orf10	0.12853	0.258368
C12orf11	0.188121	0.0968425
C12orf12	0.0666421	0.559532
C12orf23	-0.0174781	0.878292
C12orf24	0.322274	0.0039263
C12orf26	-0.352751	0.00152144
C12orf27	-0.158187	0.163811
C12orf29	0.0769722	0.500158
C12orf32	0.336855	0.00252256
C12orf34	0.128627	0.258005
C12orf35	-0.143695	0.206004
C12orf39	-0.0956256	0.401854
C12orf40	-0.0480667	0.674004
C12orf41	0.0670886	0.556153
C12orf42	-0.000807429	0.994365
C12orf43	0.0381451	0.738072
C12orf44	0.321192	0.00389912
C12orf45	0.232692	0.0392696
C12orf47	0.0427215	0.707983
C12orf48	0.745399	1e-33
C12orf49	-0.130234	0.252069
C12orf4	0.383909	0.00052456
C12orf50	0.0347225	0.761286
C12orf51	-0.202337	0.0738128
C12orf52	-0.129869	0.25341
C12orf53	0.2279	0.0433833
C12orf54	-0.163553	0.149801
C12orf56	0.124643	0.27375
C12orf57	0.23184	0.0400104
C12orf59	0.0670497	0.557128
C12orf5	0.0267283	0.814787
C12orf60	-0.200536	0.0764604
C12orf61	-0.0875979	0.442692
C12orf62	0.0299172	0.793147
C12orf63	0.0895699	0.432451
C12orf65	0.141504	0.213059
C12orf66	-0.275195	0.0143467
C12orf68	-0.104917	0.356722
C12orf69	-0.203677	0.0717993
C12orf70	-0.0243539	0.831293
C12orf71	-0.152899	0.178541
C12orf72	-0.449805	3.88389e-05
C12orf73	0.137756	0.225526
C12orf74	-0.0311308	0.785351
C12orf75	-0.0402386	0.724255
C12orf76	0.405964	0.000231984
C12orf77	0.0284478	0.803462
C13orf15	0.15796	0.164125
C13orf16	-0.00157275	0.989025
C13orf18	-0.150414	0.185415
C13orf1	-0.292575	0.00909782
C13orf23	-0.0311954	0.784916
C13orf26	-0.0351003	0.758767
C13orf27	0.546933	3.01242e-07
C13orf29	0.0490506	0.667108
C13orf30	0.271117	0.0156582
C13orf31	-0.30017	0.00739422
C13orf33	0.0678189	0.551854
C13orf34	0.530696	7.47607e-07
C13orf35	0.171703	0.130263
C13orf36	-0.0216571	0.849743
C13orf37	0.453797	3.26257e-05
C13orf38	0.245948	0.0288981
C14orf101	0.000462512	0.99685
C14orf102	-0.404844	0.000242108
C14orf104	0.0287001	0.801389
C14orf105	-0.043164	0.705645
C14orf106	0.362902	0.00108728
C14orf109	-0.0671742	0.556394
C14orf115	0.172176	0.129193
C14orf118	-0.00927464	0.935344
C14orf119	0.0272395	0.811308
C14orf126	-0.212731	0.0599436
C14orf128	-0.0823759	0.46967
C14orf129	0.0232473	0.838567
C14orf132	-0.0124391	0.913241
C14orf135	0.041407	0.716582
C14orf138	0.44187	5.45999e-05
C14orf139	-0.259299	0.0212747
C14orf142	0.224781	0.046609
C14orf143	0.371738	0.000804678
C14orf145	0.423929	0.000114639
C14orf147	-0.138121	0.22429
C14orf148	-0.0788948	0.488695
C14orf149	-0.144109	0.204691
C14orf153	0.302629	0.00690662
C14orf156	0.131986	0.2457
C14orf159	-0.263169	0.0193663
C14orf162	0.0403521	0.724025
C14orf166B	0.143804	0.206098
C14orf166	0.193963	0.0867734
C14orf167	-0.129662	0.25474
C14orf169	-0.237648	0.0349529
C14orf174	-0.253944	0.0241797
C14orf176	0.0503651	0.658734
C14orf178	-0.0390389	0.732664
C14orf179	0.0367819	0.747114
C14orf180	-0.394478	0.000321467
C14orf181	0.218476	0.0532417
C14orf182	0.219536	0.0518996
C14orf183	0.0600513	0.599086
C14orf184	0.0365197	0.749327
C14orf19	0.00922792	0.935669
C14orf1	0.276339	0.0139341
C14orf21	-0.0793817	0.48601
C14orf23	0.0693242	0.5438
C14orf28	-0.203481	0.0721699
C14orf2	0.0788705	0.48883
C14orf33	-0.114119	0.315933
C14orf34	0.0994799	0.383061
C14orf37	-0.0351996	0.757653
C14orf39	0.0136159	0.905198
C14orf43	-0.170764	0.132236
C14orf45	-0.143866	0.205463
C14orf48	0.0737097	0.51855
C14orf49	-0.315823	0.00474486
C14orf4	-0.16351	0.149665
C14orf50	0.0609672	0.593516
C14orf53	0.112251	0.32466
C14orf64	0.023819	0.834946
C14orf68	0.227245	0.0440056
C14orf70	-0.00955957	0.933363
C14orf72	-0.178263	0.115998
C14orf73	0.194994	0.0850531
C14orf79	0.11278	0.321672
C14orf80	0.654309	1e-33
C14orf93	0.325049	0.00361483
C15orf17	-0.0793817	0.48601
C15orf21	0.355648	0.0013838
C15orf23	0.661685	1e-33
C15orf24	0.102069	0.369982
C15orf26	0.137571	0.226652
C15orf27	-0.102629	0.367352
C15orf28	-0.0282358	0.804897
C15orf29	0.17483	0.123171
C15orf2	-0.0369137	0.746713
C15orf33	-0.409542	0.00020219
C15orf34	-0.424857	9.51582e-05
C15orf37	-0.213364	0.059173
C15orf38	-0.00649951	0.954644
C15orf39	-0.12797	0.260461
C15orf40	-0.064776	0.569871
C15orf41	-0.219231	0.052409
C15orf42	0.842137	1e-33
C15orf44	0.0169427	0.882185
C15orf48	0.171398	0.130957
C15orf50	0.00929021	0.935236
C15orf51	0.0216818	0.849573
C15orf52	-0.457352	2.78885e-05
C15orf53	-0.0966916	0.396603
C15orf54	0.0999447	0.380831
C15orf55	0.186956	0.0989839
C15orf56	0.0590296	0.605327
C15orf57	-0.0608569	0.593477
C15orf58	-0.378995	0.000572479
C15orf59	-0.221592	0.0498727
C15orf5	0.162782	0.151756
C15orf60	0.0229372	0.840974
C15orf61	-0.0909688	0.42448
C15orf62	0.0846154	0.457646
C15orf63	0.0926247	0.416854
C16orf11	0.104685	0.358539
C16orf13	0.26149	0.0201756
C16orf3	-0.0733369	0.520673
C16orf42	0.0802093	0.481463
C16orf45	-0.139411	0.21996
C16orf46	0.0185979	0.870555
C16orf48	0.146045	0.199042
C16orf52	-0.337295	0.00236758
C16orf53	0.207683	0.0662717
C16orf54	-0.206427	0.0679663
C16orf55	0.417575	0.00014772
C16orf57	0.130842	0.249845
C16orf58	0.0040409	0.971824
C16orf59	0.775419	4.89946e-17
C16orf5	-0.153968	0.17515
C16orf61	0.440458	5.79636e-05
C16orf62	-0.182425	0.107525
C16orf63	-0.018038	0.874422
C16orf68	0.0937683	0.410318
C16orf70	-0.0930136	0.414108
C16orf71	-0.180331	0.111674
C16orf72	-0.256159	0.0229394
C16orf73	0.226004	0.0452049
C16orf74	0.482741	8.66869e-06
C16orf75	0.756086	1e-33
C16orf79	0.279649	0.0127977
C16orf7	-0.0225414	0.843409
C16orf80	0.11205	0.324831
C16orf81	0.229141	0.0422244
C16orf82	0.125369	0.270944
C16orf86	-0.000900682	0.993785
C16orf87	0.016407	0.885703
C16orf88	0.226631	0.0447981
C16orf89	0.129942	0.253141
C16orf90	-0.0400495	0.726013
C16orf91	0.0540896	0.63524
C16orf92	-0.137913	0.22549
C16orf93	0.273856	0.014843
C17orf100	0.300099	0.00720838
C17orf101	-0.359396	0.00122247
C17orf102	-0.168317	0.13813
C17orf103	-0.23464	0.0376194
C17orf104	0.0408958	0.719936
C17orf105	-0.00731315	0.948998
C17orf106	-0.0701071	0.538489
C17orf107	0.173418	0.126264
C17orf108	-0.507157	2.5949e-06
C17orf28	-0.296397	0.0082017
C17orf37	-0.0316699	0.78132
C17orf39	-0.484737	7.87907e-06
C17orf42	0.169547	0.135047
C17orf44	-0.0496105	0.663536
C17orf46	-0.0589742	0.605666
C17orf47	-0.0946953	0.40647
C17orf48	-0.100706	0.376434
C17orf49	0.176363	0.119878
C17orf50	-0.076468	0.502978
C17orf51	-0.237658	0.0351765
C17orf53	0.752751	1e-33
C17orf54	0.175716	0.121387
C17orf55	0.313524	0.00489963
C17orf56	0.218598	0.0531066
C17orf57	-0.011344	0.920961
C17orf58	-0.0491723	0.666331
C17orf59	0.0340801	0.765574
C17orf60	-0.112105	0.325295
C17orf61	-0.0376339	0.741459
C17orf62	0.136149	0.231024
C17orf63	-0.126657	0.266012
C17orf64	-0.110664	0.331591
C17orf65	0.0723466	0.525565
C17orf66	0.0977882	0.391243
C17orf67	-0.206621	0.0678118
C17orf68	-0.314362	0.00495007
C17orf69	-0.0625122	0.583453
C17orf70	0.278118	0.0130745
C17orf71	-0.363096	0.00108018
C17orf72	0.146543	0.197085
C17orf74	0.15242	0.179922
C17orf75	-0.146032	0.198665
C17orf76	0.000365143	0.997452
C17orf77	0.0810491	0.477663
C17orf78	-0.021657	0.849743
C17orf79	-0.0713003	0.532348
C17orf80	-0.135541	0.233646
C17orf81	0.159859	0.159066
C17orf82	0.138109	0.224823
C17orf85	0.152264	0.180019
C17orf86	0.172225	0.128922
C17orf87	-0.121242	0.287159
C17orf88	0.0578501	0.612567
C17orf89	0.0743671	0.514041
C17orf90	0.0202532	0.85914
C17orf91	-0.15981	0.159194
C17orf93	0.25654	0.0224793
C17orf95	0.0333982	0.769705
C17orf96	0.270058	0.0163325
C17orf97	-0.0194499	0.864676
C17orf98	-0.0432213	0.705272
C17orf99	-0.144826	0.202859
C18orf10	0.117795	0.300518
C18orf16	-0.208633	0.0650127
C18orf18	-0.0387537	0.734047
C18orf19	0.242151	0.0315482
C18orf1	0.0437439	0.70132
C18orf21	0.299878	0.00745413
C18orf22	0.0606865	0.594513
C18orf25	-0.161758	0.154124
C18orf26	-0.0178545	0.875894
C18orf2	-0.132603	0.244032
[truncated: 17,341 more rows]

## Sheet: BLCA
Query	Statistic	P-value
A1BG	0.118837	0.0163706
A1CF	0.0255943	0.60622
A2BP1	0.0141366	0.775887
A2LD1	-0.0773694	0.118652
A2ML1	0.0150322	0.762103
A2M	-0.280107	9.97525e-09
A4GALT	-0.21761	9.66888e-06
A4GNT	-0.047184	0.341769
AAA1	-0.0842707	0.0891334
AAAS	0.180021	0.00026283
AACSL	0.234542	1.66813e-06
AACS	0.235789	1.57113e-06
AADACL2	0.00747675	0.880322
AADACL3	0.133013	0.0071357
AADACL4	-0.103134	0.0373082
AADAC	-0.00655061	0.895054
AADAT	0.00782032	0.874813
AAGAB	-0.0796787	0.108023
AAK1	-0.115593	0.0195604
AAMP	-0.023853	0.630806
AANAT	0.129685	0.00872733
AARS2	0.241364	8.73661e-07
AARSD1	0.141417	0.00423757
AARS	0.157726	0.0014092
AASDHPPT	-0.108173	0.0289532
AASDH	-0.187731	0.00014019
AASS	-0.345799	9.09944e-13
AATF	0.329754	1.10566e-11
AATK	0.00771873	0.876426
ABAT	-0.414098	1e-50
ABCA10	-0.239123	1.02754e-06
ABCA11P	-0.107113	0.0305707
ABCA12	-0.0258997	0.601928
ABCA13	-0.152238	0.00204497
ABCA17P	0.0514002	0.300327
ABCA1	-0.142267	0.00401169
ABCA2	-0.13944	0.00480796
ABCA3	-0.0339766	0.493571
ABCA4	0.0124868	0.801461
ABCA5	-0.320733	4.19556e-11
ABCA6	-0.206097	2.72506e-05
ABCA7	-0.119946	0.0153898
ABCA8	-0.368328	1.48263e-14
ABCA9	-0.241038	8.367e-07
ABCB10	0.0376143	0.448464
ABCB11	-0.116051	0.0190347
ABCB1	-0.352216	3.17715e-13
ABCB4	-0.209145	2.14447e-05
ABCB5	-0.0994667	0.044649
ABCB6	-0.129018	0.00912152
ABCB7	0.067881	0.171085
ABCB8	0.119837	0.0154839
ABCB9	0.256492	1.65563e-07
ABCC10	-0.111744	0.0240355
ABCC11	-0.136657	0.00569508
ABCC12	0.0848123	0.0870901
ABCC13	-0.0184744	0.709855
ABCC1	-0.113713	0.0216458
ABCC2	-0.205685	2.82998e-05
ABCC3	-0.375101	4.83723e-15
ABCC4	-0.279202	1.11634e-08
ABCC5	-0.210103	1.96261e-05
ABCC6P1	0.115446	0.0196719
ABCC6P2	0.207042	2.49805e-05
ABCC6	0.0730599	0.140703
ABCC8	-0.0428293	0.38822
ABCC9	-0.0982062	0.0474684
ABCD1	0.0322711	0.515525
ABCD2	-0.0643076	0.19487
ABCD3	-0.123801	0.0123699
ABCD4	-0.179713	0.000269392
ABCE1	0.182472	0.000215812
ABCF1	0.274161	2.07444e-08
ABCF2	0.16283	0.000976859
ABCF3	0.191611	0.000101216
ABCG1	-0.240916	9.16343e-07
ABCG2	-0.171665	0.000505129
ABCG4	0.086918	0.0795006
ABCG5	0.112026	0.0236356
ABCG8	0.0460422	0.353591
ABHD10	0.156476	0.00153916
ABHD11	-0.0383392	0.439762
ABHD12B	-0.0348621	0.482535
ABHD12	0.056801	0.252205
ABHD13	-0.2666	5.13676e-08
ABHD14A	-0.159816	0.00121442
ABHD14B	-0.287628	3.85605e-09
ABHD15	-0.134491	0.00655119
ABHD1	0.113682	0.0216377
ABHD2	-0.321945	3.51679e-11
ABHD3	0.0502076	0.311556
ABHD4	-0.147495	0.00284652
ABHD5	-0.179438	0.000275354
ABHD6	-0.110406	0.0257871
ABHD8	0.156698	0.00151524
ABI1	-0.112321	0.0233131
ABI2	-0.125409	0.0112743
ABI3BP	-0.16229	0.00101599
ABI3	-0.0369312	0.456752
ABL1	-0.0583157	0.239761
ABL2	0.125342	0.0113176
ABLIM1	-0.358537	1.0848e-13
ABLIM2	0.00941421	0.849576
ABLIM3	-0.364295	3.90731e-14
ABO	-0.31145	1.25643e-10
ABP1	-0.164003	0.000883931
ABRA	-0.163042	0.000948679
ABR	-0.292312	2.10363e-09
ABT1	0.19219	9.63613e-05
ABTB1	-0.14133	0.0042614
ABTB2	0.0188941	0.703452
ACAA1	-0.22599	4.26063e-06
ACAA2	0.160673	0.00114193
ACACA	-0.0435391	0.380397
ACACB	-0.288139	3.61113e-09
ACAD10	-0.17268	0.000467299
ACAD11	-0.16678	0.000719155
ACAD8	-0.187329	0.000144947
ACAD9	0.255985	1.75351e-07
ACADL	-0.0476598	0.336918
ACADM	-0.208999	2.17339e-05
ACADSB	-0.346587	8.01085e-13
ACADS	-0.0564815	0.254885
ACADVL	-0.0453252	0.360993
ACAN	0.0990718	0.04554
ACAP1	-0.0139893	0.778068
ACAP2	-0.119539	0.0157438
ACAP3	0.00392491	0.936977
ACAT1	0.173025	0.000455086
ACAT2	0.340686	2.05542e-12
ACBD3	-0.133649	0.00689862
ACBD4	-0.20936	2.10219e-05
ACBD5	-0.157624	0.00141943
ACBD6	0.255119	1.93375e-07
ACBD7	0.167695	0.000682068
ACCN1	-0.0510053	0.304061
ACCN2	0.226715	3.96307e-06
ACCN3	0.0685843	0.166753
ACCN4	0.0395253	0.425897
ACCN5	-0.139152	0.00486525
ACCSL	-0.0249472	0.615357
ACCS	-0.215511	1.18141e-05
ACD	0.299634	7.98384e-10
ACE2	-0.169197	0.000599384
ACER1	-0.0641415	0.196028
ACER2	-0.25333	2.3644e-07
ACER3	0.0185284	0.708929
ACE	-0.113059	0.022416
ACHE	-0.138975	0.0049518
ACIN1	-0.0627113	0.206114
ACLY	0.128621	0.00933894
ACMSD	0.0809809	0.102385
ACN9	0.091084	0.0660809
ACO1	-0.148988	0.00257561
ACO2	-0.237025	1.38105e-06
ACOT11	-0.183643	0.000196243
ACOT12	-0.0251232	0.612866
ACOT13	0.154116	0.00181464
ACOT1	-0.115105	0.0200843
ACOT2	-0.198849	5.41974e-05
ACOT4	0.019727	0.691037
ACOT6	0.110034	0.0262491
ACOT7	0.41995	1e-50
ACOT8	0.323683	2.72664e-11
ACOT9	0.166131	0.000766335
ACOX1	-0.172563	0.000471531
ACOX2	-0.122029	0.013643
ACOX3	-0.0543906	0.272918
ACOXL	-0.119193	0.0160055
ACP1	0.308023	2.54469e-10
ACP2	0.103224	0.0371812
ACP5	0.148481	0.00266494
ACP6	-0.0698744	0.158837
ACPL2	-0.0816219	0.0996739
ACPP	-0.023379	0.637613
ACPT	0.0372673	0.452825
ACRBP	0.0597317	0.22863
ACRC	-0.155673	0.00162828
ACRV1	0.338468	2.15421e-12
ACR	-0.125272	0.0113224
ACSBG1	-0.265967	5.53538e-08
ACSBG2	0.0676475	0.172636
ACSF2	-0.0966129	0.0511973
ACSF3	-0.0907844	0.0669799
ACSL1	-0.184318	0.000185734
ACSL3	-0.107759	0.0295765
ACSL4	-0.0809731	0.102402
ACSL5	-0.252969	2.4618e-07
ACSL6	0.0176149	0.722785
ACSM1	-0.379145	2.13953e-15
ACSM2A	-0.047904	0.334446
ACSM2B	0.0301698	0.543408
ACSM3	-0.229416	3.0205e-06
ACSM4	0.121546	0.0140225
ACSM5	-0.081861	0.0986956
ACSS1	-0.144594	0.00344827
ACSS2	0.114367	0.0208993
ACSS3	-0.116723	0.0183474
ACTA1	0.0402144	0.417867
ACTA2	-0.10475	0.0344543
ACTBL2	0.126816	0.0103459
ACTB	0.165132	0.000825141
ACTC1	-0.0279547	0.573411
ACTG1	0.119777	0.0155356
ACTG2	-0.0808132	0.103084
ACTL6A	0.413592	1e-50
ACTL6B	0.0401878	0.418176
ACTL7A	0.110476	0.025649
ACTL7B	0.093975	0.0578837
ACTL8	0.288525	2.90699e-09
ACTL9	0.0469749	0.343916
ACTN1	-0.00147145	0.976353
ACTN2	0.0855193	0.0844793
ACTN3	-0.0264164	0.594698
ACTN4	-0.0141305	0.775888
ACTR10	0.00288582	0.95364
ACTR1A	0.0573355	0.247764
ACTR1B	0.0702599	0.156547
ACTR2	-0.0524434	0.290478
ACTR3B	-0.00548629	0.911993
ACTR3C	-0.106129	0.0321407
ACTR3	0.0734223	0.138692
ACTR5	0.385516	3.60951e-16
ACTR6	0.0321091	0.517636
ACTR8	-0.151389	0.00218897
ACTRT1	0.0314366	0.526605
ACVR1B	-0.172626	0.000469251
ACVR1C	0.128355	0.00944722
ACVR1	-0.305043	3.83545e-10
ACVR2A	-0.28196	7.91295e-09
ACVR2B	0.0243531	0.62366
ACVRL1	-0.113604	0.0217731
ACY1	-0.0997307	0.0441166
ACY3	0.074525	0.13289
ACYP1	0.389617	5.1472e-17
ACYP2	-0.215973	1.13057e-05
ADAD1	0.0385777	0.437082
ADAD2	-0.238494	1.09888e-06
ADAL	0.00268687	0.956833
ADAM10	-0.260648	1.02919e-07
ADAM11	0.117905	0.0172369
ADAM12	0.0147007	0.7671
ADAM15	0.142967	0.00383404
ADAM17	-0.0504933	0.308808
ADAM18	0.143014	0.00379442
ADAM19	0.0668502	0.177689
ADAM20	-0.00208107	0.966573
ADAM21P1	0.111272	0.0245968
ADAM21	0.0857244	0.0837339
ADAM22	-0.0939358	0.0579889
ADAM23	-0.082904	0.0944612
ADAM28	-0.340949	1.97204e-12
ADAM29	-0.0299998	0.545682
ADAM2	0.0454897	0.359404
ADAM30	0.0250653	0.613685
ADAM32	-0.0227032	0.647503
ADAM33	-0.159383	0.00123712
ADAM3A	0.0649904	0.190162
ADAM5P	0.0555575	0.262872
ADAM6	-0.0589621	0.234585
ADAM7	-0.00673212	0.892164
ADAM8	-0.0413355	0.404838
ADAM9	-0.159067	0.00128121
ADAMDEC1	-0.0207751	0.67566
ADAMTS10	-0.153307	0.00189943
ADAMTS12	-0.023256	0.63952
ADAMTS13	-0.153219	0.00193075
ADAMTS14	-0.0405354	0.413998
ADAMTS15	-0.122194	0.0135153
ADAMTS16	-0.0661376	0.182441
ADAMTS17	-0.0383592	0.439685
ADAMTS18	-0.154155	0.00179076
ADAMTS19	-0.136625	0.00570639
ADAMTS1	-0.23956	1.05796e-06
ADAMTS20	0.106955	0.0307758
ADAMTS2	-0.0150102	0.762342
ADAMTS3	0.0422144	0.395074
ADAMTS4	0.0143397	0.77266
ADAMTS5	-0.151391	0.00218868
ADAMTS6	0.0088398	0.858714
ADAMTS7	0.034433	0.487782
ADAMTS8	-0.325815	1.52093e-11
ADAMTS9	-0.194944	7.38013e-05
ADAMTSL1	-0.0936789	0.0586811
ADAMTSL2	-0.187613	0.000141574
ADAMTSL3	-0.230508	2.53534e-06
ADAMTSL4	0.0997485	0.0440786
ADAMTSL5	-0.18128	0.000237597
ADAP1	-0.067061	0.176323
ADAP2	0.0847857	0.0871871
ADARB1	0.00152162	0.975546
ADARB2	-0.128807	0.00919681
ADAR	0.0880192	0.0757581
ADAT1	-0.151265	0.00220759
ADAT2	-0.0283349	0.568207
ADAT3	0.0385933	0.436736
ADA	0.286225	4.61347e-09
ADCK1	-0.0881519	0.0753164
ADCK2	-0.0113572	0.819019
ADCK4	0.0569994	0.250549
ADCK5	0.148097	0.00273431
ADCY10	0.0111873	0.821756
ADCY1	0.0174042	0.725968
ADCY2	-0.208759	2.13093e-05
ADCY3	0.172124	0.000487708
ADCY4	-0.214489	1.24169e-05
ADCY5	-0.28422	5.08703e-09
ADCY6	-0.203258	3.66406e-05
ADCY7	0.104974	0.0340703
ADCY8	-0.0153399	0.757384
ADCY9	-0.146358	0.00306993
ADCYAP1R1	-0.137148	0.00552222
ADCYAP1	-0.204267	3.22095e-05
ADC	-0.175077	0.000388212
ADD1	-0.321059	4.00119e-11
ADD2	0.125148	0.0114044
ADD3	-0.309082	2.19698e-10
ADH1A	-0.21374	1.33363e-05
ADH1B	-0.201203	4.24791e-05
ADH1C	-0.225217	4.34074e-06
ADH4	-0.155805	0.00159543
ADH5	-0.0815005	0.10018
ADH6	-0.106624	0.0313001
ADH7	-0.144472	0.00344907
ADHFE1	-0.371128	1.08023e-14
ADI1	0.00062335	0.989982
ADIG	0.0545521	0.271621
ADIPOQ	-0.0121606	0.806544
ADIPOR1	-0.180997	0.000243068
ADIPOR2	0.252874	2.48795e-07
ADK	0.119804	0.015512
ADM2	0.162138	0.00102723
ADM	-0.0331568	0.504061
ADNP2	0.00224454	0.963949
ADNP	0.00518151	0.916864
ADORA1	0.0592691	0.232261
ADORA2A	0.0282486	0.569233
ADORA2B	-0.00913151	0.854041
ADORA3	-0.047964	0.333839
ADO	-0.0863234	0.0815899
ADPGK	0.065421	0.187156
ADPRHL1	-0.106883	0.0309316
ADPRHL2	0.237438	1.32272e-06
ADPRH	0.0520351	0.294254
ADRA1A	-0.0710997	0.1517
ADRA1B	0.0348515	0.482667
ADRA1D	-0.0794767	0.108943
ADRA2A	-0.222966	5.74696e-06
ADRA2B	-0.012973	0.7939
ADRA2C	-0.190908	0.000104429
ADRB1	-0.180341	0.000250642
ADRB2	-0.140805	0.00437745
ADRB3	-0.159555	0.00122195
ADRBK1	0.159808	0.00121508
ADRBK2	-0.151468	0.00217726
ADRM1	0.512043	1e-50
ADSL	0.190514	0.000111057
ADSSL1	-0.155527	0.0016449
ADSS	-0.126044	0.0108657
AEBP1	-0.0344221	0.48792
AEBP2	-0.0600909	0.225735
AEN	0.14733	0.00287806
AES	-0.212837	1.52079e-05
AFAP1L1	-0.0244429	0.622521
AFAP1L2	0.0100288	0.839951
AFAP1	-0.0532517	0.283099
AFARP1	0.115291	0.019838
AFF1	-0.34178	1.7295e-12
AFF2	-0.127919	0.00969448
AFF3	-0.300494	5.83583e-10
AFF4	-0.351652	3.49002e-13
AFG3L1	0.0919287	0.0635999
AFG3L2	0.114096	0.0212064
AFMID	-0.0904628	0.0679557
AFM	-0.0136731	0.783048
AFP	0.0626065	0.206968
AFTPH	-0.112924	0.0225778
AG2	-0.0939993	0.0578417
AGAP11	-0.258796	1.27333e-07
AGAP1	-0.0215498	0.664288
AGAP2	-0.0789607	0.111244
AGAP3	-0.106474	0.0315815
AGAP4	-0.0551886	0.265937
AGAP5	-0.238506	1.18233e-06
AGAP6	-0.0775145	0.117961
AGAP7	-0.000236142	0.996206
AGAP8	-0.0573459	0.247677
AGA	-0.109115	0.0275787
AGBL1	-0.000895361	0.985615
AGBL2	-0.262478	7.44206e-08
AGBL3	-0.0439625	0.375777
AGBL4	0.0776561	0.117318
AGBL5	0.22113	6.87862e-06
AGER	0.0184786	0.709676
AGFG1	-0.0701788	0.157027
AGFG2	-0.326096	1.90943e-11
AGGF1	-0.179284	0.000278754
AGK	0.0862502	0.0818495
AGL	-0.246633	4.95327e-07
AGMAT	0.216461	1.07925e-05
AGPAT1	0.0013824	0.977783
AGPAT2	0.118468	0.0167085
AGPAT3	-0.145464	0.00325672
AGPAT4	-0.0195507	0.693659
AGPAT5	0.0779802	0.115764
AGPAT6	0.0217535	0.661182
AGPAT9	-0.077295	0.119008
AGPHD1	-0.0482775	0.330686
AGPS	0.00491065	0.921195
AGR2	-0.231801	2.21888e-06
AGR3	-0.219381	7.73911e-06
AGRN	-0.169214	0.000608476
AGRP	0.0302081	0.542895
AGTPBP1	0.152885	0.00197576
AGTR1	-0.198507	5.40043e-05
AGTR2	-0.0340919	0.492266
AGTRAP	0.195796	7.07272e-05
AGT	-0.222491	5.69775e-06
AGXT2L1	-0.0607864	0.220503
AGXT2L2	-0.295627	1.3611e-09
AGXT2	0.0302472	0.542373
AGXT	0.0929123	0.0607877
AHCTF1	0.156754	0.00150926
AHCYL1	-0.260381	1.06136e-07
AHCYL2	-0.271965	2.70716e-08
AHCY	0.371736	9.58357e-15
AHDC1	-0.215813	1.14797e-05
AHI1	-0.264371	6.67694e-08
AHNAK2	-0.0211351	0.670238
AHNAK	-0.205834	2.90382e-05
AHRR	-0.154588	0.00175614
AHR	-0.226579	4.01731e-06
AHSA1	0.20772	2.44468e-05
AHSA2	-0.0929972	0.0605723
AHSG	0.15454	0.00174331
AHSP	0.0697061	0.159907
AICDA	0.0316139	0.524275
AIDA	0.0382037	0.441382
AIF1L	0.128056	0.00965592
AIF1	0.0364071	0.463168
AIFM1	0.186005	0.000161716
AIFM2	0.0968735	0.0505712
AIFM3	-0.0568798	0.251546
AIG1	-0.262607	8.20292e-08
AIM1L	-0.0565934	0.253944
AIM1	-0.118741	0.0164575
AIM2	-0.021458	0.665632
AIMP1	0.128794	0.00924326
AIMP2	0.353725	2.46746e-13
AIPL1	0.116835	0.0182359
AIP	0.20135	4.34475e-05
AIRE	-0.0957507	0.0532882
AJAP1	-0.0970753	0.0500615
AK1	0.227831	3.54405e-06
AK2	0.328382	1.3583e-11
AK3L1	0.144132	0.00355406
AK3	-0.05556	0.262729
AK5	0.00696092	0.888523
AK7	0.0930289	0.0604635
AKAP10	-0.197296	6.20876e-05
AKAP11	-0.346236	8.47904e-13
AKAP12	-0.0366293	0.460603
AKAP13	-0.427427	1e-50
AKAP14	0.0853806	0.0849865
AKAP1	-0.117626	0.0175034
AKAP2	-0.0646472	0.192518
AKAP3	-0.183117	0.000200067
AKAP4	0.000984289	0.984186
AKAP5	0.12427	0.0119987
AKAP6	-0.226949	3.8715e-06
AKAP7	-0.223331	5.54434e-06
AKAP8L	0.0595683	0.229802
AKAP8	-0.130799	0.00820054
AKAP9	-0.281511	8.37158e-09
AKD1	-0.157248	0.0014577
AKIRIN1	0.0292139	0.556106
AKIRIN2	0.061686	0.213639
AKNAD1	0.113263	0.0221287
AKNA	-0.140864	0.00439061
AKR1A1	0.0601284	0.225549
AKR1B10	-0.135385	0.00616494
AKR1B15	0.0260527	0.599782
AKR1B1	0.165973	0.000775385
AKR1C1	-0.252232	2.67289e-07
AKR1C2	-0.301553	6.16555e-10
AKR1C3	-0.279622	1.05963e-08
AKR1C4	-0.0771504	0.119732
AKR1CL1	-0.0620973	0.210692
AKR1D1	0.0184415	0.710347
AKR1E2	0.114722	0.020459
AKR7A2	0.0941978	0.0573134
AKR7A3	0.114792	0.0204267
AKR7L	0.126299	0.0106637
AKT1S1	0.108424	0.028582
AKT1	-0.00827246	0.86764
AKT2	0.109954	0.0264029
AKT3	-0.0371238	0.454407
AKTIP	-0.133205	0.00708818
ALAD	-0.215099	1.22858e-05
ALAS1	-0.0876551	0.0769809
ALAS2	-0.0785255	0.113258
ALB	-0.0310346	0.531908
ALCAM	-0.0455337	0.358786
ALDH16A1	0.139408	0.00481778
ALDH18A1	0.0165531	0.738762
ALDH1A1	-0.0744658	0.133158
ALDH1A2	-0.073954	0.135894
ALDH1A3	-0.220641	7.2144e-06
ALDH1B1	0.0273005	0.58227
ALDH1L1	-0.354734	1.52656e-13
ALDH1L2	0.09283	0.0610175
ALDH2	-0.0870582	0.0790198
ALDH3A1	-0.115282	0.019848
ALDH3A2	-0.00876082	0.859904
ALDH3B1	-0.22019	7.53729e-06
ALDH3B2	-0.028748	0.562424
ALDH4A1	-0.197487	6.10609e-05
ALDH5A1	-0.178284	0.000301781
ALDH6A1	-0.282322	6.49016e-09
ALDH7A1	-0.0972433	0.0496937
ALDH8A1	-0.205889	2.7776e-05
ALDH9A1	-0.0445413	0.369365
ALDOA	0.0274929	0.579613
ALDOB	-0.0385723	0.437146
ALDOC	0.00769134	0.876861
ALG10B	0.00339309	0.945503
ALG10	0.132663	0.0073263
ALG11	-0.00844924	0.864896
ALG12	-0.19249	9.39328e-05
ALG13	-0.223328	5.54588e-06
ALG14	0.0920439	0.0632675
ALG1L2	-0.0315213	0.525492
ALG1L	-0.142489	0.00395469
ALG1	-0.0969161	0.0504695
ALG2	0.0432813	0.383071
ALG3	0.31158	1.54978e-10
ALG5	-0.0199905	0.687127
ALG6	0.130367	0.00841577
ALG8	0.107971	0.0292565
ALG9	-0.0193721	0.696318
ALKBH1	0.0841455	0.0896065
ALKBH2	0.176327	0.000352088
ALKBH3	0.0516769	0.297593
ALKBH4	0.194355	8.00826e-05
ALKBH5	0.0536768	0.279269
ALKBH6	0.261225	9.62835e-08
ALKBH7	-0.03232	0.514888
ALKBH8	-0.183764	0.000194326
ALK	0.0149958	0.762662
ALLC	-0.0337234	0.496958
ALMS1P	-0.100446	0.0425787
ALMS1	0.134041	0.0067346
ALOX12B	0.0728057	0.142094
ALOX12P2	-0.0163365	0.742163
ALOX12	0.0310214	0.532083
ALOX15B	-0.0359806	0.468588
ALOX15	-0.0141331	0.775941
ALOX5AP	-0.0305005	0.538839
ALOX5	-0.340857	2.00082e-12
ALOXE3	0.0494333	0.319226
ALPI	0.132053	0.00756558
ALPK1	-0.345377	9.73908e-13
ALPK2	0.0753039	0.128875
ALPK3	-0.282709	7.20216e-09
ALPL	-0.0331331	0.504366
ALPPL2	-0.0074456	0.880816
ALPP	0.0145335	0.769769
ALS2CL	-0.202779	3.82491e-05
ALS2CR11	0.0807159	0.103517
ALS2CR12	-0.0422125	0.395095
ALS2CR4	0.222854	5.81048e-06
ALS2CR8	-0.426913	1e-50
ALS2	-0.00849332	0.86414
ALX1	0.188691	0.000125982
ALX3	-0.0770657	0.12014
ALX4	-0.0199867	0.687307
AMAC1L2	-0.0793576	0.109476
AMAC1L3	-0.0737266	0.137105
AMAC1	-0.0307027	0.536307
AMACR	-0.101454	0.0405702
AMBN	0.0578229	0.243874
AMBP	0.032777	0.509119
AMBRA1	-0.121351	0.0142216
AMD1	0.148733	0.0026202
AMDHD1	0.0101285	0.838382
AMDHD2	0.0357704	0.471031
AMELX	-0.00373993	0.939967
AMELY	0.0567969	0.252356
AMFR	-0.199664	5.04463e-05
AMHR2	-0.102701	0.0381191
AMH	0.252052	2.48133e-07
AMICA1	-0.123685	0.0124527
AMIGO1	-0.231905	2.19521e-06
AMIGO2	-0.163735	0.000914365
AMIGO3	0.11113	0.024826
AMMECR1L	-0.0772747	0.119105
AMMECR1	0.0695783	0.160614
AMN1	-0.0753275	0.128717
AMN	0.0662543	0.181669
AMOTL1	0.0190201	0.701569
AMOTL2	-0.0665302	0.179777
AMOT	-0.0723791	0.1444
AMPD1	-0.114104	0.0211531
AMPD2	0.0110019	0.824588
AMPD3	-0.230976	2.57823e-06
AMPH	-0.0798981	0.107073
AMTN	0.0603486	0.223851
AMT	-0.254903	1.9814e-07
AMY1A	-0.142932	0.00381464
AMY2A	-0.171833	0.000489999
AMY2B	-0.274902	1.89524e-08
AMZ1	0.212701	1.47199e-05
AMZ2P1	-0.0863933	0.0813423
AMZ2	0.0261864	0.597766
ANAPC10	0.20207	4.07481e-05
ANAPC11	0.363616	4.41905e-14
ANAPC13	-0.14976	0.00244505
ANAPC16	-0.27158	2.83561e-08
ANAPC1	0.0792856	0.109777
ANAPC2	0.117261	0.0178584
ANAPC4	-0.154706	0.00174181
ANAPC5	0.239839	1.02726e-06
ANAPC7	0.277993	1.29667e-08
ANGEL1	-0.0977069	0.0486116
ANGEL2	-0.121692	0.0139497
ANGPT1	0.0579712	0.242553
ANGPT2	-0.162487	0.00100149
ANGPT4	-0.221546	6.25647e-06
ANGPTL1	-0.180382	0.000249815
ANGPTL2	-0.118559	0.0166252
ANGPTL3	-0.0293366	0.554601
ANGPTL4	-0.0280939	0.571352
ANGPTL5	-0.0118593	0.811245
ANGPTL6	-0.0916794	0.0643065
ANGPTL7	-0.083778	0.0910254
ANG	-0.106341	0.0317957
ANK1	0.0100291	0.839879
ANK2	0.0427429	0.389178
ANK3	-0.32638	1.83056e-11
ANKAR	-0.310665	1.40557e-10
ANKDD1A	-0.147245	0.00289436
ANKFN1	-0.227494	3.44956e-06
ANKFY1	-0.151353	0.00219444
ANKHD1-EIF4EBP3	-0.373748	6.39848e-15
ANKHD1	-0.0565826	0.254035
ANKH	-0.038473	0.438168
ANKIB1	-0.138113	0.00522876
ANKK1	-0.135033	0.00630104
ANKLE1	0.203827	3.3526e-05
ANKLE2	0.215627	1.16845e-05
ANKMY1	-0.255522	1.84771e-07
ANKMY2	-0.162206	0.00102218
ANKRA2	-0.313753	1.14108e-10
ANKRD10	-0.067211	0.175356
ANKRD11	-0.176105	0.000358267
ANKRD12	-0.171615	0.000507064
ANKRD13A	-0.0619758	0.211492
ANKRD13B	0.267477	4.63032e-08
ANKRD13C	-0.0816498	0.0995578
ANKRD13D	0.0782044	0.114718
ANKRD16	0.190988	0.000106698
ANKRD17	-0.189041	0.000125679
ANKRD19	0.155068	0.00169849
ANKRD1	-0.0027617	0.95565
ANKRD20A3	0.0187236	0.706121
ANKRD20A4	0.0568088	0.252257
ANKRD20B	0.0728143	0.142046
ANKRD22	-0.156	0.00159144
ANKRD23	0.0656026	0.185932
ANKRD24	-0.207859	2.41376e-05
ANKRD26P1	0.107922	0.0292866
ANKRD26	0.111404	0.0244705
ANKRD27	0.0814594	0.100352
ANKRD28	-0.0910229	0.0662635
ANKRD29	-0.0190847	0.700723
ANKRD2	-0.142108	0.00402432
ANKRD30A	0.109151	0.0274846
ANKRD30B	0.0403244	0.416594
ANKRD31	-0.0727571	0.14236
ANKRD32	0.351748	3.43467e-13
ANKRD33	0.0750607	0.130118
ANKRD34A	-0.214339	1.25956e-05
ANKRD34B	0.239279	1.01057e-06
ANKRD34C	0.0230398	0.642637
ANKRD35	-0.256544	1.64577e-07
ANKRD36BP1	-0.0847402	0.0873597
ANKRD36B	0.112222	0.0233912
ANKRD36	0.127671	0.00987794
ANKRD37	-0.0635045	0.200426
ANKRD39	0.271571	2.83869e-08
ANKRD40	-0.0956823	0.0534862
ANKRD42	-0.271347	2.91626e-08
ANKRD43	0.0174025	0.725993
ANKRD44	-0.104443	0.0349491
ANKRD45	0.115126	0.0200164
ANKRD46	-0.0428836	0.387461
ANKRD49	-0.0273671	0.5815
ANKRD50	-0.411883	1e-50
ANKRD52	0.0531074	0.284407
ANKRD53	0.0179629	0.71754
ANKRD54	0.172095	0.000488766
ANKRD55	-0.0743526	0.133791
ANKRD56	-0.210873	1.74898e-05
ANKRD57	-0.0374842	0.450036
ANKRD58	0.1902	0.000110904
ANKRD5	0.0239863	0.629038
ANKRD6	-0.211017	1.80282e-05
ANKRD7	0.105897	0.0324791
ANKRD9	0.0225417	0.649709
ANKS1A	-0.0631516	0.202942
ANKS1B	-0.020212	0.68397
ANKS3	-0.0265777	0.592301
ANKS4B	0.0588942	0.235234
ANKS6	0.0271214	0.584749
ANKZF1	-0.0266744	0.590956
ANLN	0.464347	1e-50
ANO10	-0.116632	0.0184843
ANO1	0.0249294	0.615467
ANO2	-0.244163	5.96123e-07
ANO3	-0.0248875	0.616204
ANO4	-0.135115	0.00626908
ANO5	-0.247785	4.00099e-07
ANO6	-0.227151	3.79395e-06
ANO7	0.0363981	0.463279
ANO8	0.0118164	0.811836
ANO9	-0.125316	0.0113347
ANP32A	0.126112	0.0108222
ANP32B	0.415326	1e-50
ANP32C	0.0822886	0.0969419
ANP32D	-0.0159237	0.748456
ANP32E	0.47312	1e-50
ANPEP	0.0768736	0.121037
ANTXR1	-0.133515	0.00695531
ANTXR2	-0.229077	3.12592e-06
ANTXRL	-0.0299842	0.545891
ANUBL1	-0.210631	1.78907e-05
ANXA10	-0.346949	5.52373e-13
ANXA11	-0.366395	2.65854e-14
ANXA13	-0.00678297	0.891354
ANXA1	0.0797639	0.107646
ANXA2P1	-0.0220761	0.656476
ANXA2P2	-0.0338012	0.495806
ANXA2P3	-0.0428268	0.388247
ANXA2	0.00838536	0.86585
ANXA3	0.120984	0.0145193
ANXA4	-0.0866114	0.0805747
ANXA5	0.101934	0.0396259
ANXA6	0.0138278	0.780564
ANXA7	-0.10018	0.0431668
ANXA8L1	-0.00655666	0.894958
ANXA8L2	-0.0693689	0.161942
ANXA8	-0.0256096	0.605859
ANXA9	-0.152626	0.00201127
AOAH	-0.0195306	0.694078
AOC2	-0.106987	0.0307256
AOC3	-0.234205	1.85145e-06
AOX1	-0.0825613	0.095836
AOX2P	0.0856292	0.0840794
AP1AR	-0.0580903	0.241585
AP1B1	-0.0481167	0.332155
AP1G1	-0.230972	2.57934e-06
AP1G2	-0.162311	0.00101438
AP1M1	0.0441101	0.37402
AP1M2	-0.0277267	0.576393
AP1S1	0.063805	0.198301
AP1S2	0.0231486	0.640932
AP1S3	-0.250478	3.2478e-07
AP2A1	0.127891	0.00975051
AP2A2	-0.0867418	0.0801184
AP2B1	-0.0118777	0.810878
AP2M1	0.0146964	0.767166
AP2S1	0.420858	1e-50
AP3B1	-0.185748	0.000165179
AP3B2	-0.0923957	0.0622421
AP3D1	0.0428555	0.387772
AP3M1	-0.185334	0.000170905
AP3M2	-0.130436	0.00838125
AP3S1	0.050326	0.310415
AP3S2	-0.053547	0.280435
AP4B1	0.0368821	0.457351
AP4E1	-0.0527075	0.288053
AP4M1	0.134862	0.00640313
AP4S1	-0.0390338	0.431677
APAF1	-0.0856164	0.0841259
APBA1	-0.283121	6.83803e-09
APBA2	0.146414	0.00305863
APBA3	0.0475513	0.337873
APBB1IP	0.0807092	0.103529
APBB1	0.0662396	0.181689
APBB2	-0.138331	0.00515725
APBB3	-0.0784299	0.113674
APC2	-0.00208048	0.966569
APCDD1L	0.0909009	0.0666134
APCDD1	-0.261553	9.2695e-08
APCS	0.0366948	0.459802
APC	-0.259887	1.12342e-07
APEH	-0.102724	0.0381129
APEX1	0.0749055	0.130877
APEX2	0.347431	6.98569e-13
APH1A	0.159337	0.00125673
APH1B	-0.269771	3.52366e-08
API5	0.00432688	0.930538
APIP	0.108877	0.0279203
APITD1	0.273233	2.32206e-08
APLF	-0.0578159	0.243819
APLNR	-0.0325138	0.512369
APLN	0.21928	7.81603e-06
APLP1	0.190065	0.00011533
APLP2	-0.096674	0.0510498
APOA1BP	0.275077	1.85527e-08
APOA1	0.138723	0.00499965
APOA2	0.0805955	0.104035
APOA4	0.00891498	0.857526
APOA5	-0.00113556	0.981757
APOB48R	-0.26361	7.29793e-08
APOBEC1	-0.0138285	0.780645
APOBEC2	-0.252875	2.26071e-07
APOBEC3A	0.046024	0.353631
APOBEC3B	0.258911	1.13037e-07
APOBEC3C	-0.267361	4.69466e-08
APOBEC3D	-0.166005	0.000773559
APOBEC3F	-0.0294759	0.552568
APOBEC3G	-0.0121028	0.807363
APOBEC3H	-0.0748941	0.130976
APOBEC4	-0.0114395	0.817809
APOB	-0.0564432	0.255327
APOC1P1	0.176331	0.000345102
APOC1	0.22282	5.83018e-06
APOC2	0.0727916	0.142171
APOC3	0.0718404	0.14747
APOC4	0.143262	0.00373338
APOD	-0.232217	2.27132e-06
APOE	0.136039	0.00595293
APOF	0.0431924	0.384206
APOH	0.0308708	0.534077
APOL1	-0.203939	3.44649e-05
APOL2	-0.0867144	0.0802141
APOL3	-0.0749865	0.13046
APOL4	0.0370038	0.455867
APOL5	0.0366319	0.460572
APOL6	-0.0336896	0.49739
APOLD1	-0.117479	0.0176453
APOM	-0.0390615	0.431189
APOOL	-0.0625997	0.206924
APOO	0.324192	2.52984e-11
APPBP2	-0.1743	0.000412368
APPL1	-0.0861691	0.0821379
APPL2	-0.119222	0.0160241
APP	-0.137614	0.00539524
APRT	0.0425714	0.390928
APTX	0.275177	1.83281e-08
AQP10	-0.10267	0.0381771
AQP11	0.116421	0.0186542
AQP12A	-0.0238485	0.63101
AQP12B	-0.0361108	0.46698
AQP1	-0.28077	9.18447e-09
AQP2	-0.103379	0.0368577
AQP3	-0.21807	9.25075e-06
AQP4	-0.087952	0.0759749
AQP5	0.0205181	0.679447
AQP6	0.139638	0.0047171
AQP7P1	-0.0794184	0.109204
AQP7P3	-0.00591621	0.905168
AQP7	-0.246067	4.83762e-07
AQP8	-0.0166583	0.737268
AQP9	0.107862	0.029378
AQPEP	0.127202	0.0101137
AQR	-0.0940036	0.0578304
ARAF	0.0610406	0.218476
ARAP1	-0.119526	0.0157545
ARAP2	-0.230628	2.67115e-06
ARAP3	-0.323897	2.64202e-11
ARCN1	0.00624993	0.899803
ARC	-0.130506	0.00830748
AREG	0.0674047	0.174114
ARF1	0.124885	0.0116216
ARF3	-0.0161681	0.744624
ARF4	-0.0450574	0.36384
ARF5	0.19689	6.43185e-05
ARF6	0.0338379	0.495337
ARFGAP1	0.341201	1.89512e-12
ARFGAP2	0.0847219	0.0874258
ARFGAP3	-0.163728	0.000914791
ARFGEF1	-0.280367	9.65754e-09
ARFGEF2	-0.134643	0.00649005
ARFIP1	-0.269985	3.43457e-08
ARFIP2	0.125597	0.0111515
ARFRP1	0.245751	5.45158e-07
ARG1	-0.07561	0.127323
ARG2	-0.101128	0.0412221
ARGFXP2	-0.0841097	0.0897481
ARGFX	0.0882908	0.074848
ARGLU1	-0.1955	7.25597e-05
ARHGAP10	-0.0822568	0.0970604
ARHGAP11A	0.522019	1e-50
ARHGAP11B	0.287437	3.35184e-09
ARHGAP12	-0.230278	2.76801e-06
ARHGAP15	-0.0177837	0.720127
ARHGAP17	0.0581756	0.240893
ARHGAP18	-0.184394	0.000184587
ARHGAP19	0.132053	0.00760266
ARHGAP1	-0.322143	3.41637e-11
ARHGAP20	-0.193434	8.41082e-05
ARHGAP21	0.0448936	0.365588
ARHGAP22	0.00836381	0.866192
ARHGAP23	-0.216399	1.08562e-05
ARHGAP24	-0.0758423	0.126155
ARHGAP25	-0.0902288	0.0686593
ARHGAP26	-0.298234	9.62819e-10
ARHGAP27	-0.148529	0.00265643
ARHGAP28	-0.0224865	0.650643
ARHGAP29	0.0518902	0.295602
ARHGAP30	0.0834291	0.0923779
ARHGAP31	-0.0781529	0.114984
ARHGAP32	-0.24129	8.80643e-07
ARHGAP33	0.282358	7.52736e-09
ARHGAP36	0.0271598	0.584366
ARHGAP39	0.248517	4.03121e-07
ARHGAP42	-0.118136	0.017018
ARHGAP4	0.043	0.386172
ARHGAP5	-0.341253	1.8798e-12
ARHGAP6	-0.398152	1e-50
ARHGAP8	0.047986	0.333618
ARHGAP9	-0.00275719	0.955705
ARHGDIA	0.169746	0.000584518
ARHGDIB	-0.150635	0.00230438
ARHGDIG	0.0570813	0.249985
ARHGEF10L	-0.302403	5.49547e-10
ARHGEF10	-0.118186	0.0169709
ARHGEF11	-0.0744115	0.133441
ARHGEF12	-0.356133	1.64065e-13
ARHGEF15	-0.136451	0.00580237
ARHGEF16	-0.0459558	0.354345
ARHGEF17	-0.147035	0.00293499
ARHGEF18	-0.123832	0.0123479
ARHGEF19	0.0285107	0.565655
ARHGEF1	0.119463	0.0158103
ARHGEF2	-0.0704444	0.15546
ARHGEF33	0.0184179	0.710702
ARHGEF35	-0.104736	0.0344787
ARHGEF37	-0.166998	0.000718486
ARHGEF38	-0.0465511	0.348291
ARHGEF3	-0.175024	0.000389833
ARHGEF4	-0.0340795	0.492263
ARHGEF5	-0.130031	0.00858671
ARHGEF6	-0.239381	1.07826e-06
ARHGEF7	-0.0215077	0.664775
ARHGEF9	-0.176168	0.000356512
ARID1A	-0.143305	0.00375079
ARID1B	-0.310549	1.79051e-10
ARID2	-0.18106	0.000241843
ARID3A	0.119609	0.0156824
ARID3B	0.00201617	0.967602
ARID3C	0.0939478	0.0579566
ARID4A	-0.389405	6.08217e-17
ARID4B	-0.242353	7.8613e-07
ARID5A	0.038656	0.43599
ARID5B	-0.351696	3.46478e-13
ARIH1	-0.296238	1.25543e-09
ARIH2	-0.0909771	0.0664004
ARL10	-0.118083	0.0170234
ARL11	-0.0448983	0.365537
ARL13A	-0.0299839	0.545896
ARL13B	0.161039	0.00111222
ARL14	-0.269614	3.16614e-08
ARL15	-0.453672	1e-50
ARL16	0.105136	0.0337929
ARL17A	0.016732	0.736042
ARL17B	-0.0316033	0.524414
ARL1	-0.198384	5.64529e-05
ARL2BP	-0.0377591	0.446717
ARL2	0.217621	9.65872e-06
ARL3	0.0504219	0.309493
ARL4A	-0.0189618	0.70244
ARL4C	-0.0216422	0.662808
ARL4D	0.0303173	0.541437
ARL5A	0.0256107	0.605844
ARL5B	-0.000905342	0.98545
ARL5C	-0.0668436	0.177806
ARL6IP1	0.207561	2.48044e-05
ARL6IP4	0.207083	2.59133e-05
ARL6IP5	-0.37958	1.79987e-15
ARL6IP6	0.178651	0.000293137
ARL6	0.0711797	0.151183
ARL8A	-0.104613	0.0346929
ARL8B	-0.115481	0.01968
ARL9	0.111351	0.0244951
ARMC10	-0.0836301	0.0915933
ARMC1	0.124794	0.0116829
ARMC2	-0.0033324	0.946498
ARMC3	0.20968	1.95562e-05
ARMC4	0.0164762	0.740037
ARMC5	0.0267283	0.590206
ARMC6	0.216073	1.11991e-05
ARMC7	-0.0768231	0.121283
ARMC8	-0.0716308	0.148604
ARMC9	0.00380547	0.938891
ARMCX1	-0.102283	0.0389143
ARMCX2	-0.0532526	0.283091
ARMCX3	-0.150087	0.00239162
ARMCX5	-0.171586	0.000508209
ARMCX6	-0.0577238	0.244571
ARMS2	-0.111665	0.0240925
ARNT2	-0.0165085	0.739439
ARNTL2	0.223966	5.20802e-06
ARNTL	-0.062009	0.211247
ARNT	-0.120539	0.0148872
ARPC1A	0.261792	9.01615e-08
ARPC1B	0.124816	0.0116677
ARPC2	-0.132571	0.00736727
ARPC3	0.0647514	0.191717
ARPC4	0.140103	0.00460932
ARPC5L	0.353216	2.68776e-13
ARPC5	0.129528	0.00884861
ARPM1	-0.112517	0.0230714
ARPP19	-0.193108	8.91104e-05
ARPP21	0.103412	0.0367958
ARR3	-0.0220728	0.656657
ARRB1	-0.0400191	0.420134
ARRB2	0.259516	1.17234e-07
ARRDC1	-0.00493167	0.920859
ARRDC2	-0.174362	0.000410395
ARRDC3	-0.288008	3.67261e-09
ARRDC4	-0.322108	3.43414e-11
ARRDC5	-0.0518734	0.295894
ARSA	-0.234395	1.81543e-06
ARSB	-0.0925196	0.0619106
ARSD	-0.297948	1.00034e-09
ARSE	-0.0636402	0.199553
ARSF	-0.0486393	0.327071
ARSG	-0.0434196	0.381551
ARSH	-0.0528872	0.286542
ARSI	0.108478	0.0284595
ARSJ	-0.0543532	0.273249
ARSK	0.0268795	0.588104
ART1	-0.0506571	0.307378
ART3	0.116847	0.0182237
ART4	-0.127962	0.0096699
ART5	0.0170398	0.731482
ARTN	0.095515	0.05388
ARV1	-0.113854	0.0214837
ARVCF	0.0547841	0.26946
ARX	0.121721	0.0138842
AR	-0.326533	1.36436e-11
AS3MT	0.281083	8.83151e-09
ASAH1	-0.38619	2.86884e-16
ASAH2B	-0.00238194	0.961744
ASAH2	-0.0631406	0.203112
ASAM	0.0170177	0.731815
ASAP1IT1	0.0311546	0.530322
ASAP1	0.0470294	0.343207
ASAP2	0.114273	0.0210054
ASAP3	0.0279702	0.573048
ASB10	-0.0671635	0.175735
ASB11	-0.0251438	0.612575
ASB12	-0.245001	5.43862e-07
ASB13	0.0248169	0.617063
ASB14	-0.129672	0.00873392
ASB15	0.0362503	0.46526
ASB16	-0.0408179	0.410749
ASB17	0.015054	0.761769
ASB18	0.0422324	0.394872
ASB1	-0.00212536	0.965848
ASB2	-0.114077	0.0212285
ASB3	0.123889	0.0123082
ASB4	-0.0122341	0.805397
ASB5	-0.0795656	0.108547
ASB6	0.235376	1.64004e-06
ASB7	-0.0920856	0.0631476
ASB8	-0.220569	7.26504e-06
ASB9	-0.0155283	0.754499
ASCC1	-0.110656	0.0254511
ASCC2	-0.146376	0.00306616
ASCC3	-0.0917842	0.0640188
ASCL1	0.133983	0.00672325
ASCL2	-0.0213547	0.667016
ASCL3	0.00520048	0.916596
ASCL4	-0.107565	0.029829
ASF1A	0.0502371	0.311271
ASF1B	0.595485	1e-50
ASFMR1	-0.0947908	0.0557333
ASGR1	0.260964	9.92314e-08
ASGR2	0.065096	0.189442
ASH1L	-0.231135	2.53675e-06
ASH2L	-0.072196	0.14542
ASIP	0.0194496	0.695284
ASL	0.0639958	0.19696
ASMTL	-0.0695661	0.160687
ASMT	0.0442453	0.372711
ASNA1	0.148209	0.00271398
ASNSD1	0.116735	0.0183801
ASNS	0.134095	0.00671259
ASPA	-0.377949	2.65955e-15
ASPDH	-0.178512	0.000290259
ASPG	-0.185916	0.000158866
ASPHD1	0.0862416	0.0818802
ASPHD2	0.0175056	0.724324
ASPH	-0.172738	0.000465221
ASPM	0.49371	1e-50
ASPN	-0.0713055	0.15046
ASPRV1	-0.0271539	0.584299
ASPSCR1	0.13288	0.00723002
ASRGL1	0.16097	0.00111781
ASS1	-0.162416	0.00100673
ASTE1	-0.0670117	0.176642
ASTL	-0.235935	1.44104e-06
ASTN1	-0.128384	0.00943091
ASTN2	-0.0887088	0.0734857
ASXL1	0.247941	4.2939e-07
ASXL2	-0.176379	0.000350667
ASXL3	-0.162612	0.000978997
ASZ1	-0.045007	0.36453
ATAD1	-0.212867	1.51656e-05
ATAD2B	-0.101217	0.0410435
ATAD2	0.489933	1e-50
ATAD3A	0.48787	1e-50
ATAD3B	0.35228	3.14352e-13
ATAD3C	-0.160675	0.00114174
ATAD5	0.405018	1e-50
ATCAY	-0.0145015	0.770262
ATE1	-0.255165	1.92368e-07
ATF1	0.1124	0.0232153
ATF2	-0.15102	0.00224476
ATF3	-0.109238	0.0274037
ATF4	0.0838941	0.0905714
ATF5	0.186423	0.000156243
ATF6B	-0.0655055	0.186586
ATF6	0.0373054	0.452201
ATF7IP2	-0.221303	6.76355e-06
ATF7IP	-0.0409418	0.40933
ATF7	-0.302336	5.54558e-10
ATG10	0.127542	0.00995301
ATG12	0.003227	0.948166
ATG16L1	-0.173629	0.000426402
ATG16L2	-0.160571	0.00115038
ATG2A	-0.137868	0.00531005
ATG2B	-0.283845	6.24148e-09
ATG3	0.210945	1.81495e-05
ATG4A	0.0185372	0.708796
ATG4B	0.0508845	0.305071
ATG4C	0.1114	0.0244755
ATG4D	0.0784594	0.113538
ATG5	-0.0170946	0.730542
ATG7	0.0448027	0.366559
ATG9A	-0.0973028	0.0495536
ATG9B	0.00418765	0.932768
ATHL1	0.0165432	0.738913
ATIC	-0.0427532	0.388907
ATL1	-0.130786	0.00816878
ATL2	0.266192	5.39064e-08
ATL3	0.125054	0.0114666
ATMIN	-0.0110843	0.823297
ATM	-0.306178	3.2824e-10
ATN1	0.0870379	0.0790899
ATOH1	0.0828135	0.0948225
ATOH7	0.166101	0.000756596
ATOH8	-0.36061	7.55034e-14
ATOX1	0.179625	0.00027129
ATP10A	-0.031896	0.52042
ATP10B	-0.235429	1.51986e-06
ATP10D	-0.186719	0.000152468
ATP11A	0.0121007	0.807397
ATP11B	-0.0853099	0.0852452
ATP11C	-0.0317112	0.522841
ATP12A	0.128682	0.00926552
ATP13A1	-0.0470534	0.34296
ATP13A2	0.141719	0.00415602
ATP13A3	0.0264353	0.594287
ATP13A4	-0.0428601	0.387878
ATP13A5	0.0440356	0.374983
ATP1A1	0.024184	0.626073
ATP1A2	-0.282928	6.00604e-09
ATP1A3	0.0500367	0.313347
ATP1A4	-0.17611	0.000351156
ATP1B1	-0.220575	7.2603e-06
ATP1B2	-0.244296	6.38081e-07
ATP1B3	0.122451	0.0133622
ATP1B4	-0.0125216	0.800919
ATP2A1	0.114661	0.0205264
ATP2A2	0.00140907	0.977355
ATP2A3	-0.217231	1.00265e-05
ATP2B1	-0.0152454	0.758733
ATP2B2	-0.00663861	0.893653
ATP2B3	-0.0540371	0.276179
ATP2B4	-0.241364	8.73727e-07
ATP2C1	0.00732754	0.882642
ATP2C2	-0.216319	1.09394e-05
ATP4A	0.128453	0.0093921
ATP4B	-0.000182166	0.997073
ATP5A1	-0.0927048	0.0613888
ATP5B	0.0540825	0.275648
ATP5C1	0.230436	2.724e-06
ATP5D	0.0911197	0.0659744
ATP5EP2	0.100971	0.0415396
ATP5E	0.164184	0.000884764
ATP5F1	-0.023135	0.641128
ATP5G1	0.294195	1.64393e-09
ATP5G2	0.0372277	0.453144
ATP5G3	0.0771926	0.119499
ATP5H	0.164322	0.000875833
ATP5I	0.0960302	0.0526207
ATP5J2	0.316682	7.52312e-11
ATP5J	0.203015	3.74477e-05
ATP5L2	0.0317048	0.523082
ATP5L	0.140243	0.00453795
ATP5O	0.102459	0.0386156
ATP5SL	0.228085	3.45475e-06
ATP5S	-0.0478024	0.335326
ATP6AP1L	-0.109867	0.0265223
ATP6AP1	-0.0721278	0.145802
ATP6AP2	0.0449649	0.364825
ATP6V0A1	-0.0308709	0.534075
ATP6V0A2	0.105377	0.0333852
ATP6V0A4	0.0125462	0.800537
ATP6V0B	0.222507	6.01204e-06
ATP6V0C	-0.0945589	0.056362
ATP6V0D1	-0.0158583	0.749351
ATP6V0D2	0.0539339	0.277098
ATP6V0E1	-0.162584	0.000994493
ATP6V0E2	0.162199	0.00102269
ATP6V1A	-0.0796455	0.10817
ATP6V1B1	0.146373	0.00304172
ATP6V1B2	-0.0459996	0.353886
ATP6V1C1	0.0593886	0.231213
ATP6V1C2	0.33311	6.65023e-12
ATP6V1D	-0.0838971	0.0905598
ATP6V1E1	-0.0165296	0.739226
ATP6V1E2	0.00591723	0.905151
ATP6V1F	0.136163	0.0059072
ATP6V1G1	-0.0459263	0.354654
ATP6V1G2	-0.0326183	0.511174
ATP6V1G3	0.0319902	0.519346
ATP6V1H	-0.0254602	0.607964
ATP7A	-0.308827	2.27598e-10
ATP7B	-0.126855	0.0103628
ATP8A1	-0.302477	5.44071e-10
ATP8A2	0.0366743	0.460052
ATP8B1	-0.296947	1.14285e-09
ATP8B2	-0.0591474	0.233115
ATP8B3	-0.0357629	0.471286
ATP8B4	-0.0872801	0.0782566
ATP8B5P	0.0131188	0.79155
ATP9A	-0.257982	1.39749e-07
ATP9B	-0.373303	7.00397e-15
ATPAF1	0.120187	0.0151835
ATPAF2	0.0823834	0.0965454
ATPBD4	-0.00522762	0.916126
ATPIF1	0.139883	0.00467441
ATRIP	0.258789	1.27433e-07
ATRNL1	-0.199129	5.11064e-05
ATRN	-0.136732	0.00570159
ATRX	-0.27108	3.01172e-08
ATR	-0.0892739	0.0716655
ATXN10	-0.225574	4.44073e-06
ATXN1L	-0.204969	3.14045e-05
ATXN1	-0.26257	8.23804e-08
ATXN2L	0.0722793	0.144956
ATXN2	-0.128473	0.0094208
ATXN3L	-0.000899224	0.985553
ATXN3	-0.0564566	0.255214
ATXN7L1	-0.402797	1e-50
ATXN7L2	0.0979281	0.0481023
ATXN7L3B	-0.0996194	0.0443544
ATXN7L3	0.0924185	0.0621969
ATXN7	-0.250285	3.31767e-07
ATXN8OS	-0.0135205	0.78541
AUH	-0.0884036	0.0744757
AUP1	0.325129	2.20323e-11
AURKAIP1	0.379208	1.96327e-15
AURKAPS1	0.382144	9.56942e-16
AURKA	0.762027	1e-50
AURKB	0.748839	1e-50
AURKC	0.023411	0.637289
AUTS2	-0.0439154	0.376134
AVEN	0.107115	0.0305679
AVIL	-0.0688986	0.164813
AVL9	0.128191	0.00957944
AVPI1	-0.184444	0.000183832
AVPR1A	-0.0816573	0.0995402
AVPR1B	-0.102906	0.0377335
AVPR2	-0.21269	1.47353e-05
AVP	0.0832572	0.0930604
AWAT1	-0.0103165	0.835425
AWAT2	0.00585353	0.906168
AXIN1	0.152874	0.00197722
AXIN2	-0.166508	0.000745165
AXL	-0.0826997	0.0952694
AZGP1	-0.123151	0.0127966
AZI1	0.344613	1.10112e-12
AZI2	-0.120448	0.0149628
AZIN1	0.0192475	0.698175
AZU1	0.0792925	0.109769
B2M	-0.0491846	0.321527
B3GALNT1	-0.209515	2.07238e-05
B3GALNT2	-0.108243	0.0288499
B3GALT1	0.0429972	0.38636
B3GALT2	-0.236702	1.32907e-06
B3GALT4	-0.147932	0.00276465
B3GALT5	-0.271068	2.65168e-08
B3GALT6	0.209517	2.07207e-05
B3GALTL	0.153865	0.00184657
B3GAT1	-0.0692508	0.16266
B3GAT2	-0.205737	2.8166e-05
B3GAT3	0.123059	0.0129067
B3GNT1	0.0552244	0.265626
B3GNT2	0.023321	0.638447
B3GNT3	-0.213206	1.40303e-05
B3GNT4	0.328867	9.57053e-12
B3GNT5	0.149616	0.00246895
B3GNT6	-0.0373548	0.451764
B3GNT7	-0.0277279	0.576376
B3GNT8	-0.254169	2.1519e-07
B3GNT9	-0.148301	0.00269733
B3GNTL1	0.00392756	0.936935
B4GALNT1	0.242482	7.15784e-07
B4GALNT2	0.104322	0.0351626
B4GALNT3	-0.0426993	0.389662
B4GALNT4	0.251296	2.70216e-07
B4GALT1	-0.0492844	0.320545
B4GALT2	0.271464	2.87548e-08
B4GALT3	0.331976	7.90206e-12
B4GALT4	-0.0661173	0.182498
B4GALT5	0.0187051	0.706281
B4GALT6	0.037477	0.450123
B4GALT7	-0.09601	0.0526705
B9D1	0.199588	5.0783e-05
B9D2	-0.00781219	0.874942
BAALC	-0.164705	0.000839252
BAAT	0.184134	0.000184069
BACE1	-0.0877588	0.076631
BACE2	-0.0121161	0.807157
BACH1	-0.0899589	0.0695083
BACH2	0.0389281	0.432765
BAD	0.20824	2.3307e-05
BAG1	-0.141579	0.00419366
BAG2	0.106316	0.0317957
BAG3	-0.0922814	0.062587
BAG4	-0.114448	0.0207637
BAG5	0.0784474	0.113593
BAGE2	-0.00558416	0.910467
BAGE	0.108784	0.028012
BAHCC1	-0.109183	0.0274827
BAHD1	-0.160953	0.00111916
BAI1	-0.237212	1.25917e-06
BAI2	-0.0109706	0.825079
BAI3	-0.176229	0.00034787
BAIAP2L1	-0.0776118	0.117499
BAIAP2L2	0.0423644	0.393395
BAIAP2	-0.060518	0.22245
BAIAP3	-0.232197	2.27605e-06
BAK1	0.00634817	0.898237
BAMBI	-0.0791455	0.110408
BANF1	0.399425	1e-50
BANF2	0.0218508	0.659892
BANK1	-0.301718	6.02939e-10
BANP	0.176274	0.000353564
BAP1	0.0208875	0.673877
BARD1	0.0450235	0.364354
BARHL1	-0.0226294	0.648571
BARHL2	0.156451	0.00152437
BARX1	0.131949	0.00761345
BARX2	0.0963104	0.0519042
BASE	-0.0108838	0.826515
BASP1	0.159639	0.00122986
BAT1	0.261865	8.94077e-08
BAT2L1	0.0132296	0.789831
BAT2L2	-0.0839637	0.0903034
BAT2	0.115766	0.019377
BAT3	0.245914	5.35645e-07
BAT4	0.206612	2.70522e-05
BAT5	-0.0335335	0.499226
BATF2	-0.0140738	0.776764
BATF3	0.133715	0.00683509
BATF	-0.128176	0.00958785
BAX	0.276796	1.50282e-08
BAZ1A	-0.0588873	0.235288
BAZ1B	0.107491	0.0299859
BAZ2A	-0.134907	0.00638535
BAZ2B	-0.390757	9.63515e-18
BBC3	0.0266415	0.591413
BBOX1	0.00207757	0.966629
BBS10	-0.107966	0.0292632
BBS12	-0.149213	0.00253691
BBS1	-0.315146	9.3647e-11
BBS2	-0.359151	9.74927e-14
BBS4	-0.335173	4.84822e-12
BBS5	-0.126456	0.0106073
BBS7	0.158223	0.00136044
BBS9	-0.133453	0.00698188
BBX	-0.208012	2.38015e-05
BCAM	-0.129721	0.00874754
BCAN	-0.19949	4.94967e-05
BCAP29	-0.0386712	0.43581
BCAP31	0.0728581	0.141758
BCAR1	-0.0170329	0.731476
BCAR3	0.125519	0.0112025
BCAR4	0.155216	0.00166277
BCAS1	-0.412067	1e-50
BCAS2	0.167066	0.000714851
BCAS3	-0.19004	0.000112416
BCAS4	-0.042712	0.389364
BCAT1	0.165767	0.00078733
BCAT2	-0.0110099	0.824463
BCCIP	0.29876	8.97506e-10
BCDIN3D	-0.0976241	0.0488036
BCHE	-0.0917171	0.0641964
BCKDHA	0.0418503	0.399008
BCKDHB	-0.193048	8.95728e-05
BCKDK	0.115392	0.0197742
BCL10	-0.12672	0.0104449
BCL11A	-0.100889	0.0416704
BCL11B	-0.0131204	0.791526
BCL2A1	0.119248	0.0159569
BCL2L10	-0.00913014	0.854125
BCL2L11	0.0652245	0.188486
BCL2L12	0.569607	1e-50
BCL2L13	-0.161411	0.00108279
BCL2L14	-0.250262	3.03497e-07
BCL2L15	-0.326881	1.29439e-11
BCL2L1	0.0898544	0.0698337
BCL2L2	-0.180242	0.000258237
BCL2	-0.167174	0.000709118
BCL3	0.0673237	0.174632
BCL6B	-0.0544995	0.271959
BCL6	-0.287508	3.91571e-09
BCL7A	0.0302694	0.541921
BCL7B	0.0999182	0.0437185
BCL7C	0.182126	0.000221931
BCL8	-0.0828634	0.0946233
BCL9L	-0.0588656	0.235352
BCL9	-0.0330467	0.505478
BCLAF1	-0.136529	0.00577419
BCMO1	-0.166679	0.000724585
BCO2	-0.259859	1.01216e-07
BCORL1	0.112736	0.0228048
BCORL2	-0.0974663	0.0491406
BCOR	-0.262285	8.51503e-08
BCR	0.00488556	0.921596
BCS1L	0.0828783	0.0945546
BCYRN1	0.0411046	0.407628
BDH1	0.00488273	0.921642
BDH2	-0.240841	9.23704e-07
BDKRB1	-0.0101793	0.837515
BDKRB2	-0.105046	0.0339461
BDNFOS	-0.358978	1.00474e-13
BDNF	-0.0739701	0.135809
BDP1	-0.180164	0.000259844
BEAN	-0.0884376	0.0743639
BECN1	-0.229539	2.98315e-06
BEGAIN	-0.104172	0.0354277
BEND2	0.117502	0.0175792
BEND3	0.349299	5.1483e-13
BEND4	-0.0148705	0.764586
BEND5	-0.0934448	0.0593179
BEND6	0.0729052	0.141548
BEND7	-0.00279447	0.955106
BEST1	-0.0381126	0.442633
BEST2	0.179698	0.000263962
BEST3	0.172405	0.000468843
BEST4	0.0145091	0.770144
BET1L	-0.159511	0.00124117
BET1	0.0476587	0.336782
BET3L	0.0160689	0.74624
BEX1	-0.061148	0.217765
BEX2	0.0841035	0.0897673
BEX4	-0.145387	0.00327313
BEX5	-0.0352407	0.477789
BEYLA	0.00828774	0.867454
BFAR	-0.00708778	0.886456
BFSP1	0.081971	0.0982422
BFSP2	-0.00261885	0.957942
BGLAP	0.0751398	0.129674
BGN	-0.0218074	0.660395
BHLHA15	0.0933865	0.0594773
BHLHB9	-0.0414724	0.403283
BHLHE22	-0.0901297	0.0689652
BHLHE23	0.0494163	0.319393
BHLHE40	-0.0856861	0.0838734
BHLHE41	-0.231611	2.41654e-06
BHMT2	-0.244739	5.59729e-07
BHMT	-0.00847664	0.864462
BICC1	-0.0604813	0.222833
BICD1	0.0314057	0.526855
BICD2	0.0805282	0.104307
BID	0.0717656	0.14784
BIK	0.0327798	0.509084
BIN1	0.0569473	0.250983
BIN2	-0.0268457	0.58872
BIN3	-0.0700396	0.157853
BIRC2	-0.148632	0.00263797
BIRC3	-0.0454593	0.359573
BIRC5	0.696213	1e-50
BIRC6	-0.259466	1.17908e-07
BIRC7	0.0990432	0.0455699
BIRC8	0.064153	0.195948
BIVM	-0.216345	1.0912e-05
BLCAP	-0.0536636	0.279388
BLID	0.141047	0.00430977
BLK	-0.145261	0.0032744
BLMH	0.232176	2.28104e-06
BLM	0.551646	1e-50
BLNK	-0.26376	7.1715e-08
BLOC1S1	0.0511274	0.302765
BLOC1S2	-0.0827055	0.095246
BLOC1S3	0.182759	0.000210866
BLVRA	0.0729323	0.141351
BLVRB	0.0344307	0.487811
BLZF1	0.0412851	0.405411
BMF	-0.00853396	0.863496
BMI1	-0.096407	0.0516964
BMP10	-0.0886459	0.0736812
BMP15	-0.0559432	0.259568
BMP1	0.0846191	0.0878117
BMP2K	0.055319	0.26493
BMP2	-0.277138	1.44097e-08
BMP3	-0.214419	1.25006e-05
BMP4	-0.209243	2.12512e-05
BMP5	-0.325216	1.66465e-11
BMP6	-0.108805	0.0280246
BMP7	-0.294288	1.35426e-09
BMP8A	0.00944937	0.849021
BMP8B	0.120833	0.0146431
BMPER	-0.0830924	0.0937119
BMPR1A	-0.217484	9.78643e-06
BMPR1B	0.158809	0.00128914
BMPR2	-0.393039	1e-50
BMS1P4	-0.177757	0.000308237
BMS1P5	-0.240476	8.88823e-07
BMS1	0.118031	0.0171172
BMX	-0.223139	5.34279e-06
BNC1	0.0682353	0.168927
BNC2	-0.0559769	0.25916
BNIP1	0.239033	1.11852e-06
BNIP2	-0.238664	1.16284e-06
BNIP3L	-0.214127	1.34691e-05
BNIP3	0.0828877	0.0945173
BNIPL	-0.186851	0.000150805
BOC	-0.14691	0.00295964
BOD1L	-0.214058	1.35577e-05
BOD1	0.130214	0.00849353
BOK	-0.181753	0.000228723
BOLA1	0.227646	3.6103e-06
BOLA2	0.291708	2.2761e-09
BOLA3	0.413183	1e-50
BOLL	0.0318532	0.521139
BOP1	0.255987	1.75301e-07
BPESC1	0.132799	0.0072294
BPGM	-0.219602	7.97959e-06
BPHL	0.0417729	0.399881
BPIL1	-0.00599487	0.903913
BPIL2	0.126181	0.0107382
BPIL3	0.0489415	0.324071
BPI	-0.00464261	0.925515
BPNT1	-0.11907	0.0161596
BPTF	-0.160772	0.00113383
BPY2	-0.0146201	0.768436
BRAF	-0.0422643	0.394515
BRAP	0.0831404	0.093514
BRCA1	0.429537	9.52017e-20
BRCA2	0.270244	3.32964e-08
BRCC3	0.159354	0.00125524
BRD1	-0.207883	2.40844e-05
BRD2	-0.0742332	0.134376
BRD3	0.0139736	0.778311
BRD4	0.00431239	0.93077
BRD7P3	0.0347357	0.484124
BRD7	0.137755	0.00534774
BRD8	-0.0527287	0.287859
BRD9	0.235767	1.5746e-06
BRDT	0.0920323	0.0632825
BREA2	0.136392	0.00579009
BRE	-0.044611	0.368615
BRF1	0.0571226	0.249526
BRF2	0.0692795	0.162421
BRI3BP	0.438469	1.34218e-20
BRI3	0.0475179	0.338213
BRIP1	0.317642	6.55542e-11
BRIX1	0.483207	1e-50
BRMS1L	0.0591451	0.233241
BRMS1	0.37214	8.84558e-15
BRP44L	-0.197247	6.2353e-05
BRP44	0.0906093	0.0675098
BRPF1	0.154298	0.00179197
BRPF3	-0.0275474	0.578863
BRS3	0.117488	0.0175926
BRSK1	0.101503	0.040437
BRSK2	-0.00363918	0.941581
BRWD1	-0.129348	0.00894384
BRWD3	-0.149449	0.00249687
BSCL2	0.202713	3.84754e-05
BSDC1	-0.101367	0.0407425
BSG	0.0554688	0.263514
BSND	0.161802	0.0010386
BSN	-0.103297	0.0370079
BSPRY	0.0497456	0.316034
BST1	-0.147589	0.00282866
BST2	-0.0477734	0.335619
BSX	0.0599501	0.22693
BTAF1	-0.345135	1.0127e-12
BTBD10	-0.17832	0.000300925
BTBD11	-0.176448	0.000341916
BTBD12	-0.0578586	0.243583
BTBD16	-0.284734	4.76037e-09
BTBD17	0.102464	0.0385685
BTBD18	-0.0672746	0.17502
BTBD19	-0.200016	4.72324e-05
BTBD1	-0.252855	2.49336e-07
BTBD2	0.0335953	0.498435
BTBD3	-0.228188	3.41884e-06
BTBD6	0.16039	0.0011654
BTBD7	-0.34324	1.37148e-12
BTBD8	-0.211703	1.61749e-05
BTBD9	-0.302897	5.13928e-10
BTC	-0.196113	6.66543e-05
BTD	-0.252878	2.25982e-07
BTF3L1	-0.0654644	0.186944
BTF3L4	0.147614	0.002824
BTF3	-0.0987674	0.0462106
BTG1	-0.159219	0.0012674
BTG2	-0.366608	2.55586e-14
BTG3	0.168195	0.000656952
BTG4	0.0698731	0.158906
BTK	-0.00390513	0.937294
BTLA	-0.0609763	0.219062
BTN1A1	0.0529241	0.286206
BTN2A1	-0.0393018	0.428359
BTN2A2	0.0839533	0.0903435
BTN2A3	-0.198839	5.4242e-05
BTN3A1	-0.149033	0.00256794
BTN3A2	-0.156012	0.00159002
BTN3A3	-0.138474	0.00511107
BTNL2	-0.0924007	0.062228
BTNL3	-0.0709752	0.15242
BTNL8	0.0100156	0.840159
BTNL9	-0.132282	0.00749775
BTRC	-0.316712	7.48992e-11
BUB1B	0.585482	1e-50
BUB1	0.585431	1e-50
BUB3	0.31667	7.53606e-11
BUD13	0.290195	2.77016e-09
BUD31	0.353307	2.64703e-13
BVES	0.0759351	0.125655
BYSL	0.407599	1e-50
BZRAP1	-0.16515	0.000824055
BZW1	-0.0546018	0.271059
BZW2	0.176369	0.000350939
C10orf105	-0.166628	0.000727353
C10orf107	-0.108471	0.0284694
C10orf108	-0.327897	1.10937e-11
C10orf10	-0.104799	0.0343697
C10orf110	0.0366564	0.46011
C10orf111	-0.0065745	0.894674
C10orf113	0.127201	0.0101141
C10orf114	0.126515	0.0105709
C10orf116	-0.215485	1.18431e-05
C10orf118	-0.251161	3.01116e-07
C10orf119	0.204751	3.20318e-05
C10orf11	-0.11621	0.0189148
C10orf120	0.132356	0.00742753
C10orf122	0.0664147	0.180612
C10orf125	0.127465	0.00999843
C10orf128	-0.232329	2.1007e-06
C10orf129	-0.141779	0.00411086
C10orf12	-0.175092	0.000387774
C10orf131	0.0081157	0.870181
C10orf137	-0.0215653	0.663932
C10orf140	0.0598211	0.227828
C10orf18	-0.00820249	0.868749
C10orf25	0.0785254	0.113259
C10orf26	-0.32128	3.87435e-11
C10orf27	-0.0203377	0.682111
C10orf28	-0.191551	0.000101734
C10orf2	0.109804	0.0266093
C10orf32	-0.330228	1.0295e-11
C10orf35	0.204932	3.03167e-05
C10orf40	0.0128407	0.795956
C10orf41	-0.0688819	0.16485
C10orf46	-0.0185735	0.708253
C10orf47	0.184917	0.000176853
C10orf4	-0.11966	0.0156374
C10orf50	0.0162071	0.744134
C10orf53	0.207099	2.48501e-05
C10orf54	-0.270613	3.18524e-08
C10orf55	-0.00265701	0.957313
C10orf57	-0.0531961	0.283603
C10orf58	-0.248294	4.13096e-07
C10orf62	-0.0787909	0.112041
C10orf67	0.161742	0.00104318
C10orf68	-0.248923	3.52509e-07
C10orf71	-0.0116939	0.81383
C10orf72	-0.221469	6.65479e-06
C10orf75	-0.0847191	0.0874364
C10orf76	-0.274937	1.88736e-08
C10orf78	0.110752	0.0253239
C10orf79	0.0397023	0.423826
C10orf81	-0.167101	0.00070206
C10orf82	-0.124428	0.0118903
C10orf84	0.00494139	0.920703
C10orf88	9.59408e-05	0.998459
C10orf90	0.0813009	0.101031
C10orf91	-0.0303131	0.541494
C10orf93	-0.00177154	0.971543
C10orf95	-0.00117479	0.981126
C10orf96	-0.00979839	0.843581
C10orf99	-0.266137	4.81634e-08
C11orf10	0.27326	2.31455e-08
C11orf16	0.0651123	0.189331
C11orf17	0.0233463	0.638083
C11orf1	-0.173988	0.00042247
C11orf20	0.179605	0.000265943
C11orf21	-0.130095	0.00851537
C11orf24	0.184478	0.000183323
C11orf2	-0.0224318	0.651304
C11orf30	-0.0844574	0.0884212
C11orf31	0.152423	0.00203951
C11orf34	-0.17424	0.000406614
C11orf35	-0.163328	0.000942006
C11orf36	0.215547	1.12205e-05
C11orf41	0.133943	0.00677524
C11orf42	-0.102826	0.0378829
C11orf45	-0.108177	0.0289474
C11orf46	-0.150675	0.002298
C11orf48	0.283912	6.18861e-09
C11orf49	0.0211762	0.669634
C11orf51	0.158454	0.00133837
C11orf52	-0.160062	0.00119317
C11orf53	-0.0773793	0.118634
C11orf54	-0.18497	0.000176084
C11orf57	0.0453662	0.360558
C11orf58	-0.0512559	0.301551
C11orf59	0.0355359	0.473945
C11orf61	-0.101439	0.0405987
C11orf63	-0.105267	0.0335296
C11orf65	-0.0585384	0.238079
C11orf66	-0.242855	7.45008e-07
C11orf67	0.0576077	0.245522
C11orf68	-0.0524648	0.290281
C11orf70	-0.0290439	0.558407
C11orf71	-0.0391293	0.430389
C11orf73	0.232419	2.22489e-06
C11orf74	0.236126	1.51694e-06
C11orf75	0.228141	3.4351e-06
C11orf80	0.214435	1.30832e-05
C11orf82	0.435437	1e-50
C11orf83	0.410687	1e-50
C11orf84	0.383744	6.1947e-16
C11orf85	0.0547942	0.269497
C11orf86	0.0259087	0.601802
C11orf87	0.00198727	0.968079
C11orf88	0.0633068	0.201923
C11orf90	0.0484189	0.32927
C11orf92	-0.28981	2.45549e-09
C11orf93	-0.258477	1.18883e-07
C11orf94	0.0668038	0.178065
C11orf95	0.00641072	0.897239
C11orf9	-0.175663	0.000370869
C12orf10	0.162231	0.00100662
C12orf11	0.246925	4.79802e-07
C12orf12	0.00414538	0.933473
C12orf23	-0.0118163	0.811839
C12orf24	0.25583	1.78452e-07
C12orf26	-0.251085	3.03641e-07
C12orf27	0.0735197	0.138213
C12orf29	0.180482	0.000253324
C12orf32	0.384966	4.3042e-16
C12orf34	0.241293	8.80361e-07
C12orf35	-0.105436	0.0332857
C12orf36	-0.0705058	0.155158
C12orf39	0.111586	0.0241931
C12orf40	0.0517596	0.296956
C12orf41	0.185955	0.000162391
C12orf42	-0.0405981	0.413435
C12orf43	0.199645	5.05281e-05
C12orf44	0.281907	7.96539e-09
C12orf45	0.261579	9.24185e-08
C12orf47	0.0848445	0.0869674
C12orf48	0.412611	1e-50
C12orf49	-0.0413208	0.405005
C12orf4	0.246048	5.27849e-07
C12orf50	0.092006	0.0633584
C12orf51	-0.219844	7.79465e-06
C12orf52	0.253964	2.20214e-07
C12orf53	-0.0326865	0.510291
C12orf54	0.050375	0.310083
C12orf56	0.205364	2.91431e-05
C12orf57	0.0668815	0.177486
C12orf59	0.0756273	0.127236
C12orf5	-0.0533708	0.282023
C12orf60	0.137366	0.00547996
C12orf61	0.0306477	0.536881
C12orf62	0.0376867	0.44759
C12orf63	-0.101792	0.039867
C12orf65	0.354937	2.01089e-13
C12orf66	-0.0184579	0.710102
C12orf68	-0.177266	0.000327053
C12orf69	-0.0691352	0.163364
C12orf70	0.238501	1.09799e-06
C12orf71	0.0213391	0.667374
C12orf72	-0.267025	4.32952e-08
C12orf73	0.26285	7.97385e-08
C12orf74	-0.317815	4.99811e-11
C12orf75	0.3777	2.7635e-15
C12orf76	0.201849	4.00864e-05
C12orf77	0.0271343	0.584719
C13orf15	-0.109839	0.0265604
C13orf16	0.136939	0.00559523
C13orf18	0.0111902	0.821712
C13orf1	0.00202253	0.9675
C13orf23	-0.00687328	0.88987
C13orf26	-0.151446	0.00215944
C13orf27	0.57905	1e-50
C13orf29	0.0826842	0.0953318
C13orf30	-0.155768	0.00159949
C13orf31	-0.244061	6.54499e-07
C13orf33	-0.0233201	0.638459
C13orf34	0.457639	1e-50
C13orf35	0.0532061	0.283643
C13orf36	-0.0571554	0.249369
C13orf37	0.357529	1.29142e-13
C13orf38	-0.0409774	0.409082
C13orf39	-0.00539391	0.913505
C14orf101	-0.15871	0.00131414
C14orf102	-0.143416	0.00372378
C14orf104	0.119534	0.0157483
C14orf105	-0.150808	0.00225574
C14orf106	0.182985	0.000207022
C14orf109	0.0775518	0.117784
C14orf115	0.0748689	0.131106
C14orf118	-0.0627493	0.205839
C14orf119	0.104263	0.0353065
C14orf126	-0.0721229	0.145829
C14orf128	-0.264732	6.40028e-08
C14orf129	-0.0757694	0.126485
C14orf132	-0.0972746	0.0495904
C14orf135	-0.152104	0.00208461
C14orf138	0.0304981	0.539027
C14orf139	-0.0328087	0.50855
C14orf142	0.242245	7.95258e-07
C14orf143	0.250213	3.0517e-07
C14orf145	0.405148	1e-50
C14orf147	0.0835284	0.0919898
C14orf148	-0.0172071	0.728948
C14orf149	-0.045547	0.358646
C14orf153	0.167557	0.000689154
C14orf156	0.314928	9.66023e-11
C14orf159	-0.359194	9.67659e-14
C14orf162	0.0287007	0.563219
C14orf165	-0.0266036	0.592089
C14orf166B	0.0666656	0.178967
C14orf166	0.247848	4.33814e-07
C14orf167	-0.201972	4.11061e-05
C14orf169	0.169852	0.000579831
C14orf174	0.0118097	0.81202
C14orf176	-0.156212	0.0015679
C14orf178	-0.076464	0.12307
C14orf179	0.137957	0.00528034
C14orf180	-0.0219637	0.658246
C14orf181	-0.0686303	0.166401
C14orf182	0.0694067	0.161713
C14orf183	0.0161194	0.74547
C14orf184	-0.137979	0.00524066
C14orf19	-0.121088	0.0143905
C14orf1	0.0529192	0.286119
C14orf21	-0.0391596	0.430193
C14orf23	0.126857	0.0103209
C14orf28	-0.336741	3.80588e-12
C14orf2	0.18254	0.000214639
C14orf33	-0.118345	0.0168229
C14orf34	0.079631	0.108255
C14orf37	-0.0609537	0.219133
C14orf39	-0.0595005	0.23044
C14orf43	-0.239826	1.0286e-06
C14orf45	-0.174632	0.000401896
C14orf48	0.113197	0.0222075
C14orf49	0.0352813	0.477281
C14orf4	-0.215144	1.22334e-05
C14orf50	-0.187087	0.000144124
C14orf53	-0.0119409	0.809972
C14orf64	-0.0939501	0.0579504
C14orf68	0.12924	0.00896254
C14orf70	0.117818	0.0172752
C14orf72	0.00596061	0.904459
C14orf73	0.0689228	0.164665
C14orf79	-0.0542175	0.27445
C14orf80	0.478048	1e-50
C14orf86	0.00823578	0.868277
C14orf93	-0.0652744	0.188229
C15orf17	-0.245803	5.42115e-07
C15orf21	0.309827	1.98054e-10
C15orf23	0.647552	7.30045e-50
C15orf24	0.013492	0.785763
C15orf26	0.197115	6.10491e-05
C15orf27	-0.0882248	0.0750664
C15orf28	-0.235619	1.48982e-06
C15orf29	-0.0716944	0.148243
C15orf2	-0.27744	1.20458e-08
C15orf32	0.0594651	0.230718
C15orf33	-0.187894	0.000134706
C15orf34	-0.244514	5.73676e-07
C15orf37	-0.0470245	0.343405
C15orf38	-0.0647298	0.191865
C15orf39	-0.0666108	0.179249
C15orf40	-0.00157852	0.974632
C15orf41	-0.161039	0.00111225
C15orf42	0.588399	1e-50
C15orf43	-0.0838427	0.0907751
C15orf44	-0.0768512	0.121146
C15orf48	-0.0149014	0.764014
C15orf50	-0.119288	0.0159207
C15orf51	-0.197267	6.024e-05
C15orf52	-0.319588	4.95243e-11
C15orf53	-0.00892197	0.857415
C15orf54	-0.03358	0.498791
C15orf55	0.218872	8.13317e-06
C15orf56	0.0183777	0.711306
C15orf57	-0.257329	1.35787e-07
C15orf58	-0.310846	1.7177e-10
C15orf59	-0.143295	0.00372535
C15orf5	-0.0228029	0.646061
C15orf60	0.0948265	0.0556406
C15orf61	0.200825	4.55222e-05
C15orf62	-0.206949	2.62327e-05
C15orf63	0.228622	3.27277e-06
C16orf11	0.0599257	0.22712
C16orf13	0.196903	6.42483e-05
C16orf3	-0.121396	0.014142
C16orf42	0.0827796	0.0949493
C16orf45	-0.437572	1e-50
C16orf46	-0.167415	0.000696464
C16orf48	0.0684655	0.167423
C16orf52	-0.214009	1.36207e-05
C16orf53	0.349903	4.66188e-13
C16orf54	-0.223492	5.15801e-06
C16orf55	0.365422	3.18081e-14
C16orf57	0.0118604	0.811148
C16orf58	-0.0751153	0.1298
C16orf59	0.617679	1e-50
C16orf5	-0.213338	1.45088e-05
C16orf61	0.417082	1e-50
C16orf62	-0.20728	2.54516e-05
C16orf63	0.114657	0.0205763
C16orf68	0.183764	0.000194321
C16orf70	0.127378	0.0100494
C16orf71	-0.0933239	0.0596491
C16orf72	-0.0817809	0.0990141
C16orf73	0.0421002	0.396355
C16orf74	-0.000181457	0.997085
C16orf75	0.455111	1e-50
C16orf78	-0.00708997	0.88647
C16orf79	0.118626	0.0165631
C16orf7	0.0427767	0.388646
C16orf80	0.312757	1.31335e-10
C16orf81	-0.0761551	0.124595
C16orf82	0.076005	0.125341
C16orf86	-0.0899682	0.0694792
C16orf87	0.178887	0.000287703
C16orf88	0.158539	0.0013303
C16orf89	-0.258384	1.20162e-07
C16orf90	-0.0141719	0.775342
C16orf91	0.137042	0.00559226
C16orf92	0.150036	0.00237761
C16orf93	0.148215	0.00271279
C17orf100	-0.0910064	0.0663126
C17orf101	0.0769297	0.120766
C17orf102	-0.0294809	0.552655
C17orf103	-0.233597	1.84123e-06
C17orf104	0.228885	2.99402e-06
C17orf105	0.00181988	0.970766
C17orf106	-0.04804	0.332927
C17orf107	-0.0654056	0.187259
C17orf108	-0.22701	3.84802e-06
C17orf28	-0.182091	0.000222568
C17orf37	0.104489	0.0349092
C17orf39	-0.0925595	0.0617779
C17orf42	0.353406	2.6035e-13
C17orf44	-0.220411	6.99615e-06
C17orf46	-0.0816627	0.0995175
C17orf47	-0.0555975	0.262528
C17orf48	-0.0842966	0.0890307
C17orf49	0.267169	4.80289e-08
C17orf50	-0.0933398	0.0596054
C17orf51	0.0848516	0.0869411
C17orf53	0.659194	1e-50
C17orf54	0.00347361	0.944235
C17orf55	-0.0055666	0.910748
C17orf56	0.0981524	0.0475907
C17orf57	-0.210141	1.87325e-05
C17orf58	0.231998	2.32295e-06
C17orf59	0.00263351	0.95769
C17orf60	-0.0142984	0.773391
C17orf61	0.161258	0.00109481
C17orf62	0.0454948	0.359197
C17orf63	-0.0147251	0.766725
C17orf64	0.148559	0.00262765
C17orf65	0.0735456	0.138029
C17orf66	0.0868574	0.0797112
C17orf67	0.00556236	0.910815
C17orf68	-0.180212	0.000258861
C17orf69	-0.0565888	0.253983
[truncated: 18,048 more rows]

## Sheet: BRCA
Query	Statistic	P-value
A1BG	-0.125252	3.2884e-05
A1CF	0.0509881	0.092015
A2BP1	-0.217062	4.02729e-13
A2LD1	-0.0866278	0.00415594
A2ML1	0.4274	9.18353e-50
A2M	-0.232077	7.84051e-15
A4GALT	-0.0494723	0.102109
A4GNT	-0.123551	4.20917e-05
AAA1	-0.0404511	0.181434
AAAS	0.0176389	0.56021
AACSL	0.272362	4.81932e-20
AACS	-0.00859795	0.776462
AADACL2	0.0377382	0.212521
AADACL3	-0.00171494	0.954838
AADACL4	0.0172379	0.569163
AADAC	0.0556259	0.0660122
AADAT	0.33384	7.28424e-30
AAGAB	-0.197856	4.13701e-11
AAK1	-0.230889	1.08194e-14
AAMP	0.0703167	0.0200759
AANAT	0.147061	1.04522e-06
AARS2	0.144372	1.64561e-06
AARSD1	-0.0228009	0.451423
AARS	0.445097	2.67426e-54
AASDHPPT	-0.050155	0.097459
AASDH	-0.323464	4.86953e-28
AASS	-0.501813	8.96606e-71
AATF	0.282027	1.96362e-21
AATK	-0.122259	5.06677e-05
ABAT	-0.507414	1.4162e-72
ABCA10	-0.399515	3.82794e-43
ABCA11P	-0.200673	2.15686e-11
ABCA12	-0.0425246	0.160047
ABCA13	0.177111	3.73874e-09
ABCA17P	0.0610549	0.0435827
ABCA1	-0.194077	9.7624e-11
ABCA2	-0.235476	3.09008e-15
ABCA3	-0.266444	3.21236e-19
ABCA4	-0.0793076	0.00871379
ABCA5	-0.188865	3.10253e-10
ABCA6	-0.392463	1.44471e-41
ABCA7	-0.105413	0.000481655
ABCA8	-0.430961	1.17943e-50
ABCA9	-0.387286	1.9648e-40
ABCB10	0.0152006	0.615671
ABCB11	-0.186335	5.37524e-10
ABCB1	-0.360099	8.34028e-35
ABCB4	-0.245002	2.10091e-16
ABCB5	-0.267656	2.18658e-19
ABCB6	0.341145	3.42678e-31
ABCB7	-0.217522	3.58461e-13
ABCB8	-0.0500872	0.0979132
ABCB9	0.264659	5.64032e-19
ABCC10	0.24648	1.36998e-16
ABCC11	-0.334734	5.03379e-30
ABCC12	-0.220251	1.78617e-13
ABCC13	-0.146679	1.11535e-06
ABCC1	0.143797	1.81154e-06
ABCC2	0.0728035	0.0160681
ABCC3	-0.249279	6.05035e-17
ABCC4	0.0639985	0.034381
ABCC5	0.0376582	0.213493
ABCC6P1	-0.251142	3.49093e-17
ABCC6P2	-0.122188	5.11795e-05
ABCC6	-0.312448	3.53624e-26
ABCC8	-0.454965	6.01349e-57
ABCC9	-0.288218	2.36301e-22
ABCD1	0.33758	1.53896e-30
ABCD2	-0.0644882	0.0330237
ABCD3	-0.323523	4.75677e-28
ABCD4	-0.333755	7.54553e-30
ABCE1	0.26227	1.19007e-18
ABCF1	0.407267	6.38369e-45
ABCF2	0.263112	9.15379e-19
ABCF3	0.208616	3.26433e-12
ABCG1	-0.227909	2.40719e-14
ABCG2	-0.53858	3.08483e-83
ABCG4	0.0638111	0.0349129
ABCG5	0.0502098	0.0970936
ABCG8	0.0930218	0.00208039
ABHD10	-0.00306161	0.919469
ABHD11	0.23669	2.20784e-15
ABHD12B	-0.242688	4.08011e-16
ABHD12	0.216824	4.2774e-13
ABHD13	-0.200054	2.49081e-11
ABHD14A	-0.191598	1.69917e-10
ABHD14B	-0.266878	2.79965e-19
ABHD15	-0.232984	6.12478e-15
ABHD1	-0.268416	1.71597e-19
ABHD2	-0.353753	1.44084e-33
ABHD3	-0.102754	0.000668369
ABHD4	-0.11684	0.000108105
ABHD5	0.00858347	0.776828
ABHD6	-0.221061	1.44985e-13
ABHD8	-0.0204055	0.500364
ABI1	0.11858	8.50545e-05
ABI2	-0.20371	1.05726e-11
ABI3BP	-0.315459	1.1156e-26
ABI3	-0.0568896	0.0600847
ABL1	-0.21783	3.31514e-13
ABL2	-0.134372	8.28931e-06
ABLIM1	-0.208468	3.38329e-12
ABLIM2	-0.100521	0.000874965
ABLIM3	-0.525195	1.60166e-78
ABO	-0.257223	5.62193e-18
ABP1	0.257133	5.7787e-18
ABRA	0.0752164	0.012869
ABR	-0.370947	5.4943e-37
ABT1	0.391642	2.19313e-41
ABTB1	-0.16289	6.11987e-08
ABTB2	0.392791	1.22283e-41
ACAA1	-0.238259	1.42586e-15
ACAA2	0.166952	2.8209e-08
ACACA	-0.135077	7.42376e-06
ACACB	-0.399587	3.68831e-43
ACAD10	-0.217655	3.46578e-13
ACAD11	-0.21877	2.60957e-13
ACAD8	-0.320366	1.65458e-27
ACAD9	0.296118	1.46646e-23
ACADL	-0.142072	2.41066e-06
ACADM	-0.280505	3.27844e-21
ACADSB	-0.492043	1.03751e-67
ACADS	-0.23466	3.86938e-15
ACADVL	-0.160691	9.23252e-08
ACAN	0.110436	0.000254108
ACAP1	0.0931858	0.00204264
ACAP2	-0.159362	1.18082e-07
ACAP3	0.0756251	0.0123869
ACAT1	-0.159731	1.10301e-07
ACAT2	0.506576	2.6471e-72
ACBD3	-0.103698	0.000595523
ACBD4	-0.376743	3.46426e-38
ACBD5	0.00556853	0.8541
ACBD6	0.241974	5.0003e-16
ACBD7	0.419278	9.03619e-48
ACCN1	-0.107768	0.000358093
ACCN2	0.150102	6.19472e-07
ACCN3	0.0182368	0.546989
ACCN4	0.0690772	0.0223806
ACCN5	0.0938826	0.00188918
ACCSL	0.0212265	0.48328
ACCS	-0.2117	1.53593e-12
ACD	0.296947	1.08986e-23
ACE2	0.182635	1.18441e-09
ACER1	-0.00606347	0.841298
ACER2	-0.446486	1.14717e-54
ACER3	0.0864773	0.00422206
ACE	-0.16508	4.04037e-08
ACHE	0.078244	0.00965918
ACIN1	-0.16223	6.92817e-08
ACLY	-0.0848212	0.00501473
ACMSD	-0.322455	7.26241e-28
ACN9	0.114001	0.000158774
ACO1	-0.271854	5.68144e-20
ACO2	0.12696	2.55824e-05
ACOT11	0.236137	2.57367e-15
ACOT12	-0.0283009	0.349912
ACOT13	0.399181	4.55546e-43
ACOT1	-0.196318	5.87915e-11
ACOT2	-0.262726	1.03251e-18
ACOT4	-0.297024	1.05985e-23
ACOT6	-0.104936	0.000511074
ACOT7	0.529285	6.11158e-80
ACOT8	0.397111	1.33286e-42
ACOT9	0.271029	7.41768e-20
ACOX1	0.00551067	0.855599
ACOX2	-0.309471	1.09192e-25
ACOX3	-0.27751	8.90181e-21
ACOXL	0.0975788	0.00123778
ACP1	0.406222	1.11579e-44
ACP2	0.0389083	0.198672
ACP5	-0.0144829	0.632443
ACP6	-0.216627	4.49471e-13
ACPL2	-0.162575	6.49261e-08
ACPP	-0.0355918	0.23971
ACPT	-0.0733817	0.0152438
ACRBP	-0.00782604	0.796067
ACRC	-0.028081	0.353671
ACRV1	0.463979	1.91868e-59
ACR	-0.00341654	0.91017
ACSBG1	-0.0013603	0.96417
ACSBG2	-0.15648	1.99865e-07
ACSF2	-0.308912	1.34759e-25
ACSF3	0.0459033	0.129355
ACSL1	0.0719855	0.0173012
ACSL3	-0.115878	0.000123253
ACSL4	0.00531481	0.860678
ACSL5	-0.104043	0.000570741
ACSL6	0.0763364	0.0115857
ACSM1	-0.365789	6.13097e-36
ACSM2A	-0.186413	5.28605e-10
ACSM2B	-0.077845	0.0100367
ACSM3	-0.116775	0.000109077
ACSM4	0.044907	0.137888
ACSM5	-0.405301	1.82173e-44
ACSS1	-0.0909473	0.00261621
ACSS2	-0.0282464	0.35084
ACSS3	-0.200191	2.41283e-11
ACTA1	0.0445258	0.141266
ACTA2	-0.181536	1.49324e-09
ACTBL2	-0.00425406	0.88828
ACTB	0.298342	6.59778e-24
ACTC1	-0.00435264	0.885708
ACTG1	0.274201	2.64688e-20
ACTG2	-0.0473112	0.118001
ACTL6A	0.540695	5.30358e-84
ACTL6B	0.045371	0.133862
ACTL7A	-0.0596712	0.0485796
ACTL7B	-0.0644168	0.0332187
ACTL8	0.411121	8.00975e-46
ACTL9	0.0256248	0.397364
ACTN1	-0.0484421	0.109459
ACTN2	0.196454	5.70101e-11
ACTN3	0.0409079	0.17655
ACTN4	0.192065	1.53155e-10
ACTR10	-0.13279	1.05979e-05
ACTR1A	0.123859	4.026e-05
ACTR1B	-0.0305636	0.312721
ACTR2	0.157825	1.56514e-07
ACTR3B	0.240734	7.10817e-16
ACTR3C	0.260839	1.85483e-18
ACTR3	0.31535	1.16347e-26
ACTR5	0.364197	1.27936e-35
ACTR6	0.15685	1.86924e-07
ACTR8	-0.36478	9.77587e-36
ACTRT1	0.0705447	0.0196753
ACTRT2	0.00893387	0.767973
ACVR1B	-0.273742	3.0751e-20
ACVR1C	-0.222436	1.01578e-13
ACVR1	-0.375689	5.75096e-38
ACVR2A	-0.181917	1.37819e-09
ACVR2B	-0.153873	3.19151e-07
ACVRL1	-0.17581	4.87606e-09
ACY1	-0.14769	9.38836e-07
ACY3	0.082966	0.00606041
ACYP1	0.320082	1.84989e-27
ACYP2	0.0851553	0.00484476
ADAD1	0.165327	3.85408e-08
ADAD2	-0.0934392	0.00198556
ADAL	-0.293168	4.183e-23
ADAM10	-0.279889	4.02972e-21
ADAM11	0.11936	7.63011e-05
ADAM12	-0.270165	9.79742e-20
ADAM15	0.148461	8.22643e-07
ADAM17	0.0813332	0.00713871
ADAM18	0.032937	0.276611
ADAM19	0.155588	2.34769e-07
ADAM20	-0.205568	6.79804e-12
ADAM21P1	-0.0940808	0.0018475
ADAM21	-0.0932571	0.00202642
ADAM22	-0.282102	1.91449e-21
ADAM23	-0.28179	2.1274e-21
ADAM28	-0.211394	1.65616e-12
ADAM29	-0.0567362	0.0607797
ADAM2	0.0636506	0.035374
ADAM30	0.0221142	0.465169
ADAM32	0.0555692	0.0662891
ADAM33	-0.408669	3.00969e-45
ADAM3A	0.0765815	0.0113204
ADAM5P	0.0692081	0.0221269
ADAM6	0.0555771	0.0662504
ADAM7	0.038962	0.198053
ADAM8	0.17369	7.48338e-09
ADAM9	-0.00361734	0.904915
ADAMDEC1	0.319504	2.31989e-27
ADAMTS10	-0.254516	1.27495e-17
ADAMTS12	-0.219746	2.03329e-13
ADAMTS13	-0.196324	5.87128e-11
ADAMTS14	-0.121577	5.58345e-05
ADAMTS15	-0.458537	6.29121e-58
ADAMTS16	-0.323383	5.0283e-28
ADAMTS17	-0.123563	4.20199e-05
ADAMTS18	-0.271348	6.69164e-20
ADAMTS19	-0.108072	0.000344479
ADAMTS1	-0.0714011	0.018232
ADAMTS20	-0.0857283	0.00456531
ADAMTS2	-0.200075	2.4789e-11
ADAMTS3	-0.0464454	0.124886
ADAMTS4	0.0723546	0.0167348
ADAMTS5	-0.240948	6.69089e-16
ADAMTS6	-0.278387	6.65314e-21
ADAMTS7	0.0271484	0.36989
ADAMTS8	-0.286902	3.72254e-22
ADAMTS9	-0.0909975	0.00260189
ADAMTSL1	-0.298873	5.44675e-24
ADAMTSL2	-0.253755	1.60213e-17
ADAMTSL3	-0.112781	0.000186765
ADAMTSL4	-0.0234675	0.438299
ADAMTSL5	-0.33825	1.16238e-30
ADAP1	-0.0632885	0.0364334
ADAP2	-0.0458117	0.130122
ADARB1	-0.0111705	0.712208
ADARB2	-0.170923	1.29859e-08
ADAR	0.0299326	0.32282
ADAT1	-0.154765	2.72161e-07
ADAT2	0.272993	3.92501e-20
ADAT3	0.0191208	0.527728
ADA	0.375821	5.39733e-38
ADCK1	0.0555726	0.066272
ADCK2	-0.0386867	0.201243
ADCK4	-0.0759158	0.0120537
ADCK5	0.295549	1.79637e-23
ADCY10	-0.0455737	0.132131
ADCY1	-0.280133	3.7129e-21
ADCY2	-0.0906809	0.00269348
ADCY3	0.0769921	0.0108881
ADCY4	-0.33997	5.63508e-31
ADCY5	-0.318845	3.00067e-27
ADCY6	-0.345691	4.90463e-32
ADCY7	0.112731	0.000188025
ADCY8	-0.0149689	0.621066
ADCY9	-0.339172	7.88882e-31
ADCYAP1R1	-0.363086	2.13238e-35
ADCYAP1	-0.146697	1.11206e-06
ADC	-0.373545	1.60319e-37
ADD1	-0.397316	1.19918e-42
ADD2	-0.0268974	0.374333
ADD3	-0.107444	0.000373117
ADH1A	-0.312486	3.48494e-26
ADH1B	-0.300563	2.95204e-24
ADH1C	-0.204532	8.70052e-12
ADH4	-0.143904	1.77935e-06
ADH5	0.0420388	0.164878
ADH6	-0.0562668	0.0629484
ADH7	0.117696	9.61063e-05
ADHFE1	-0.348863	1.23918e-32
ADI1	0.187482	4.19425e-10
ADIG	-0.036444	0.228636
ADIPOQ	-0.272823	4.1481e-20
ADIPOR1	0.0455338	0.13247
ADIPOR2	-0.015901	0.599493
ADK	0.162536	6.54036e-08
ADM2	0.281212	2.58476e-21
ADM	0.220003	1.90352e-13
ADNP2	-0.10119	0.000807615
ADNP	0.0656005	0.0301098
ADORA1	0.17279	8.96216e-09
ADORA2A	-0.0402338	0.183792
ADORA2B	0.163137	5.84141e-08
ADORA3	-0.14604	1.24297e-06
ADO	0.0496848	0.100644
ADPGK	0.0805797	0.00769206
ADPRHL1	-0.187862	3.86163e-10
ADPRHL2	0.325854	1.87666e-28
ADPRH	0.0495885	0.101306
ADRA1A	-0.184782	7.50452e-10
ADRA1B	-0.0536913	0.0760113
ADRA1D	-0.10895	0.00030789
ADRA2A	-0.437334	2.81833e-52
ADRA2B	0.17465	6.16737e-09
ADRA2C	0.00117755	0.968981
ADRB1	-0.152338	4.18842e-07
ADRB2	-0.361744	3.94121e-35
ADRB3	-0.0021439	0.943559
ADRBK1	0.172461	9.57081e-09
ADRBK2	-0.238814	1.22081e-15
ADRM1	0.548234	8.99934e-87
ADSL	0.404171	3.31683e-44
ADSSL1	-0.210171	2.23513e-12
ADSS	-0.0464475	0.12487
AEBP1	-0.198483	3.58158e-11
AEBP2	-0.0657457	0.0297462
AEN	0.18599	5.79025e-10
AES	-0.00803927	0.790638
AFAP1L1	-0.218998	2.46189e-13
AFAP1L2	-0.28434	8.95634e-22
AFAP1	-0.167342	2.61597e-08
AFARP1	-0.0455332	0.132476
AFF1	-0.488966	9.12888e-67
AFF2	-0.170035	1.54724e-08
AFF3	-0.392974	1.11419e-41
AFF4	-0.437756	2.19421e-52
AFG3L1	0.312424	3.56791e-26
AFG3L2	0.242582	4.20613e-16
AFMID	-0.229558	1.54862e-14
AFM	0.00621483	0.83739
AFP	-0.247998	8.80616e-17
AFTPH	-0.307401	2.3736e-25
AG2	-0.0646987	0.0324544
AGAP11	-0.357743	2.42015e-34
AGAP1	-0.19457	8.73764e-11
AGAP2	0.106535	0.000418514
AGAP3	0.128835	1.93481e-05
AGAP4	-0.0254639	0.400335
AGAP5	-0.359437	1.12613e-34
AGAP6	0.0576124	0.0568971
AGAP7	0.0702139	0.0202588
AGAP8	-0.06492	0.031865
AGA	-0.161138	8.49585e-08
AGBL1	0.0921667	0.00228772
AGBL2	-0.344289	8.96503e-32
AGBL3	-0.0875664	0.00376453
AGBL4	-0.216588	4.53959e-13
AGBL5	0.181969	1.36323e-09
AGER	0.138941	4.01519e-06
AGFG1	0.0529299	0.0802709
AGFG2	-0.283204	1.31822e-21
AGGF1	-0.254042	1.47034e-17
AGK	0.175832	4.85413e-09
AGL	-0.141941	2.46333e-06
AGMAT	0.236467	2.3486e-15
AGPAT1	0.135264	7.2091e-06
AGPAT2	0.0834452	0.00577301
AGPAT3	-0.0526339	0.0819786
AGPAT4	0.037194	0.219194
AGPAT5	-0.00237608	0.937458
AGPAT6	-0.02331	0.441381
AGPAT9	0.000160574	0.995769
AGPHD1	-0.0639641	0.0344781
AGPS	-0.14582	1.2902e-06
AGR2	-0.240672	7.23337e-16
AGR3	-0.326486	1.45587e-28
AGRN	-0.109902	0.000272333
AGRP	0.0871756	0.00392324
AGTPBP1	0.237346	1.83975e-15
AGTR1	-0.461343	1.04867e-58
AGTR2	-0.233016	6.07034e-15
AGTRAP	0.101098	0.000816571
AGT	-0.106569	0.000416761
AGXT2L1	-0.133657	9.26567e-06
AGXT2L2	-0.310677	6.92671e-26
AGXT2	-0.230067	1.35048e-14
AGXT	0.0123905	0.682404
AHCTF1	0.217038	4.05175e-13
AHCYL1	-0.354753	9.23477e-34
AHCYL2	-0.257052	5.92148e-18
AHCY	0.429443	2.83702e-50
AHDC1	-0.145455	1.37208e-06
AHI1	-0.135631	6.8046e-06
AHNAK2	-0.10334	0.000622197
AHNAK	-0.545778	7.32102e-86
AHRR	0.063625	0.0354482
AHR	-0.294026	3.08744e-23
AHSA1	0.504082	1.68643e-71
AHSA2	-0.198005	3.99819e-11
AHSG	0.240952	6.68306e-16
AHSP	-0.00914859	0.762562
AICDA	0.131525	1.28717e-05
AIDA	0.170895	1.3059e-08
AIF1L	0.435351	9.08364e-52
AIF1	-0.0231623	0.44428
AIFM1	0.293209	4.12231e-23
AIFM2	0.185785	6.05184e-10
AIFM3	0.0668027	0.0272111
AIG1	-0.0991965	0.00102403
AIM1L	0.313416	2.44405e-26
AIM1	0.0661157	0.0288366
AIM2	0.240744	7.08934e-16
AIMP1	0.0910592	0.00258437
AIMP2	0.366235	4.98426e-36
AIPL1	0.154283	2.9667e-07
AIP	0.222758	9.34382e-14
AIRE	-0.0097999	0.74622
AJAP1	-0.254194	1.40462e-17
AK1	0.0411166	0.17435
AK2	0.34298	1.56952e-31
AK3L1	0.206603	5.3064e-12
AK3	-0.282895	1.46405e-21
AK5	-0.456807	1.88377e-57
AK7	-0.325699	1.99696e-28
AKAP10	-0.390348	4.21984e-41
AKAP11	-0.424496	4.80567e-49
AKAP12	-0.435954	6.36991e-52
AKAP13	-0.380777	4.89701e-39
AKAP14	0.0352146	0.24473
AKAP1	0.105594	0.000470933
AKAP2	-0.169003	1.89403e-08
AKAP3	-0.0525587	0.082417
AKAP4	-0.0367972	0.224154
AKAP5	-0.252533	2.30911e-17
AKAP6	-0.179528	2.27105e-09
AKAP7	-0.0314323	0.299159
AKAP8L	0.10898	0.00030672
AKAP8	-0.0334945	0.268558
AKAP9	-0.424004	6.35109e-49
AKD1	-0.176344	4.37361e-09
AKIRIN1	0.0687999	0.0229267
AKIRIN2	0.39991	3.11498e-43
AKNAD1	-0.0909004	0.00262968
AKNA	-0.0848474	0.00500121
AKR1A1	0.0864128	0.00425067
AKR1B10	0.0360642	0.233525
AKR1B15	0.0716812	0.0177806
AKR1B1	0.0744389	0.0138323
AKR1C1	-0.0398059	0.188503
AKR1C2	-0.059511	0.0491878
AKR1C3	-0.171228	1.2226e-08
AKR1C4	0.0616828	0.0414624
AKR1CL1	0.0160697	0.595628
AKR1D1	-0.0754985	0.0125344
AKR1E2	0.251495	3.14429e-17
AKR7A2	-0.141718	2.55521e-06
AKR7A3	-0.277021	1.04677e-20
AKR7L	-0.22471	5.6106e-14
AKT1S1	0.16539	3.80758e-08
AKT1	0.0289128	0.339589
AKT2	-0.0269738	0.372977
AKT3	-0.180593	1.81909e-09
AKTIP	0.0416228	0.169103
ALAD	-0.519828	1.08841e-76
ALAS1	0.110969	0.000237065
ALAS2	-0.09298	0.0020901
ALB	-0.170081	1.53305e-08
ALCAM	-0.341129	3.45002e-31
ALDH16A1	0.0314689	0.298598
ALDH18A1	0.0884068	0.00344275
ALDH1A1	-0.269498	1.21373e-19
ALDH1A2	-0.318147	3.93923e-27
ALDH1A3	-0.0889485	0.00324882
ALDH1B1	0.10224	0.000711503
ALDH1L1	-0.205499	6.91081e-12
ALDH1L2	-0.0664448	0.028048
ALDH2	-0.140265	3.24036e-06
ALDH3A1	0.00734362	0.808385
ALDH3A2	-0.249204	6.18511e-17
ALDH3B1	0.0677547	0.0250896
ALDH3B2	-0.0701338	0.0204023
ALDH4A1	-0.0623149	0.0394168
ALDH5A1	0.0109844	0.716794
ALDH6A1	-0.515352	3.46797e-75
ALDH7A1	0.0717835	0.0176181
ALDH8A1	-0.0330887	0.274404
ALDH9A1	-0.18213	1.31758e-09
ALDOA	0.0889766	0.00323905
ALDOB	-0.036075	0.233385
ALDOC	0.239507	1.00477e-15
ALG10B	-0.279109	5.22941e-21
ALG10	-0.0569195	0.0599498
ALG11	0.0455861	0.132026
ALG12	0.0058655	0.846414
ALG13	-0.293977	3.14187e-23
ALG14	-0.108513	0.000325639
ALG1L2	0.165076	4.04303e-08
ALG1L	0.265606	4.18579e-19
ALG1	-0.162863	6.15072e-08
ALG2	-0.17843	2.85075e-09
ALG3	0.595837	5.17656e-106
ALG5	-0.0773576	0.0105157
ALG6	0.274707	2.24245e-20
ALG8	0.0453481	0.134058
ALG9	-0.0554194	0.0670249
ALKBH1	-0.24853	7.53667e-17
ALKBH2	0.275469	1.74668e-20
ALKBH3	-0.0940278	0.00185855
ALKBH4	0.115916	0.000122624
ALKBH5	-0.121633	5.53877e-05
ALKBH6	0.296318	1.36519e-23
ALKBH7	-0.105201	0.000494557
ALKBH8	-0.404063	3.51352e-44
ALK	0.108751	0.00031585
ALLC	-0.0489645	0.105681
ALMS1P	-0.248588	7.40918e-17
ALMS1	-0.0855749	0.00463867
ALOX12B	0.212894	1.14354e-12
ALOX12P2	0.0683212	0.0238964
ALOX12	-0.0892723	0.00313771
ALOX15B	-0.195296	7.41505e-11
ALOX15	0.0541694	0.0734323
ALOX5AP	-0.161625	7.75864e-08
ALOX5	-0.224655	5.69155e-14
ALOXE3	-0.010783	0.72177
ALPI	0.129627	1.71748e-05
ALPK1	-0.312908	2.96687e-26
ALPK2	0.0230205	0.447075
ALPK3	-0.25446	1.29662e-17
ALPL	-0.00419375	0.889853
ALPPL2	0.264487	5.95237e-19
ALPP	0.320726	1.43649e-27
ALS2CL	-0.0728708	0.0159702
ALS2CR11	-0.236532	2.30646e-15
ALS2CR12	-0.0547743	0.0702715
ALS2CR4	0.109673	0.000280498
ALS2CR8	-0.525671	1.09813e-78
ALS2	-0.13713	5.36666e-06
ALX1	0.0424437	0.160844
ALX3	-0.0703791	0.0199656
ALX4	-0.253674	1.64175e-17
AMAC1L2	-0.0209405	0.489196
AMAC1L3	-0.204638	8.48429e-12
AMAC1	0.0597242	0.0483796
AMACR	-0.210299	2.16657e-12
AMBN	0.0716135	0.0178887
AMBP	-0.093021	0.00208058
AMBRA1	-0.270161	9.81025e-20
AMD1	0.404004	3.6247e-44
AMDHD1	-0.146194	1.21095e-06
AMDHD2	-0.0964708	0.00140717
AMELX	0.0137156	0.650586
AMFR	-0.260305	2.18688e-18
AMHR2	-0.105353	0.000485257
AMH	0.00998024	0.741715
AMICA1	-0.0365831	0.226864
AMIGO1	-0.368781	1.52115e-36
AMIGO2	-0.200595	2.19626e-11
AMIGO3	0.0874759	0.00380076
AMMECR1L	-0.0426905	0.158422
AMMECR1	0.154084	3.07355e-07
AMN1	-0.186061	5.70271e-10
AMN	0.234368	4.19277e-15
AMOTL1	-0.146991	1.05772e-06
AMOTL2	-0.276073	1.43174e-20
AMOT	-0.100794	0.000846878
AMPD1	-0.124975	3.42406e-05
AMPD2	0.0761942	0.011742
AMPD3	-0.0864643	0.00422778
AMPH	-0.26653	3.1256e-19
AMTN	0.202252	1.49085e-11
AMT	-0.200122	2.45203e-11
AMY1A	0.157482	1.66614e-07
AMY2A	0.00852232	0.778376
AMY2B	-0.226345	3.64601e-14
AMZ1	-0.0147857	0.625344
AMZ2P1	-0.0319826	0.290776
AMZ2	0.228308	2.16402e-14
ANAPC10	0.209612	2.56229e-12
ANAPC11	0.371404	4.42771e-37
ANAPC13	-0.155083	2.57083e-07
ANAPC16	-0.124362	3.7432e-05
ANAPC1	0.0125804	0.677808
ANAPC2	-0.14849	8.18491e-07
ANAPC4	-0.166127	3.30648e-08
ANAPC5	0.168905	1.93053e-08
ANAPC7	0.354502	1.03283e-33
ANGEL1	-0.274487	2.41034e-20
ANGEL2	-0.288958	1.82808e-22
ANGPT1	-0.0545927	0.0712084
ANGPT2	-0.0992853	0.00101335
ANGPT4	-0.403334	5.16309e-44
ANGPTL1	-0.419609	7.51273e-48
ANGPTL2	-0.227228	2.88553e-14
ANGPTL3	0.0184408	0.542514
ANGPTL4	0.0474928	0.116595
ANGPTL5	-0.244258	2.6026e-16
ANGPTL6	-0.033304	0.271291
ANGPTL7	-0.284364	8.884e-22
ANG	-0.32734	1.03268e-28
ANK1	0.118182	8.98717e-05
ANK2	-0.319374	2.44065e-27
ANK3	-0.227051	3.02419e-14
ANKAR	-0.425581	2.59409e-49
ANKDD1A	-0.0192294	0.525385
ANKFN1	-0.350458	6.16936e-33
ANKFY1	-0.39285	1.1869e-41
ANKHD1-EIF4EBP3	-0.515834	2.39374e-75
ANKHD1	-0.182242	1.28703e-09
ANKH	-0.0851461	0.00484939
ANKIB1	0.01112	0.713453
ANKK1	-0.274068	2.76409e-20
ANKLE1	0.355176	7.65008e-34
ANKLE2	0.158742	1.32331e-07
ANKMY1	-0.407325	6.18931e-45
ANKMY2	-0.463796	2.15943e-59
ANKRA2	-0.477695	2.1811e-63
ANKRD10	-0.241092	6.42272e-16
ANKRD11	0.153264	3.55622e-07
ANKRD12	-0.370923	5.55579e-37
ANKRD13A	-0.109479	0.000287632
ANKRD13B	0.328988	5.30361e-29
ANKRD13C	-0.0852542	0.00479544
ANKRD13D	0.190782	2.03575e-10
ANKRD16	0.0857668	0.00454706
ANKRD17	-0.0985068	0.00111061
ANKRD19	0.103435	0.000615012
ANKRD1	0.15471	2.74837e-07
ANKRD20A3	-0.108564	0.000323516
ANKRD20A4	-0.139043	3.94978e-06
ANKRD20B	-0.0471157	0.119529
ANKRD22	0.229247	1.68336e-14
ANKRD23	0.0955587	0.00156234
ANKRD24	-0.434223	1.76144e-51
ANKRD26P1	0.123403	4.29984e-05
ANKRD26	-0.15393	3.1594e-07
ANKRD27	0.359567	1.06152e-34
ANKRD28	-0.202229	1.49895e-11
ANKRD29	-0.371827	3.62376e-37
ANKRD2	-0.102234	0.000712022
ANKRD30A	-0.496223	5.2201e-69
ANKRD30B	-0.325952	1.80379e-28
ANKRD31	-0.261153	1.68306e-18
ANKRD32	0.0203742	0.501023
ANKRD33	-0.076135	0.0118077
ANKRD34A	-0.0738286	0.0146323
ANKRD34B	0.223703	7.303e-14
ANKRD34C	-0.253791	1.58503e-17
ANKRD35	-0.113996	0.00015887
ANKRD36BP1	-0.0170994	0.57227
ANKRD36B	-0.0513467	0.0897481
ANKRD36	0.00870237	0.77382
ANKRD37	0.0614576	0.0422127
ANKRD39	0.389478	6.54548e-41
ANKRD40	-0.122731	4.73566e-05
ANKRD42	-0.522416	1.43671e-77
ANKRD43	-0.352063	3.04504e-33
ANKRD44	-0.226381	3.61213e-14
ANKRD45	0.128491	2.03695e-05
ANKRD46	0.0947897	0.00170523
ANKRD49	-0.0904213	0.00277077
ANKRD50	-0.249931	4.99297e-17
ANKRD52	-0.104544	0.000536526
ANKRD53	-0.104959	0.000509645
ANKRD54	0.324317	3.46837e-28
ANKRD55	-0.0394808	0.192141
ANKRD56	-0.343336	1.34802e-31
ANKRD57	-0.224565	5.82726e-14
ANKRD58	0.21317	1.06796e-12
ANKRD5	-0.114048	0.000157761
ANKRD6	-0.219669	2.07355e-13
ANKRD7	0.126839	2.60425e-05
ANKRD9	0.0292099	0.334647
ANKS1A	-0.0244589	0.419195
ANKS1B	-0.3545	1.03377e-33
ANKS3	-0.108868	0.000311155
ANKS4B	0.0954955	0.00157366
ANKS6	0.198646	3.44937e-11
ANKZF1	0.0697051	0.0211859
ANLN	0.708128	4.31281e-167
ANO10	-0.043833	0.147566
ANO1	-0.181644	1.45964e-09
ANO2	-0.218042	3.1415e-13
ANO3	-0.0575365	0.057225
ANO4	-0.0762295	0.0117031
ANO5	-0.18276	1.15366e-09
ANO6	-0.380952	4.4955e-39
ANO7	0.183441	9.98585e-10
ANO8	-0.0600137	0.0473002
ANO9	-0.0146038	0.629604
ANP32A	0.0670538	0.0266371
ANP32B	0.5479	1.19809e-86
ANP32C	0.0317033	0.29501
ANP32D	0.0194843	0.519909
ANP32E	0.487339	2.85739e-66
ANPEP	-0.0766193	0.01128
ANTXR1	-0.224471	5.97372e-14
ANTXR2	-0.30615	3.78237e-25
ANTXRL	0.114507	0.000148344
ANUBL1	-0.410932	8.87066e-46
ANXA10	-0.0474259	0.117111
ANXA11	-0.161731	7.60677e-08
ANXA13	-0.290641	1.01654e-22
ANXA1	-0.00955037	0.752468
ANXA2P1	0.0104036	0.731175
ANXA2P2	0.00186419	0.950913
ANXA2P3	0.0920311	0.00232231
ANXA2	0.0776564	0.0102197
ANXA3	-0.0383783	0.204861
ANXA4	0.0412545	0.172909
ANXA5	0.0904757	0.00275441
ANXA6	-0.288985	1.81073e-22
ANXA7	-0.125275	3.27744e-05
ANXA8L1	0.12892	1.91031e-05
ANXA8L2	0.0113459	0.707895
ANXA8	0.0457183	0.130908
ANXA9	-0.285911	5.23356e-22
AOAH	-0.0605075	0.0455053
AOC2	0.0314654	0.298651
AOC3	-0.362553	2.72277e-35
AOX1	-0.261464	1.52837e-18
AOX2P	-0.316245	8.23846e-27
AP1AR	-0.316071	8.80968e-27
AP1B1	0.160553	9.47273e-08
AP1G1	-0.00448076	0.882368
AP1G2	-0.193897	1.01661e-10
AP1M1	0.259342	2.94114e-18
AP1M2	0.0111516	0.712673
AP1S1	0.286435	4.37108e-22
AP1S2	-0.0247489	0.4137
AP1S3	-0.014582	0.630117
AP2A1	0.102268	0.000709103
AP2A2	-0.188017	3.7332e-10
AP2B1	-0.261068	1.7276e-18
AP2M1	0.342717	1.75634e-31
AP2S1	0.351781	3.44783e-33
AP3B1	-0.274848	2.14163e-20
AP3B2	-0.0245738	0.417011
AP3D1	-0.059365	0.0497478
AP3M1	-0.127964	2.20386e-05
AP3M2	0.0669969	0.0267664
AP3S1	0.0854511	0.00469863
AP3S2	-0.114466	0.000149171
AP4B1	0.170645	1.3721e-08
AP4E1	-0.152687	3.93849e-07
AP4M1	0.185138	6.95383e-10
AP4S1	-0.190789	2.03255e-10
APAF1	-0.0651028	0.0313852
APBA1	-0.100747	0.000851627
APBA2	0.313107	2.75008e-26
APBA3	0.00918548	0.761634
APBB1IP	-0.0651786	0.0311879
APBB1	-0.37117	4.94417e-37
APBB2	-0.41687	3.43958e-47
APBB3	-0.242854	3.89196e-16
APC2	0.0136571	0.651977
APCDD1L	0.0031812	0.916334
APCDD1	-0.0831874	0.00592604
APCS	0.061288	0.042785
APC	-0.340042	5.46463e-31
APEH	-0.200771	2.10828e-11
APEX1	0.213924	8.85278e-13
APEX2	0.445667	1.89012e-54
APH1A	0.159087	1.2421e-07
APH1B	-0.638789	2.27901e-126
API5	0.0449557	0.137462
APIP	0.116687	0.000110397
APITD1	0.181045	1.6552e-09
APLF	0.0716838	0.0177764
APLNR	-0.207384	4.39762e-12
APLN	0.112725	0.000188164
APLP1	0.31789	4.35346e-27
APLP2	-0.155109	2.55877e-07
APOA1BP	0.151662	4.71728e-07
APOA1	-0.0207968	0.492183
APOA2	0.169661	1.66489e-08
APOA4	0.0130705	0.666002
APOA5	-0.0882915	0.0034854
APOB48R	-0.137271	5.24725e-06
APOBEC1	0.122437	4.93961e-05
APOBEC2	-0.117567	9.78286e-05
APOBEC3A	0.464401	1.45931e-59
APOBEC3B	0.608426	1.17449e-111
APOBEC3C	-0.119247	7.75099e-05
APOBEC3D	-0.0722847	0.0168408
APOBEC3F	0.0553392	0.0674217
APOBEC3G	0.0317418	0.294425
APOBEC3H	0.112537	0.000192909
APOBEC4	-0.138517	4.29866e-06
APOB	-0.189801	2.52711e-10
APOC1P1	0.0588344	0.0518283
APOC1	0.285013	7.11707e-22
APOC2	0.0898081	0.00296142
APOC3	0.0729062	0.0159189
APOC4	0.0629106	0.0375679
APOD	-0.221985	1.14193e-13
APOE	0.163279	5.68614e-08
APOF	-0.352181	2.88977e-33
APOH	0.0720758	0.017161
APOL1	0.0770434	0.0108351
APOL2	0.0427835	0.157516
APOL3	-0.0867761	0.00409175
APOL4	-0.0560685	0.0638837
APOL5	-0.223083	8.58483e-14
APOL6	0.0543917	0.0722572
APOLD1	-0.256936	6.13506e-18
APOM	-0.239744	9.39862e-16
APOOL	-0.206496	5.44411e-12
APOO	0.43912	9.75264e-53
APPBP2	-0.204703	8.35524e-12
APPL1	-0.348663	1.35202e-32
APPL2	-0.523275	7.30721e-78
APP	-0.118644	8.42971e-05
APRT	0.376107	4.7063e-38
APTX	0.176929	3.88041e-09
AQP10	-0.254444	1.30313e-17
AQP11	-0.144053	1.73587e-06
AQP12A	0.136414	6.01284e-06
AQP12B	0.185446	6.50865e-10
AQP1	-0.379803	7.8758e-39
AQP2	-0.0228835	0.449784
AQP3	-0.108733	0.000316592
AQP4	-0.081526	0.00700305
AQP5	0.04182	0.16709
AQP6	0.0798336	0.00827748
AQP7P1	-0.218697	2.65879e-13
AQP7P3	-0.135944	6.47711e-06
AQP7	-0.283578	1.16108e-21
AQP8	-0.0409611	0.175986
AQP9	0.416923	3.34095e-47
AQPEP	-0.1627	6.34249e-08
AQR	-0.253818	1.57257e-17
ARAF	-0.15191	4.51662e-07
ARAP1	-0.227784	2.48849e-14
ARAP2	-0.0640111	0.0343456
ARAP3	-0.158538	1.3738e-07
ARCN1	-0.10089	0.000837243
ARC	-0.14607	1.23672e-06
AREG	-0.167184	2.69709e-08
ARF1	0.375711	5.69053e-38
ARF3	-0.117951	9.27861e-05
ARF4	-0.0268234	0.375649
ARF5	0.312239	3.82907e-26
ARF6	0.0686423	0.023242
ARFGAP1	0.27633	1.31539e-20
ARFGAP2	-0.0382947	0.20585
ARFGAP3	-0.0385649	0.202667
ARFGEF1	-0.0471246	0.119459
ARFGEF2	-0.176893	3.90957e-09
ARFIP1	-0.296494	1.28175e-23
ARFIP2	-0.275132	1.95072e-20
ARFRP1	0.114349	0.000151525
ARG1	-0.0217097	0.473376
ARG2	0.111378	0.000224697
ARGFXP2	-0.121162	5.92208e-05
ARGFX	0.0183747	0.543962
ARGLU1	-0.190126	2.35269e-10
ARHGAP10	0.0917983	0.00238276
ARHGAP11A	0.691842	1.73318e-156
ARHGAP11B	0.49333	4.15137e-68
ARHGAP12	-0.31161	4.86384e-26
ARHGAP15	-0.0578412	0.0559178
ARHGAP17	0.0540582	0.0740257
ARHGAP18	-0.184965	7.21572e-10
ARHGAP19	-0.192895	1.27267e-10
ARHGAP1	-0.327902	8.23211e-29
ARHGAP20	-0.434767	1.28072e-51
ARHGAP21	0.040095	0.18531
ARHGAP22	0.130916	1.41262e-05
ARHGAP23	-0.182717	1.1642e-09
ARHGAP24	-0.251061	3.57586e-17
ARHGAP25	-0.0200557	0.50774
ARHGAP26	-0.143659	1.85371e-06
ARHGAP27	0.128465	2.04506e-05
ARHGAP28	-0.170967	1.28753e-08
ARHGAP29	-0.31591	9.3767e-27
ARHGAP30	0.00691712	0.819316
ARHGAP31	-0.177697	3.31525e-09
ARHGAP32	-0.387877	1.46244e-40
ARHGAP33	0.195193	7.58989e-11
ARHGAP36	-0.0942624	0.00181005
ARHGAP39	0.220188	1.81543e-13
ARHGAP42	-0.225182	4.95598e-14
ARHGAP4	0.0820722	0.00663098
ARHGAP5	-0.269531	1.2012e-19
ARHGAP6	-0.441571	2.25107e-53
ARHGAP8	0.0885735	0.00338199
ARHGAP9	0.00110549	0.970879
ARHGDIA	0.278897	5.6141e-21
ARHGDIB	-0.254164	1.41719e-17
ARHGDIG	0.158903	1.28476e-07
ARHGEF10L	-0.00888687	0.76916
ARHGEF10	-0.252988	2.0157e-17
ARHGEF11	-0.0590661	0.0509113
ARHGEF12	-0.496056	5.88371e-69
ARHGEF15	-0.392233	1.62413e-41
ARHGEF16	-0.0868422	0.00406343
ARHGEF17	-0.423214	9.93162e-49
ARHGEF18	-0.144288	1.66903e-06
ARHGEF19	0.225945	4.05313e-14
ARHGEF1	0.0542054	0.0732409
ARHGEF2	0.00234362	0.938311
ARHGEF33	-0.104336	0.000550496
ARHGEF35	-0.164991	4.1095e-08
ARHGEF37	-0.332557	1.23566e-29
ARHGEF38	-0.509818	2.33121e-73
ARHGEF3	-0.394594	4.86979e-42
ARHGEF4	0.140765	2.98705e-06
ARHGEF5	-0.140305	3.21932e-06
ARHGEF6	-0.286408	4.41295e-22
ARHGEF7	-0.156365	2.0406e-07
ARHGEF9	0.0201494	0.505759
ARID1A	-0.263508	8.08915e-19
ARID1B	-0.217246	3.84383e-13
ARID2	-0.277812	8.05474e-21
ARID3A	0.128957	1.89972e-05
ARID3B	-0.0617515	0.0412358
ARID3C	0.137921	4.72992e-06
ARID4A	-0.411968	5.05541e-46
ARID4B	-0.219686	2.0646e-13
ARID5A	-0.182165	1.30789e-09
ARID5B	-0.372748	2.3418e-37
ARIH1	-0.19068	2.08185e-10
ARIH2	-0.0254104	0.401326
ARL10	-0.225058	5.11966e-14
ARL11	0.018489	0.541459
ARL13A	-0.025219	0.404883
ARL13B	-0.190913	1.97766e-10
ARL14	0.197483	4.50633e-11
ARL15	-0.468534	9.83843e-61
ARL16	0.268988	1.4293e-19
ARL17A	-0.189344	2.79366e-10
ARL17B	-0.14716	1.02774e-06
ARL1	-0.227769	2.49867e-14
ARL2BP	0.0586321	0.0526403
ARL2	0.115863	0.000123517
ARL3	-0.277878	7.87983e-21
ARL4A	-0.0742015	0.0141388
ARL4C	0.108505	0.000325952
ARL4D	-0.182513	1.21538e-09
ARL5A	-0.0900061	0.00289858
ARL5B	0.148676	7.92706e-07
ARL5C	-0.00100748	0.973459
ARL6IP1	0.378002	1.88732e-38
ARL6IP4	0.101761	0.000753966
ARL6IP5	-0.381044	4.29846e-39
ARL6IP6	0.20312	1.21539e-11
ARL6	-0.122626	4.8073e-05
ARL8A	0.169872	1.5974e-08
ARL8B	-0.0775116	0.0103623
ARL9	0.451292	5.95575e-56
ARMC10	0.127565	2.33851e-05
ARMC1	0.279824	4.1184e-21
ARMC2	-0.10523	0.000492749
ARMC3	-0.12259	4.83213e-05
ARMC4	-0.178724	2.68268e-09
ARMC5	-0.137171	5.3317e-06
ARMC6	0.371658	3.92656e-37
ARMC7	0.0152772	0.613894
ARMC8	0.0599805	0.0474229
ARMC9	-0.384861	6.56638e-40
ARMCX1	-0.3406	4.3167e-31
ARMCX2	-0.376777	3.40785e-38
ARMCX3	-0.369172	1.26641e-36
ARMCX5	-0.355971	5.36131e-34
ARMCX6	-0.2157	5.67708e-13
ARMS2	-0.100614	0.000865354
ARNT2	-0.284943	7.29118e-22
ARNTL2	0.219956	1.92685e-13
ARNTL	-0.231635	8.84007e-15
ARNT	-0.286857	3.78074e-22
ARPC1A	0.33155	1.86771e-29
ARPC1B	0.224035	6.69639e-14
ARPC2	0.238148	1.47074e-15
ARPC3	0.294625	2.49597e-23
ARPC4	0.313795	2.11445e-26
ARPC5L	0.445909	1.63066e-54
ARPC5	0.382262	2.36582e-39
ARPM1	0.0446876	0.139825
ARPP19	-0.23076	1.12032e-14
ARPP21	-0.171559	1.14508e-08
ARR3	-0.119118	7.89208e-05
ARRB1	-0.307715	2.11048e-25
ARRB2	0.289346	1.59711e-22
ARRDC1	0.0354367	0.241767
ARRDC2	-0.00206429	0.945652
ARRDC3	-0.194633	8.61318e-11
ARRDC4	-0.299552	4.26074e-24
ARRDC5	0.0478523	0.113851
ARSA	-0.109183	0.000298818
ARSB	0.0347247	0.251361
ARSD	-0.427635	8.02632e-50
ARSE	-0.0960378	0.00147897
ARSF	0.0112738	0.709668
ARSG	-0.42576	2.34281e-49
ARSH	-0.160067	1.03662e-07
ARSI	-0.0434692	0.15096
ARSJ	-0.20084	2.07465e-11
ARSK	-0.16168	7.6784e-08
ART1	-0.140023	3.37046e-06
ART3	0.256743	6.50421e-18
ART4	-0.138138	4.56839e-06
ART5	-0.174498	6.35975e-09
ARTN	0.103991	0.00057443
ARV1	-0.0933797	0.00199884
ARVCF	-0.100233	0.000905567
ARX	0.00497454	0.869516
AR	-0.478788	1.03845e-63
AS3MT	-0.0701087	0.0204476
ASAH1	-0.459967	2.52998e-58
ASAH2B	-0.0252063	0.40512
ASAH2	-0.118305	8.83578e-05
ASAM	-0.231557	9.02943e-15
ASAP1IT1	0.00551845	0.855398
ASAP1	0.0824314	0.00639616
ASAP2	0.272509	4.59359e-20
ASAP3	-0.16248	6.6101e-08
ASB10	0.139914	3.43062e-06
ASB11	-0.00548469	0.856273
ASB12	0.0334169	0.269669
ASB13	-0.226976	3.08489e-14
ASB14	-0.375949	5.07724e-38
ASB15	-0.174376	6.51805e-09
ASB16	-0.328106	7.58169e-29
ASB17	-0.0359319	0.235246
ASB18	0.0699686	0.0207012
ASB1	-0.29337	3.8946e-23
ASB2	0.0264561	0.382223
ASB3	-0.0463668	0.125527
ASB4	-0.0901092	0.00286635
ASB5	0.0103282	0.733048
ASB6	0.108042	0.000345818
ASB7	-0.119688	7.2879e-05
ASB8	-0.296745	1.1715e-23
ASB9	0.0513922	0.0894639
ASCC1	0.20095	2.02192e-11
ASCC2	0.261971	1.30576e-18
ASCC3	-0.00730131	0.809468
ASCL1	0.0462916	0.126142
ASCL2	0.175949	4.73948e-09
ASCL3	-0.0772273	0.0106471
ASCL4	-0.229977	1.38349e-14
ASF1A	0.249415	5.81239e-17
ASF1B	0.788907	5.93203e-233
ASFMR1	-0.034077	0.260317
ASGR1	0.200432	2.28133e-11
ASGR2	0.0157017	0.604078
ASH1L	-0.375792	5.47298e-38
ASH2L	-0.0212939	0.481893
ASIP	0.0768206	0.0110669
ASL	-0.119069	7.94578e-05
ASMTL	-0.249564	5.5629e-17
ASMT	-0.0535055	0.0770334
ASNA1	0.0368489	0.223503
ASNSD1	0.0163196	0.589918
ASNS	0.464487	1.38026e-59
ASPA	-0.41061	1.05615e-45
ASPDH	-0.111426	0.000223288
ASPG	-0.0589012	0.0515626
ASPHD1	0.0999681	0.000934584
ASPHD2	-0.00624287	0.836667
ASPH	-0.252897	2.07127e-17
ASPM	0.688644	1.73206e-154
ASPN	-0.366362	4.69804e-36
ASPRV1	-0.211949	1.44465e-12
ASPSCR1	0.220756	1.56845e-13
ASRGL1	0.0881914	0.00352278
ASS1	0.206523	5.40874e-12
ASTE1	-0.285309	6.4329e-22
ASTL	-0.0701073	0.0204501
ASTN1	-0.241397	5.8913e-16
ASTN2	-0.371621	3.99519e-37
ASXL1	0.0192434	0.525084
ASXL2	-0.283713	1.10891e-21
ASXL3	-0.291418	7.74537e-23
ASZ1	0.123516	4.23065e-05
ATAD1	-0.132181	1.16398e-05
ATAD2B	0.0656961	0.0298701
ATAD2	0.588452	8.13548e-103
ATAD3A	0.417298	2.71501e-47
ATAD3B	0.303944	8.55939e-25
ATAD3C	-0.132966	1.03135e-05
ATAD5	0.426461	1.57094e-49
ATCAY	0.0650484	0.0315272
ATE1	-0.369662	1.00589e-36
ATF1	-0.206901	4.93964e-12
ATF2	-0.264944	5.15705e-19
ATF3	-0.01747	0.563973
ATF4	0.366885	3.68564e-36
ATF5	0.302985	1.21807e-24
ATF6B	0.0693268	0.0218988
ATF6	-0.257788	4.73316e-18
ATF7IP2	-0.0465503	0.124036
ATF7IP	0.00963711	0.750295
ATF7	-0.426926	1.20413e-49
ATG10	-0.0661801	0.0286808
ATG12	-0.0941868	0.00182556
ATG16L1	-0.291293	8.09034e-23
ATG16L2	-0.119987	6.98869e-05
ATG2A	-0.191792	1.62726e-10
ATG2B	-0.489897	4.73751e-67
ATG3	0.367878	2.32024e-36
ATG4A	-0.0820302	0.00665894
ATG4B	0.159528	1.14521e-07
ATG4C	-0.0300731	0.320553
ATG4D	0.204539	8.68741e-12
ATG5	0.21313	1.07851e-12
ATG7	-0.0589896	0.0512126
ATG9A	0.189817	2.51797e-10
ATG9B	0.31373	2.1676e-26
ATHL1	-0.161087	8.57786e-08
ATIC	0.155583	2.34982e-07
ATL1	-0.19386	1.02508e-10
ATL2	0.292243	5.79474e-23
ATL3	0.00592426	0.844894
ATMIN	0.0410173	0.175394
ATM	-0.371417	4.39893e-37
ATN1	0.0252782	0.403781
ATOH1	0.0876428	0.00373418
ATOH7	0.286607	4.12092e-22
ATOH8	-0.27417	2.67378e-20
ATOX1	0.199468	2.8535e-11
ATP10A	-0.179973	2.07035e-09
ATP10B	0.181804	1.41141e-09
ATP10D	-0.303004	1.20962e-24
ATP11A	0.139297	3.79111e-06
ATP11B	0.150252	6.03492e-07
ATP11C	0.141351	2.71387e-06
ATP12A	0.109951	0.000270604
ATP13A1	0.211021	1.81503e-12
ATP13A2	-0.0859208	0.00447477
ATP13A3	0.0931791	0.00204417
ATP13A4	-0.181254	1.58417e-09
ATP13A5	0.0650075	0.0316344
ATP1A1	-0.0582321	0.0542776
ATP1A2	-0.484516	2.03831e-65
ATP1A3	0.194891	8.12711e-11
ATP1A4	-0.413366	2.36043e-46
ATP1B1	-0.259064	3.20376e-18
ATP1B2	-0.36036	7.40532e-35
ATP1B3	0.466952	2.77384e-60
ATP1B4	-0.041692	0.168394
ATP2A1	0.382439	2.16959e-39
ATP2A2	0.126396	2.78018e-05
ATP2A3	-0.152029	4.42315e-07
ATP2B1	-0.169001	1.89476e-08
ATP2B2	0.0113833	0.706976
ATP2B3	0.215252	6.35223e-13
ATP2B4	-0.138383	4.39229e-06
ATP2C1	0.162403	6.7065e-08
ATP2C2	-0.0181758	0.54833
ATP4A	-0.0340404	0.26083
ATP4B	0.0877764	0.00368167
ATP5A1	-0.0262084	0.386698
ATP5B	0.28071	3.06015e-21
ATP5C1	0.590669	9.10823e-104
ATP5D	0.076632	0.0112664
ATP5EP2	0.35676	3.76552e-34
ATP5E	0.427144	1.06313e-49
ATP5F1	0.189264	2.84313e-10
ATP5G1	0.333915	7.0625e-30
ATP5G2	-0.0164619	0.58668
ATP5G3	0.467937	1.45539e-60
ATP5H	0.362789	2.44351e-35
ATP5I	0.235664	2.93311e-15
ATP5J2	0.475792	7.88124e-63
ATP5J	0.343245	1.40181e-31
ATP5L2	0.0637864	0.0349835
ATP5L	0.241063	6.47726e-16
ATP5O	0.271254	6.89706e-20
ATP5SL	-0.0475489	0.116164
ATP5S	-0.271024	7.42951e-20
ATP6AP1L	-0.381868	2.87141e-39
ATP6AP1	0.00652033	0.829517
ATP6AP2	-0.166946	2.82372e-08
ATP6V0A1	-0.286707	3.98044e-22
ATP6V0A2	0.0683922	0.0237502
ATP6V0A4	0.19607	6.2209e-11
ATP6V0B	0.335272	4.02682e-30
ATP6V0C	0.137518	5.04504e-06
ATP6V0D1	0.0328872	0.277338
ATP6V0D2	0.0287605	0.342139
ATP6V0E1	0.0153411	0.612412
ATP6V0E2	-0.0175254	0.562738
ATP6V1A	-0.0738694	0.0145777
ATP6V1B1	0.0324531	0.283732
ATP6V1B2	-0.0557811	0.0652591
ATP6V1C1	0.101609	0.000767866
ATP6V1C2	0.439953	5.93546e-53
ATP6V1D	-0.133944	8.862e-06
ATP6V1E1	0.0540039	0.074317
ATP6V1E2	0.218496	2.79818e-13
ATP6V1F	0.408173	3.9287e-45
ATP6V1G1	-0.0537403	0.0757438
ATP6V1G2	-0.204963	7.85302e-12
ATP6V1G3	-0.0317377	0.294486
ATP6V1H	0.0928439	0.00212206
ATP7A	-0.408111	4.0605e-45
ATP7B	-0.397242	1.2458e-42
ATP8A1	-0.108614	0.000321424
ATP8A2	-0.206074	6.0238e-12
ATP8B1	-0.392032	1.79901e-41
ATP8B2	-0.411842	5.41514e-46
ATP8B3	-0.176179	4.52318e-09
ATP8B4	-0.311884	4.38172e-26
ATP8B5P	-0.0315051	0.298041
ATP9A	0.0134441	0.657057
ATP9B	-0.471601	1.29745e-61
ATPAF1	-0.139462	3.69123e-06
ATPAF2	-0.218332	2.91766e-13
ATPBD4	0.0176038	0.56099
ATPIF1	0.10697	0.000396169
ATRIP	-0.214897	6.94374e-13
ATRNL1	-0.140121	3.31699e-06
ATRN	-0.31371	2.18387e-26
ATRX	-0.372457	2.68872e-37
ATR	-0.0597177	0.0484042
ATXN10	-0.0299798	0.322059
ATXN1L	-0.153217	3.58594e-07
ATXN1	-0.416971	3.25261e-47
ATXN2L	0.259992	2.40838e-18
ATXN2	-0.118256	8.89554e-05
ATXN3L	-0.0150842	0.618379
ATXN3	-0.14719	1.02245e-06
ATXN7L1	-0.219947	1.93092e-13
ATXN7L2	0.329765	3.86979e-29
ATXN7L3B	0.00772588	0.79862
ATXN7L3	0.0017486	0.953953
ATXN7	-0.258777	3.49753e-18
ATXN8OS	-0.117644	9.68026e-05
AUH	-0.401544	1.32481e-43
AUP1	0.435997	6.20971e-52
AURKAIP1	0.201967	1.59411e-11
AURKAPS1	0.549455	3.15289e-87
AURKA	0.885884	9.99988867182683e-321
AURKB	0.895895	9.99988867182683e-321
AURKC	0.0547251	0.0705244
AUTS2	-0.147219	1.01752e-06
AVEN	0.319727	2.12536e-27
AVIL	-0.0348426	0.249754
AVL9	-0.086494	0.00421465
AVPI1	-0.00708393	0.815037
AVPR1A	-0.236743	2.17551e-15
AVPR1B	0.0452365	0.13502
AVPR2	-0.3339	7.10763e-30
AVP	0.040583	0.180014
AWAT1	-0.109674	0.000280456
AWAT2	0.235344	3.20477e-15
AXIN1	0.152221	4.27561e-07
AXIN2	-0.391791	2.0331e-41
AXL	-0.290499	1.06849e-22
AZGP1	-0.347815	1.9555e-32
AZI1	0.324489	3.23785e-28
AZI2	-0.253985	1.49575e-17
AZIN1	0.255341	9.94483e-18
AZU1	-0.184681	7.66692e-10
B2M	0.111404	0.000223944
B3GALNT1	0.103038	0.000645643
B3GALNT2	0.195307	7.39599e-11
B3GALT1	-0.19034	2.24442e-10
B3GALT2	-0.181423	1.52882e-09
B3GALT4	-0.0715483	0.0179934
B3GALT5	-0.0825492	0.00632076
B3GALT6	-0.0245236	0.417964
B3GALTL	-0.104407	0.000545722
B3GAT1	0.0937308	0.00192167
B3GAT2	0.00786834	0.794989
B3GAT3	0.178517	2.80012e-09
B3GNT1	-0.217526	3.58097e-13
B3GNT2	-0.0771784	0.0106969
B3GNT3	0.197262	4.73982e-11
B3GNT4	0.467064	2.57902e-60
B3GNT5	0.190719	2.06398e-10
B3GNT6	-0.0116993	0.699233
B3GNT7	0.306044	3.93449e-25
B3GNT8	-0.196891	5.15992e-11
B3GNT9	-0.141581	2.61345e-06
B3GNTL1	0.22777	2.49818e-14
B4GALNT1	0.268457	1.69357e-19
B4GALNT2	0.113692	0.000165462
B4GALNT3	-0.181415	1.53162e-09
B4GALNT4	0.0334962	0.268533
B4GALT1	-0.109263	0.00029576
B4GALT2	0.326821	1.27281e-28
B4GALT3	0.153384	3.4811e-07
B4GALT4	0.191422	1.76667e-10
B4GALT5	0.257138	5.76967e-18
B4GALT6	0.00165769	0.956344
B4GALT7	-0.0645095	0.0329657
B9D1	-0.083739	0.00560295
B9D2	-0.152949	3.76053e-07
BAALC	-0.032052	0.289729
BAAT	0.218726	2.63917e-13
BACE1	-0.259715	2.62261e-18
BACE2	0.14707	1.04369e-06
BACH1	-0.142619	2.20247e-06
BACH2	-0.186301	5.41546e-10
BAD	0.0079313	0.793385
BAG1	-0.233449	5.39317e-15
BAG2	0.108435	0.000328892
BAG3	-0.0799869	0.00815399
BAG4	-0.203799	1.03524e-11
BAG5	-0.104279	0.000554399
BAGE2	-0.200964	2.0153e-11
BAGE	0.115132	0.000136367
BAHCC1	-0.119897	7.07724e-05
BAHD1	-0.190984	1.94645e-10
BAI1	-0.147605	9.52592e-07
BAI2	-0.404334	3.04275e-44
BAI3	-0.419145	9.73333e-48
BAIAP2L1	0.231009	1.04736e-14
BAIAP2L2	0.336896	2.04874e-30
BAIAP2	0.0266386	0.378949
BAIAP3	-0.276708	1.16109e-20
BAK1	0.472271	8.31339e-62
BAMBI	0.0632922	0.0364225
BANF1	0.517235	8.13513e-76
BANF2	0.0637181	0.0351797
BANK1	-0.0432264	0.153257
BANP	0.134105	8.6429e-06
BAP1	-0.146881	1.0777e-06
BARD1	0.128171	2.13676e-05
BARHL1	-0.0619181	0.0406908
BARHL2	0.196861	5.19472e-11
BARX1	0.191422	1.76677e-10
BARX2	-0.00642086	0.832079
BASE	-0.0362212	0.231496
BASP1	-0.0215127	0.477401
BAT1	0.132396	1.1261e-05
BAT2L1	-0.293551	3.65243e-23
BAT2L2	0.0191019	0.528135
BAT2	0.171717	1.10978e-08
BAT3	0.305877	4.18722e-25
BAT4	0.0577882	0.0561433
BAT5	-0.00381662	0.899704
BATF2	0.255825	8.59095e-18
BATF3	0.134529	8.08846e-06
BATF	-0.118658	8.41388e-05
BAX	0.303315	1.07889e-24
BAZ1A	0.231112	1.01845e-14
BAZ1B	0.191379	1.78339e-10
BAZ2A	-0.299747	3.96973e-24
BAZ2B	-0.445771	1.77435e-54
BBC3	-0.127312	2.42822e-05
BBOX1	0.0829303	0.00608231
BBS10	-0.316432	7.66444e-27
BBS12	-0.401523	1.3393e-43
BBS1	-0.520662	5.67833e-77
BBS2	-0.308844	1.38225e-25
BBS4	-0.501704	9.71183e-71
BBS5	-0.507073	1.82806e-72
BBS7	0.0783269	0.00958235
BBS9	-0.318771	3.08904e-27
BBX	-0.282819	1.50219e-21
BCAM	-0.377932	1.95209e-38
BCAN	-0.193011	1.24013e-10
BCAP29	-0.166779	2.91628e-08
BCAP31	0.352899	2.10372e-33
BCAR1	0.009563	0.752152
BCAR3	-0.311471	5.1258e-26
BCAR4	0.225506	4.55006e-14
BCAS1	-0.279959	3.93635e-21
BCAS2	0.174455	6.4148e-09
BCAS3	-0.194363	9.15428e-11
BCAS4	0.0318356	0.293
BCAT1	0.10252	0.000687695
BCAT2	-0.110656	0.000246926
BCCIP	0.168109	2.25451e-08
BCDIN3D	-0.324407	3.34549e-28
BCHE	-0.277094	1.02183e-20
BCKDHA	-0.189795	2.53037e-10
BCKDHB	-0.351921	3.24064e-33
BCKDK	-0.0733704	0.0152595
BCL10	-0.160154	1.02007e-07
BCL11A	0.222394	1.02688e-13
BCL11B	0.1169	0.000107213
BCL2A1	0.335967	3.01661e-30
BCL2L10	0.100478	0.000879559
BCL2L11	-0.244759	2.25354e-16
BCL2L12	0.43525	9.64044e-52
BCL2L13	-0.0845587	0.00515207
BCL2L14	0.0941044	0.00184259
BCL2L15	-0.125111	3.35664e-05
BCL2L1	-0.130418	1.52376e-05
BCL2L2	-0.359125	1.29697e-34
BCL2	-0.466069	4.93736e-60
BCL3	-0.0105039	0.728684
BCL6B	-0.316509	7.43987e-27
BCL6	-0.256147	7.79329e-18
BCL7A	0.105017	0.00050597
BCL7B	0.225178	4.96112e-14
BCL7C	0.194725	8.43617e-11
BCL8	-0.304476	7.03439e-25
BCL9L	-0.122268	5.06006e-05
BCL9	-0.22697	3.0903e-14
BCLAF1	-0.173628	7.57645e-09
BCMO1	0.10706	0.000391728
BCO2	-0.200308	2.34795e-11
BCORL1	-0.213164	1.06936e-12
BCORL2	0.0250811	0.407457
BCOR	-0.320168	1.78801e-27
BCR	0.131495	1.29312e-05
BCS1L	0.330122	3.34569e-29
BCYRN1	-0.0230477	0.446538
BDH1	-0.0141335	0.640678
BDH2	-0.275522	1.71625e-20
BDKRB1	0.142539	2.23184e-06
BDKRB2	-0.146679	1.11537e-06
BDNFOS	-0.381332	3.73241e-39
BDNF	-0.108423	0.000329414
BDP1	-0.297521	8.8682e-24
BEAN	-0.157342	1.70914e-07
BECN1	-0.404052	3.53283e-44
BEGAIN	-0.174734	6.06447e-09
BEND2	0.09939	0.00100088
BEND3	0.487095	3.38733e-66
BEND4	0.0721402	0.0170617
BEND5	-0.304415	7.19363e-25
BEND6	0.0423147	0.162122
BEND7	-0.00943907	0.75526
BEST1	-0.162257	6.89226e-08
BEST2	0.162007	7.22374e-08
BEST3	-0.207298	4.48951e-12
BEST4	0.0776502	0.0102258
BET1L	-0.26075	1.90639e-18
BET1	-0.00111798	0.97055
BET3L	-0.0683949	0.0237447
BEX1	-0.0934505	0.00198305
BEX2	0.0197033	0.515227
BEX4	-0.231495	9.1808e-15
BEX5	-0.13639	6.03619e-06
BEYLA	0.0541328	0.0736271
BFAR	0.0336018	0.267026
BFSP1	0.246973	1.18719e-16
BFSP2	0.0912511	0.00253058
BGLAP	0.0626256	0.0384429
BGN	-0.0934836	0.0019757
BHLHA15	0.0587455	0.0521839
BHLHB9	-0.182216	1.29413e-09
BHLHE22	-0.225222	4.90407e-14
BHLHE23	0.0191145	0.527864
BHLHE40	-0.386427	3.0165e-40
BHLHE41	-0.257941	4.51681e-18
BHMT2	-0.257802	4.71289e-18
BHMT	-0.236355	2.42249e-15
BICC1	-0.283265	1.29117e-21
BICD1	0.0266366	0.378985
BICD2	-0.0207362	0.493444
BID	0.414684	1.14711e-46
BIK	0.00547678	0.856478
BIN1	0.0397669	0.188937
BIN2	0.101817	0.000748856
BIN3	-0.105047	0.000504081
BIRC2	-0.123967	3.96356e-05
BIRC3	-0.0157995	0.601827
BIRC5	0.88036	9.99988867182683e-321
BIRC6	-0.205824	6.39544e-12
BIRC7	0.160761	9.11413e-08
BIRC8	0.0306709	0.311025
BIVM	-0.0271373	0.370086
BLCAP	-0.00159866	0.957898
BLID	0.0100664	0.739566
BLK	-0.00712863	0.813891
BLMH	0.0442106	0.144107
BLM	0.739069	2.09738e-189
BLNK	-0.224527	5.88675e-14
BLOC1S1	0.0647394	0.0323453
BLOC1S2	0.0470211	0.120274
BLOC1S3	0.321254	1.1671e-27
BLVRA	-0.044477	0.141703
BLVRB	0.027294	0.367328
BLZF1	-0.16899	1.89861e-08
BMF	0.0327252	0.279713
BMI1	-0.309528	1.06872e-25
BMP10	0.00531958	0.860555
BMP15	-0.05766	0.0566924
BMP1	0.012747	0.673785
BMP2K	-0.295901	1.58432e-23
BMP2	-0.0379098	0.210448
BMP3	-0.116979	0.00010607
BMP4	-0.304484	7.01339e-25
BMP5	-0.0133934	0.658267
BMP6	-0.0640198	0.0343211
BMP7	0.107698	0.000361283
BMP8A	-0.00468556	0.877033
BMP8B	0.0442277	0.143951
BMPER	-0.225029	5.15942e-14
BMPR1A	-0.0403826	0.182175
BMPR1B	-0.311831	4.47188e-26
BMPR2	-0.385272	5.35592e-40
BMS1P4	-0.403867	3.89739e-44
BMS1P5	-0.350463	6.15612e-33
BMS1	0.357687	2.48218e-34
BMX	-0.337954	1.3158e-30
BNC1	-0.105432	0.000480498
BNC2	-0.37756	2.33636e-38
BNIP1	0.138943	4.01425e-06
BNIP2	0.0190564	0.529119
BNIP3L	-0.404364	2.99531e-44
BNIP3	0.207367	4.41481e-12
BNIPL	-0.36606	5.40665e-36
BOC	-0.137105	5.38779e-06
BOD1L	-0.338247	1.16359e-30
BOD1	-0.0497854	0.0999553
BOK	-0.171811	1.08916e-08
BOLA1	0.199249	3.00151e-11
BOLA2	0.465302	8.13401e-60
BOLA3	0.553965	6.3189e-89
BOLL	0.121567	5.59132e-05
BOP1	0.444074	4.97448e-54
BPESC1	0.0748348	0.0133341
BPGM	0.0652041	0.0311218
BPHL	0.0574327	0.0576762
BPIL1	-0.292378	5.52655e-23
BPIL2	0.146645	1.12185e-06
BPIL3	-0.0619996	0.0404263
BPI	0.0828321	0.00614298
BPNT1	0.0641635	0.0339186
BPTF	-0.0728912	0.0159407
BRAF	-0.0178259	0.556058
BRAP	0.0171114	0.572002
BRCA1	0.284726	7.85082e-22
BRCA2	0.332408	1.31396e-29
BRCC3	0.0917309	0.00240053
BRD1	0.011791	0.696992
BRD2	-0.0165302	0.585128
BRD3	-0.150512	5.76782e-07
BRD4	0.0505153	0.095074
BRD7P3	0.0909338	0.00262009
BRD7	0.331693	1.7617e-29
BRD8	-0.243052	3.6779e-16
BRD9	0.118095	9.09593e-05
BRDT	-0.153043	3.69845e-07
BREA2	0.151393	4.94545e-07
BRE	-0.0608309	0.044361
BRF1	0.0100733	0.739394
BRF2	0.152706	3.9252e-07
BRI3BP	0.308319	1.68301e-25
BRI3	0.341526	2.91488e-31
BRIP1	0.41999	6.07545e-48
BRIX1	0.578205	1.62545e-98
BRMS1L	0.126569	2.71032e-05
BRMS1	0.339236	7.67944e-31
BRP44L	0.136652	5.79062e-06
BRP44	0.199042	3.14884e-11
BRPF1	0.136121	6.29865e-06
BRPF3	-0.209314	2.75536e-12
BRS3	0.0794739	0.0085736
BRSK1	0.0450944	0.136251
BRSK2	0.189527	2.68372e-10
BRWD1	-0.195485	7.10392e-11
BRWD3	-0.0914723	0.00246984
BSCL2	0.0687747	0.0229768
BSDC1	-0.207175	4.62383e-12
BSG	0.247852	9.18872e-17
BSND	0.15057	5.71029e-07
BSN	-0.241981	4.99045e-16
BSPRY	-0.257876	4.6081e-18
BST1	-0.0845858	0.00513771
BST2	0.0404879	0.181037
BSX	0.0385668	0.202644
BTAF1	-0.252538	2.30577e-17
BTBD10	0.0616175	0.0416788
BTBD11	-0.143951	1.76564e-06
BTBD12	-0.0262449	0.386036
BTBD16	0.013618	0.65291
BTBD17	0.0355974	0.239637
BTBD18	-0.125995	2.94912e-05
BTBD19	-0.265734	4.0199e-19
BTBD1	-0.192986	1.24709e-10
BTBD2	-0.0744369	0.0138347
BTBD3	0.173124	8.38316e-09
BTBD6	0.111067	0.000234048
BTBD7	-0.383001	1.64511e-39
BTBD8	-0.282485	1.68175e-21
BTBD9	-0.373135	1.94786e-37
BTC	0.026812	0.375853
BTD	-0.537449	7.87168e-83
BTF3L1	-0.00482796	0.873327
BTF3L4	0.404956	2.18815e-44
BTF3	-0.295309	1.95657e-23
BTG1	-0.0892377	0.00314943
BTG2	-0.506067	3.86735e-72
BTG3	0.368203	1.9927e-36
BTG4	0.00611185	0.840048
BTK	-0.0256678	0.396571
BTLA	0.0854698	0.00468952
BTN1A1	0.115867	0.00012344
BTN2A1	0.0633736	0.036182
BTN2A2	0.0897809	0.00297015
BTN2A3	-0.132671	1.07933e-05
BTN3A1	-0.0417606	0.167695
BTN3A2	0.0754733	0.012564
BTN3A3	-0.0381433	0.20765
BTNL2	0.0229814	0.447847
BTNL3	-0.0377402	0.212497
BTNL8	0.0735621	0.0149943
BTNL9	-0.360199	7.96822e-35
BTRC	-0.499682	4.25962e-70
BUB1B	0.755009	3.47419e-202
BUB1	0.78278	5.51337e-227
BUB3	0.106528	0.000418908
BUD13	0.146256	1.1984e-06
BUD31	0.415273	8.2993e-47
BVES	-0.0961371	0.0014622
BYSL	0.570042	3.385e-95
BZRAP1	-0.181653	1.45691e-09
BZW1	-0.113619	0.000167084
BZW2	0.231602	8.91819e-15
C10orf105	-0.169456	1.73337e-08
C10orf107	-0.433915	2.11031e-51
C10orf108	-0.153378	3.48473e-07
C10orf10	-0.0481601	0.111542
C10orf110	0.266123	3.55522e-19
C10orf111	0.254671	1.21682e-17
C10orf113	0.0565718	0.0615321
C10orf114	0.15429	2.9629e-07
C10orf116	-0.248928	6.70647e-17
C10orf118	-0.36038	7.33835e-35
C10orf119	0.241847	5.18497e-16
C10orf11	-0.0384477	0.204043
C10orf120	0.0101561	0.737329
C10orf122	0.0768938	0.0109903
C10orf125	0.282483	1.68303e-21
C10orf128	-0.23993	8.92085e-16
C10orf129	-0.209976	2.34424e-12
C10orf12	-0.109339	0.000292847
C10orf131	0.0440682	0.145404
C10orf137	-0.112499	0.000193888
C10orf140	0.00576495	0.849015
C10orf18	0.101036	0.000822664
C10orf25	0.0120572	0.6905
C10orf26	-0.626484	3.28835e-120
C10orf27	-0.00794665	0.792995
C10orf28	-0.140854	2.94364e-06
C10orf2	0.248677	7.21765e-17
C10orf32	-0.583217	1.33819e-100
C10orf35	0.295211	2.0264e-23
C10orf40	0.0972007	0.00129334
C10orf41	0.016225	0.592077
C10orf46	-0.124289	3.78323e-05
C10orf47	0.115196	0.000135192
C10orf4	-0.162159	7.02052e-08
C10orf50	0.0102995	0.733761
C10orf53	0.186198	5.53661e-10
C10orf54	-0.128461	2.04622e-05
C10orf55	-0.062022	0.0403539
C10orf57	-0.18258	1.19841e-09
C10orf58	0.182718	1.16395e-09
C10orf62	-0.00632731	0.83449
C10orf67	-0.00725479	0.810659
C10orf68	-0.295688	1.70981e-23
C10orf71	0.0487917	0.106919
C10orf72	-0.390691	3.54874e-41
C10orf75	0.0171518	0.571094
C10orf76	-0.281406	2.42075e-21
C10orf78	0.0451746	0.135555
C10orf79	-0.515778	2.49992e-75
C10orf81	0.00592437	0.844892
C10orf82	-0.12163	5.54122e-05
C10orf84	-0.266067	3.61869e-19
C10orf88	-0.0691043	0.0223279
C10orf90	-0.0382239	0.20669
C10orf91	0.288346	2.26052e-22
C10orf93	-0.432085	6.13999e-51
C10orf95	0.093309	0.0020147
C10orf96	0.0152164	0.615305
C10orf99	0.24272	4.04297e-16
C11orf10	0.406194	1.13231e-44
C11orf16	0.0678486	0.0248885
C11orf17	0.00750081	0.804366
C11orf1	-0.235873	2.76854e-15
C11orf20	0.093171	0.00204602
C11orf21	-0.0378287	0.211427
C11orf24	0.207893	3.88844e-12
C11orf2	-0.0648877	0.0319505
C11orf30	-0.115927	0.000122439
C11orf31	0.197299	4.69997e-11
C11orf34	-0.0415002	0.170362
C11orf35	-0.286676	4.02428e-22
C11orf36	0.17159	1.13802e-08
C11orf41	0.106617	0.000414206
C11orf42	-0.178092	3.05652e-09
C11orf45	0.122384	4.97682e-05
C11orf46	-0.239551	9.92345e-16
C11orf48	0.425286	3.06904e-49
C11orf49	-0.0290577	0.337172
C11orf51	0.24333	3.3964e-16
C11orf52	-0.295969	1.54661e-23
C11orf53	-0.154205	3.00793e-07
C11orf54	-0.366846	3.75178e-36
C11orf57	-0.101367	0.000790615
C11orf58	-0.145927	1.26702e-06
C11orf59	-0.027887	0.357007
C11orf61	-0.230333	1.25705e-14
C11orf63	-0.365395	7.35666e-36
C11orf64	-0.00747784	0.804953
C11orf65	-0.228681	1.95895e-14
C11orf66	-0.18528	6.74431e-10
C11orf67	-0.0101739	0.736887
C11orf68	-0.0222434	0.462565
C11orf70	-0.193357	1.14753e-10
C11orf71	-0.0286349	0.344252
C11orf73	0.208388	3.4501e-12
C11orf74	0.135056	7.44862e-06
C11orf75	0.27193	5.5435e-20
C11orf80	0.361491	4.42406e-35
C11orf82	0.57523	2.69935e-97
C11orf83	0.273776	3.04076e-20
C11orf84	0.506046	3.9293e-72
C11orf85	0.0226436	0.454551
C11orf86	0.399737	3.41046e-43
C11orf87	-0.1775	3.45223e-09
C11orf88	-0.180292	1.93719e-09
C11orf90	0.248157	8.40471e-17
C11orf92	-0.00503034	0.868065
C11orf93	0.0682563	0.0240306
C11orf94	0.000323357	0.99148
C11orf95	-0.0468048	0.121991
C11orf9	0.262624	1.06599e-18
C12orf10	-0.0705711	0.0196293
C12orf11	0.417583	2.31881e-47
C12orf12	-0.00791851	0.793711
C12orf23	-0.16671	2.9552e-08
C12orf24	0.279279	4.94201e-21
C12orf26	-0.407138	6.84133e-45
C12orf27	-0.000542371	0.98571
C12orf29	-0.0249437	0.410032
C12orf32	0.531141	1.36828e-80
C12orf34	0.0568343	0.0603346
C12orf35	-0.218708	2.65151e-13
C12orf36	0.208738	3.16917e-12
C12orf39	-0.00882484	0.770725
C12orf40	-0.0316027	0.296547
C12orf41	0.186899	4.75903e-10
C12orf42	0.010462	0.729724
C12orf43	-0.108177	0.000339904
C12orf44	0.241054	6.49268e-16
C12orf45	0.321943	8.89363e-28
C12orf47	0.258389	3.93883e-18
C12orf48	0.723663	6.49642e-178
C12orf49	0.0316101	0.296433
C12orf4	0.167457	2.55821e-08
C12orf50	0.059206	0.0503641
C12orf51	-0.312967	2.90117e-26
C12orf52	0.187409	4.26087e-10
C12orf53	-0.17151	1.15624e-08
C12orf54	-0.0552064	0.0680832
C12orf56	0.280213	3.61475e-21
C12orf57	-0.0605563	0.045331
C12orf59	0.00546449	0.856796
C12orf5	0.105276	0.000489953
C12orf60	0.0711966	0.0185679
C12orf61	-0.116195	0.000118064
C12orf62	0.100769	0.000849411
C12orf63	-0.248438	7.74132e-17
C12orf65	0.302467	1.47283e-24
C12orf66	-0.149993	6.31319e-07
C12orf68	-0.174277	6.64922e-09
C12orf69	-0.25171	2.94927e-17
C12orf70	0.113475	0.000170319
C12orf71	-0.0529074	0.0804
C12orf72	-0.467795	1.59774e-60
C12orf73	0.399915	3.10773e-43
C12orf74	-0.0888215	0.0032934
C12orf75	0.148442	8.25341e-07
C12orf76	-0.200096	2.46667e-11
C12orf77	-0.0349711	0.248011
C13orf15	-0.0930192	0.00208098
C13orf16	0.0489486	0.105795
C13orf18	-0.0154508	0.609872
C13orf1	-0.0692124	0.0221185
C13orf23	0.242968	3.76689e-16
C13orf26	-0.116991	0.000105887
C13orf27	0.604978	4.37218e-110
C13orf28	0.00371681	0.902313
C13orf29	0.0308149	0.308756
C13orf30	-0.155769	2.27245e-07
C13orf31	-0.044795	0.138874
C13orf33	-0.177549	3.41739e-09
C13orf34	0.582234	3.45205e-100
C13orf35	0.0936265	0.00194431
C13orf36	0.0141145	0.641129
C13orf37	0.346895	2.91452e-32
C13orf38	-0.0358245	0.23665
C13orf39	-0.060901	0.0441163
C14orf101	-0.244717	2.28103e-16
C14orf102	-0.428388	5.20761e-50
C14orf104	0.0337846	0.264432
C14orf105	-0.0629024	0.0375927
C14orf106	0.111564	0.00021928
C14orf109	-0.0683005	0.0239392
C14orf115	0.216779	4.32539e-13
C14orf118	-0.236537	2.30341e-15
C14orf119	0.0106721	0.724515
C14orf126	-0.0593242	0.0499053
C14orf128	0.0584742	0.0532815
C14orf129	-0.142185	2.36626e-06
C14orf132	-0.388577	1.02968e-40
C14orf135	-0.342271	2.12379e-31
C14orf138	-0.0202663	0.503294
C14orf139	-0.275778	1.57776e-20
C14orf142	0.00266307	0.929923
C14orf143	-0.0120617	0.690391
C14orf145	0.344581	7.90711e-32
C14orf147	0.0753628	0.0126944
C14orf148	-0.387179	2.07308e-40
C14orf149	-0.0863929	0.00425954
C14orf153	0.292839	4.69701e-23
C14orf156	0.292315	5.65101e-23
C14orf159	-0.361312	4.80216e-35
C14orf162	-0.0327015	0.280062
C14orf165	-0.0383042	0.205737
C14orf166B	0.0646457	0.0325969
C14orf166	0.148525	8.13544e-07
C14orf167	-0.292548	5.20584e-23
C14orf169	0.0727906	0.016087
C14orf174	-0.466057	4.97411e-60
C14orf176	-0.0928699	0.00211591
C14orf177	-0.0124504	0.680954
C14orf178	-0.157562	1.64223e-07
C14orf179	-0.0792071	0.00879937
C14orf180	-0.258227	4.1397e-18
C14orf181	0.0169046	0.576656
C14orf182	0.235841	2.79349e-15
C14orf183	-0.0790617	0.0089247
C14orf184	-0.16985	1.60447e-08
C14orf19	-0.221924	1.15994e-13
C14orf1	0.197398	4.59459e-11
C14orf21	-0.173988	7.04768e-09
C14orf23	0.166939	2.8278e-08
C14orf28	-0.335152	4.23326e-30
C14orf2	0.326384	1.51678e-28
C14orf33	-0.358889	1.44326e-34
C14orf34	0.199389	2.90612e-11
C14orf37	-0.318413	3.55145e-27
C14orf39	-0.1078	0.000356619
C14orf43	-0.449017	2.42934e-55
C14orf45	-0.571503	8.76208e-96
C14orf48	0.0408128	0.177558
C14orf49	-0.246568	1.33563e-16
C14orf4	-0.248563	7.46451e-17
C14orf50	-0.262625	1.0656e-18
C14orf53	-0.163727	5.2249e-08
C14orf64	-0.0321862	0.287713
C14orf68	0.222089	1.11141e-13
C14orf70	0.107744	0.000359162
C14orf72	0.145023	1.47544e-06
C14orf73	0.0813754	0.00710881
C14orf79	-0.297446	9.11108e-24
C14orf80	0.335292	3.9945e-30
C14orf86	0.0210181	0.487587
C14orf93	-0.173784	7.34372e-09
C15orf17	-0.323118	5.58592e-28
C15orf21	0.017325	0.567212
C15orf23	0.734497	6.54476e-186
C15orf24	-0.00410115	0.892271
C15orf26	-0.0245861	0.416779
C15orf27	0.0124986	0.679787
C15orf28	-0.269334	1.27929e-19
C15orf29	0.009194	0.76142
C15orf2	0.0643051	0.0335257
C15orf32	-0.0407116	0.178636
C15orf33	-0.551612	4.89738e-88
C15orf34	-0.439563	7.48841e-53
C15orf37	-0.0810206	0.00736384
C15orf38	-0.277063	1.0322e-20
C15orf39	0.234561	3.97564e-15
C15orf40	-0.150638	5.64341e-07
C15orf41	0.284695	7.93647e-22
C15orf42	0.809317	2.28851e-254
C15orf43	-0.0493172	0.10319
C15orf44	-0.0456136	0.131793
C15orf48	-0.0624481	0.0389966
C15orf50	-0.25914	3.1299e-18
C15orf51	-0.335709	3.35879e-30
C15orf52	0.013809	0.648366
C15orf53	0.134187	8.53274e-06
C15orf54	0.0751121	0.0129946
C15orf55	0.0729385	0.0158723
C15orf56	0.0356807	0.238538
C15orf57	-0.314919	1.37364e-26
C15orf58	-0.28398	1.01249e-21
C15orf59	-0.259234	3.04075e-18
C15orf5	-0.0908233	0.0026519
C15orf60	-0.0552662	0.0677844
C15orf61	0.212264	1.33652e-12
C15orf62	-0.151774	4.62546e-07
C15orf63	0.206317	5.68247e-12
C16orf11	0.0922807	0.00225903
C16orf13	0.15694	1.83875e-07
C16orf3	-0.161656	7.7134e-08
C16orf42	0.113481	0.000170178
C16orf45	-0.389399	6.81181e-41
C16orf46	-0.364808	9.64869e-36
C16orf48	0.00195155	0.948615
C16orf52	-0.391052	2.95671e-41
C16orf53	0.102059	0.000727232
C16orf54	0.0096084	0.751014
C16orf55	0.365895	5.83557e-36
C16orf57	0.425542	2.65207e-49
C16orf58	-0.192103	1.51877e-10
C16orf59	0.643464	8.77589e-129
C16orf5	-0.0984919	0.00111255
C16orf61	0.718931	1.53723e-174
C16orf62	-0.303388	1.05046e-24
C16orf63	0.0115757	0.702257
C16orf68	0.0275291	0.363213
C16orf70	0.053058	0.0795412
C16orf71	-0.456323	2.55676e-57
C16orf72	-0.217655	3.46544e-13
C16orf73	0.112222	0.000201107
C16orf74	-0.0937546	0.00191655
C16orf75	0.655652	2.78884e-135
C16orf78	-0.0414422	0.170961
C16orf79	0.127829	2.2485e-05
C16orf7	0.0984346	0.00112005
C16orf80	0.508234	7.66607e-73
C16orf81	0.0127917	0.672708
C16orf82	-0.0866918	0.00412813
C16orf86	-0.224688	5.6426e-14
C16orf87	0.489877	4.80659e-67
C16orf88	0.156955	1.83395e-07
C16orf89	-0.318305	3.70472e-27
C16orf90	0.116604	0.000111644
C16orf91	0.227642	2.58467e-14
C16orf92	-0.0218012	0.471513
C16orf93	-0.150646	5.63483e-07
C17orf100	0.0432591	0.152946
C17orf101	0.00702018	0.816671
C17orf102	-0.0763711	0.0115478
C17orf103	-0.47001	3.72089e-61
C17orf104	0.133364	9.69777e-06
C17orf105	-0.0502589	0.0967668
C17orf106	0.221977	1.14424e-13
C17orf107	-0.323253	5.29497e-28
C17orf108	-0.39605	2.30504e-42
C17orf28	-0.0571604	0.0588734
C17orf37	0.2102	2.21967e-12
C17orf39	-0.152631	3.97781e-07
C17orf42	0.103477	0.000611879
C17orf44	-0.478728	1.08179e-63
C17orf46	-0.0681846	0.0241795
C17orf47	-0.197227	4.77886e-11
C17orf48	-0.290419	1.09858e-22
C17orf49	0.179042	2.51184e-09
C17orf50	-0.109981	0.000269564
C17orf51	-0.00166623	0.95612
C17orf53	0.71662	6.4465e-173
C17orf54	0.036024	0.234047
C17orf55	0.137294	5.22803e-06
C17orf56	0.18816	3.61854e-10
C17orf57	-0.318385	3.59066e-27
C17orf58	-0.0815792	0.00696596
C17orf59	-0.192927	1.26351e-10
C17orf60	-0.0388269	0.199613
C17orf61	0.091303	0.0025162
C17orf62	0.102208	0.000714212
C17orf63	0.0866155	0.00416133
C17orf64	0.0529483	0.0801661
C17orf65	-0.143344	1.95317e-06
C17orf66	0.0593123	0.0499514
C17orf67	0.25633	7.37287e-18
[truncated: 18,156 more rows]

## Sheet: CESC
Query	Statistic	P-value
A1BG	0.118214	0.0394615
A1CF	0.0173522	0.763168
A2BP1	-0.0842466	0.142799
A2LD1	-0.0932716	0.104571
A2ML1	-0.18268	0.00137914
A2M	-0.216068	0.000146631
A4GALT	-0.0462457	0.421726
A4GNT	-0.234528	3.62718e-05
AAA1	-0.0511908	0.373763
AAAS	0.314605	2.07404e-08
AACSL	0.0262479	0.648505
AACS	-0.0398534	0.488761
AADACL2	-0.0478478	0.405807
AADACL3	-0.0505658	0.379632
AADACL4	0.0224926	0.696089
AADAC	-0.0448158	0.436238
AADAT	0.152902	0.00756968
AAGAB	-0.0718552	0.211558
AAK1	-0.238758	2.5908e-05
AAMP	0.132356	0.0209792
AANAT	0.00977211	0.865258
AARS2	0.0165079	0.774373
AARSD1	0.30693	4.71163e-08
AARS	0.0662465	0.249349
AASDHPPT	-0.0664817	0.247824
AASDH	-0.21133	0.000212583
AASS	-0.201737	0.000401068
AATF	0.215315	0.000154858
AATK	-0.0313786	0.585565
ABAT	-0.243409	1.88402e-05
ABCA10	-0.122695	0.0324736
ABCA11P	0.0939022	0.102216
ABCA12	-0.167969	0.00334443
ABCA13	-0.138423	0.0157276
ABCA17P	0.237924	2.76983e-05
ABCA1	-0.34126	1.27599e-09
ABCA2	-0.00690528	0.90456
ABCA3	0.114493	0.0460874
ABCA4	-0.0299339	0.603146
ABCA5	-0.15283	0.00759869
ABCA6	-0.317213	1.56101e-08
ABCA7	-0.0722405	0.208987
ABCA8	-0.161909	0.00465411
ABCA9	-0.285409	4.16114e-07
ABCB10	-0.114581	0.0459188
ABCB11	-0.0306608	0.594371
ABCB1	-0.340783	1.05501e-09
ABCB4	-0.223999	8.16008e-05
ABCB5	0.0372895	0.517171
ABCB6	0.036038	0.531342
ABCB7	-0.0110863	0.847346
ABCB8	0.157722	0.0058527
ABCB9	0.103101	0.0726523
ABCC10	-0.207883	0.000270399
ABCC11	-0.118709	0.0385874
ABCC12	0.0203787	0.723423
ABCC13	-0.0168648	0.769632
ABCC1	-0.0920109	0.109365
ABCC2	-0.149668	0.00896114
ABCC3	-0.0888484	0.122153
ABCC4	0.0443264	0.441053
ABCC5	-0.169998	0.00297786
ABCC6P1	0.0270643	0.638337
ABCC6P2	0.0637547	0.267797
ABCC6	-0.0337548	0.557484
ABCC8	-0.108219	0.0594801
ABCC9	-0.225777	7.44083e-05
ABCD1	-0.0647872	0.260109
ABCD2	-0.279252	7.51174e-07
ABCD3	-0.108793	0.0581333
ABCD4	0.0781145	0.174325
ABCE1	0.0580737	0.312676
ABCF1	0.0835404	0.146191
ABCF2	0.0225453	0.695413
ABCF3	-0.0260211	0.651341
ABCG1	-0.0710603	0.216536
ABCG2	-0.171361	0.00272042
ABCG4	0.0576291	0.31659
ABCG5	0.184976	0.00119576
ABCG8	0.0583159	0.310847
ABHD10	0.207221	0.000275087
ABHD11	0.135774	0.0178589
ABHD12B	0.0147058	0.798444
ABHD12	0.326425	5.59609e-09
ABHD13	-0.191572	0.000786309
ABHD14A	0.176532	0.00200451
ABHD14B	0.101517	0.0771798
ABHD15	-0.223164	8.68857e-05
ABHD1	0.100541	0.0800832
ABHD2	-0.412989	5.96324e-14
ABHD3	-0.0677597	0.23883
ABHD4	-0.190817	0.000825566
ABHD5	-0.214045	0.000175411
ABHD6	-0.112915	0.0492322
ABHD8	0.0924461	0.107664
ABI1	-0.254723	6.88051e-06
ABI2	0.0185752	0.746887
ABI3BP	-0.190417	0.000847062
ABI3	-0.107046	0.0623368
ABL1	-0.315556	1.87041e-08
ABL2	-0.124064	0.0306309
ABLIM1	-0.225528	7.27069e-05
ABLIM2	-0.0777403	0.176305
ABLIM3	-0.120348	0.0359652
ABO	-0.235473	3.36623e-05
ABP1	-0.0523937	0.362624
ABRA	-0.0322968	0.574838
ABR	-0.253712	7.50313e-06
ABT1	0.140662	0.0141029
ABTB1	0.0537789	0.350056
ABTB2	-0.120626	0.0355355
ACAA1	0.0639998	0.265958
ACAA2	0.102443	0.0745063
ACACA	-0.298506	1.12915e-07
ACACB	0.0139707	0.808211
ACAD10	0.016679	0.772099
ACAD11	0.0199233	0.729213
ACAD8	-0.0927231	0.106636
ACAD9	0.0690186	0.230196
ACADL	-0.0250603	0.66341
ACADM	-0.183141	0.00134044
ACADSB	-0.208819	0.000246006
ACADS	-0.00149198	0.979332
ACADVL	0.108194	0.0595696
ACAN	0.0631737	0.272191
ACAP1	-0.0548356	0.340458
ACAP2	-0.247293	1.2895e-05
ACAP3	-0.0399412	0.487804
ACAT1	0.205561	0.000308662
ACAT2	0.22355	8.44064e-05
ACBD3	-0.401076	3.5483e-13
ACBD4	0.126254	0.0277903
ACBD5	-0.232803	4.15305e-05
ACBD6	0.247321	1.36976e-05
ACBD7	0.232077	4.6089e-05
ACCN1	-0.0869563	0.130342
ACCN2	0.0826389	0.150609
ACCN3	-0.00406248	0.943764
ACCN4	-0.0299663	0.602753
ACCN5	-0.0570739	0.321282
ACCSL	0.0098757	0.863844
ACCS	-0.022695	0.693492
ACD	0.354138	2.74454e-10
ACE2	-0.229048	5.81168e-05
ACER1	-0.0795563	0.166484
ACER2	-0.356097	2.15844e-10
ACER3	-0.148805	0.00936869
ACE	-0.128777	0.024742
ACHE	-0.132175	0.0212167
ACIN1	0.0663948	0.248444
ACLY	-0.150664	0.00850995
ACMSD	0.00037555	0.994797
ACN9	0.128361	0.0252146
ACO1	-0.0930033	0.105577
ACO2	0.0341136	0.553507
ACOT11	-0.134341	0.0191743
ACOT12	0.0347631	0.545976
ACOT13	0.10501	0.0674852
ACOT1	0.116911	0.0416499
ACOT2	0.0416126	0.469763
ACOT4	0.176768	0.00197645
ACOT6	0.216244	0.000144773
ACOT7	0.250968	9.47415e-06
ACOT8	0.577108	2.16369e-28
ACOT9	0.197651	0.000527842
ACOX1	-0.235498	3.35971e-05
ACOX2	-0.0832547	0.147581
ACOX3	-0.106595	0.0634271
ACOXL	0.0868724	0.130715
ACP1	0.249391	1.08209e-05
ACP2	-0.13366	0.019737
ACP5	-0.06195	0.281606
ACP6	0.0967171	0.0923129
ACPL2	-0.036938	0.521132
ACPP	-0.103471	0.0716273
ACPT	-0.00535079	0.925975
ACRBP	-0.0645025	0.262213
ACRC	0.0312842	0.586892
ACRV1	0.244623	1.60845e-05
ACR	-0.0162044	0.778413
ACSBG1	-0.0801058	0.163566
ACSBG2	-0.0373604	0.516375
ACSF2	0.120375	0.0359237
ACSF3	0.22851	5.79214e-05
ACSL1	-0.178123	0.00182171
ACSL3	-0.11568	0.0438625
ACSL4	-0.138177	0.0159153
ACSL5	-0.15986	0.0052099
ACSL6	-0.114571	0.0459373
ACSM1	-0.0429977	0.455095
ACSM2A	-0.0688579	0.231285
ACSM2B	-0.0367692	0.523039
ACSM3	-0.0101105	0.860639
ACSM4	0.0482646	0.401726
ACSM5	-0.186522	0.00108525
ACSS1	0.119548	0.0372259
ACSS2	0.144781	0.0114953
ACSS3	-0.284061	4.74117e-07
ACTA1	0.165242	0.00386332
ACTA2	-0.0298053	0.604705
ACTBL2	-0.0719512	0.210947
ACTB	0.195253	0.000618592
ACTC1	0.0289822	0.614721
ACTG1	0.092535	0.107351
ACTG2	-0.0219898	0.702399
ACTL6A	0.114125	0.0467958
ACTL6B	-0.0437027	0.44773
ACTL7A	-0.0234172	0.684253
ACTL7B	-0.0201959	0.725804
ACTL8	-0.0576584	0.316343
ACTL9	-0.0819215	0.154197
ACTN1	-0.00471984	0.934647
ACTN2	0.013988	0.808085
ACTN3	-0.122588	0.0326254
ACTN4	0.0855844	0.13654
ACTR10	0.138581	0.0156074
ACTR1A	0.00703876	0.902724
ACTR1B	0.0875969	0.127523
ACTR2	-0.254617	6.94363e-06
ACTR3B	0.00714319	0.901288
ACTR3C	0.107842	0.0603779
ACTR3	-0.168432	0.00322238
ACTR5	0.483855	3.02657e-19
ACTR6	0.0693554	0.227924
ACTR8	-0.0985318	0.0863345
ACTRT1	-0.0546398	0.342385
ACTRT2	-0.0241541	0.674875
ACVR1B	-0.224128	8.08142e-05
ACVR1C	-0.127656	0.0260342
ACVR1	-0.254645	7.43804e-06
ACVR2A	-0.0772512	0.179048
ACVR2B	0.00105972	0.985319
ACVRL1	-0.161196	0.00484113
ACY1	0.0416576	0.469282
ACY3	0.0520609	0.365479
ACYP1	0.369207	2.98828e-11
ACYP2	0.191983	0.0007813
ADAD1	-0.097229	0.0905938
ADAD2	-0.0996655	0.0827601
ADAL	0.0695226	0.226662
ADAM10	-0.357285	1.39125e-10
ADAM11	0.115277	0.0446524
ADAM12	-0.197766	0.000536052
ADAM15	-0.0382997	0.505877
ADAM17	-0.322806	8.40833e-09
ADAM18	0.102596	0.0740732
ADAM19	-0.115331	0.0445057
ADAM20	-0.041112	0.475128
ADAM21P1	-0.0280409	0.626264
ADAM21	-0.0522814	0.363655
ADAM22	-0.0433069	0.451857
ADAM23	-0.135534	0.0180644
ADAM28	-0.323794	9.19071e-09
ADAM29	-0.112665	0.0496996
ADAM2	0.00862371	0.880967
ADAM30	0.0585896	0.308578
ADAM32	-0.00170626	0.976364
ADAM33	-0.149736	0.00892966
ADAM5P	0.023001	0.689572
ADAM6	-0.135793	0.0179028
ADAM7	-0.0976096	0.0893324
ADAM8	-0.0170286	0.767458
ADAM9	-0.189213	0.000914988
ADAMDEC1	-0.214149	0.000174119
ADAMTS10	-0.199374	0.000481838
ADAMTS12	-0.201112	0.000418423
ADAMTS13	-0.0366307	0.524607
ADAMTS14	-0.0664942	0.24758
ADAMTS15	-0.159567	0.00529421
ADAMTS16	-0.100739	0.0794852
ADAMTS17	-0.0254252	0.658816
ADAMTS18	-0.0992037	0.0842014
ADAMTS19	-0.162767	0.0044376
ADAMTS1	-0.0967126	0.0923282
ADAMTS20	-0.0662704	0.249333
ADAMTS2	-0.291344	2.6386e-07
ADAMTS3	-0.0771868	0.179513
ADAMTS4	-0.0978084	0.0886792
ADAMTS5	-0.148609	0.00951733
ADAMTS6	-0.0941743	0.101241
ADAMTS7	-0.138663	0.0155455
ADAMTS8	-0.0909629	0.11348
ADAMTS9	-0.234015	3.96679e-05
ADAMTSL1	-0.24725	1.29418e-05
ADAMTSL2	-0.00551196	0.923752
ADAMTSL3	-0.0879988	0.125779
ADAMTSL4	-0.0720073	0.210463
ADAMTSL5	-0.0492559	0.392115
ADAP1	0.169789	0.00298032
ADAP2	-0.121305	0.0345045
ADARB1	0.0404561	0.482206
ADARB2	-0.189231	0.000913899
ADAR	-0.318529	1.35101e-08
ADAT1	-0.386798	2.74424e-12
ADAT2	0.0473894	0.410326
ADAT3	0.106973	0.0624895
ADA	0.0248328	0.666281
ADCK1	0.0164902	0.774609
ADCK2	0.0669498	0.244502
ADCK4	0.136011	0.0176583
ADCK5	0.22244	9.1721e-05
ADCY10	-0.0341453	0.553138
ADCY1	-0.0122011	0.832118
ADCY2	-0.123078	0.0319322
ADCY3	-0.0851	0.138781
ADCY4	-0.227458	6.2782e-05
ADCY5	-0.092729	0.106614
ADCY6	-0.149244	0.00915933
ADCY7	-0.0532924	0.354236
ADCY8	-0.0661706	0.250049
ADCY9	-0.148137	0.00969537
ADCYAP1R1	-0.26906	1.93628e-06
ADCYAP1	-0.152029	0.00792515
ADC	-0.103369	0.0719069
ADD1	-0.240235	2.30036e-05
ADD2	-0.112515	0.0500063
ADD3	-0.28322	5.75619e-07
ADH1A	-0.190771	0.000828025
ADH1B	-0.0908975	0.113741
ADH1C	-0.0438477	0.446223
ADH4	-0.148033	0.00974722
ADH5	-0.109409	0.0567178
ADH6	-0.118912	0.0382539
ADH7	-0.0646892	0.260833
ADHFE1	-0.112814	0.0494378
ADI1	0.0922535	0.108429
ADIG	-0.0358564	0.533415
ADIPOQ	0.13826	0.0158518
ADIPOR1	-0.212699	0.000186903
ADIPOR2	-0.130758	0.0225933
ADK	0.143918	0.0120029
ADM2	-0.00790285	0.890853
ADM	-0.0246115	0.668906
ADNP2	-0.165698	0.00376522
ADNP	-0.00203487	0.971814
ADORA1	0.0937472	0.102785
ADORA2A	-0.0169368	0.768676
ADORA2B	0.054432	0.344228
ADORA3	-0.0292062	0.611988
ADO	0.0233254	0.685424
ADPGK	-0.00561106	0.922385
ADPRHL1	0.000786783	0.989096
ADPRHL2	0.244556	1.61741e-05
ADPRH	0.0212316	0.71235
ADRA1A	-0.0174614	0.761722
ADRA1B	0.117389	0.0408167
ADRA1D	-0.0627379	0.275519
ADRA2A	-0.200212	0.00045565
ADRA2B	0.131438	0.0218938
ADRA2C	-0.0306292	0.594751
ADRB1	0.0110645	0.847642
ADRB2	-0.0231981	0.686886
ADRB3	-0.100813	0.079264
ADRBK1	-0.0478964	0.40533
ADRBK2	-0.163721	0.0042077
ADRM1	0.583849	3.59981e-29
ADSL	0.346785	5.11857e-10
ADSSL1	-0.114747	0.045603
ADSS	-0.145247	0.011229
AEBP1	-0.0932564	0.104628
AEBP2	-0.16088	0.00492613
AEN	0.019912	0.729507
AES	0.159227	0.00543744
AFAP1L1	-0.00501585	0.930558
AFAP1L2	-0.201586	0.000415544
AFAP1	-0.158189	0.00570661
AFARP1	-0.00603065	0.916601
AFF1	-0.318514	1.35337e-08
AFF2	-0.184497	0.0012321
AFF3	-0.34518	6.21999e-10
AFF4	-0.395072	1.13739e-12
AFG3L1	0.1727	0.00251566
AFG3L2	-0.0158877	0.782634
AFMID	0.0319576	0.578863
AFM	0.00609444	0.915722
AFP	0.049508	0.389693
AFTPH	-0.191775	0.000776084
AG2	-0.0277926	0.629325
AGAP11	-0.0473723	0.410495
AGAP1	-0.107463	0.0612914
AGAP2	-0.132093	0.0212375
AGAP3	0.107671	0.0607879
AGAP4	0.0647953	0.260049
AGAP5	-0.213659	0.000174479
AGAP6	0.0849221	0.139612
AGAP7	0.0489623	0.394947
AGAP8	-0.0733983	0.201888
AGA	-0.122684	0.0324892
AGBL1	-0.12725	0.0265163
AGBL2	0.014828	0.796692
AGBL3	-0.130909	0.022436
AGBL4	0.0301669	0.600328
AGBL5	0.194681	0.000642273
AGER	0.166455	0.00364394
AGFG1	-0.177933	0.00184274
AGFG2	-0.11519	0.0447683
AGGF1	-0.209626	0.000232437
AGK	0.0724618	0.207718
AGL	-0.232723	4.17914e-05
AGMAT	0.0415607	0.470318
AGPAT1	-0.00339252	0.953026
AGPAT2	0.203952	0.000344816
AGPAT3	-0.0762069	0.185116
AGPAT4	-0.0182854	0.750841
AGPAT5	0.11818	0.0394687
AGPAT6	0.0167371	0.771327
AGPAT9	-0.176908	0.00198692
AGPHD1	0.0316977	0.581756
AGPS	-0.0805626	0.16117
AGR2	-0.0401432	0.485603
AGR3	0.0104294	0.85629
AGRN	-0.0937549	0.102778
AGRP	0.0079535	0.890158
AGTPBP1	-0.055021	0.338826
AGTR1	-0.14251	0.0128746
AGTR2	-0.0794562	0.167019
AGTRAP	-0.00994029	0.862962
AGT	-0.0508436	0.377016
AGXT2L1	-0.0673158	0.241927
AGXT2L2	-0.115533	0.0441318
AGXT2	-0.0162519	0.777781
AGXT	0.0693141	0.228202
AHCTF1	-0.0845657	0.141287
AHCYL1	-0.16321	0.0043295
AHCYL2	-0.217369	0.000133382
AHCY	0.36047	9.28228e-11
AHDC1	-0.110267	0.0548273
AHI1	-0.0460533	0.423663
AHNAK2	-0.0950858	0.09795
AHNAK	-0.290872	2.4343e-07
AHRR	-0.0312746	0.587007
AHR	-0.198911	0.000485254
AHSA1	0.36183	7.79808e-11
AHSA2	-0.0596091	0.300221
AHSG	-0.030818	0.592482
AHSP	0.116345	0.0426552
AICDA	-0.0336506	0.558906
AIDA	0.250765	9.63812e-06
AIF1L	0.0700185	0.22336
AIF1	-0.037977	0.509257
AIFM1	0.145085	0.011321
AIFM2	0.191002	0.000831984
AIFM3	0.042211	0.463395
AIG1	0.133563	0.0198271
AIM1L	-0.0547423	0.34148
AIM1	-0.181671	0.00149063
AIM2	-0.103285	0.0721569
AIMP1	0.194185	0.000663467
AIMP2	0.254066	7.27919e-06
AIPL1	0.0606402	0.291923
AIP	0.358789	1.14988e-10
AIRE	-0.0135099	0.814524
AJAP1	-0.160208	0.00511138
AK1	0.234877	3.52868e-05
AK2	0.296462	1.39002e-07
AK3L1	0.123874	0.0308316
AK3	-0.0782727	0.173451
AK5	0.0138038	0.810565
AK7	-0.0262598	0.648355
AKAP10	-0.340704	1.06503e-09
AKAP11	-0.295171	1.58368e-07
AKAP12	-0.140927	0.0139789
AKAP13	-0.441787	5.90941e-16
AKAP14	0.0727953	0.205627
AKAP1	-0.0290994	0.61329
AKAP2	-0.287258	3.47503e-07
AKAP3	-0.0799467	0.164407
AKAP4	0.00928581	0.871904
AKAP5	-0.122007	0.0335201
AKAP6	-0.125537	0.0286944
AKAP7	0.0138949	0.809338
AKAP8L	0.28575	4.02559e-07
AKAP8	-0.100333	0.0807109
AKAP9	-0.40475	2.06272e-13
AKD1	-0.0350494	0.542672
AKIRIN1	-0.217639	0.00013078
AKIRIN2	0.059602	0.300278
AKNAD1	0.0496061	0.388754
AKNA	-0.214627	0.000162745
AKR1A1	0.0411446	0.474777
AKR1B10	-0.163918	0.00416176
AKR1B15	-0.0884344	0.123909
AKR1B1	0.111576	0.0519606
AKR1C1	-0.113133	0.0487522
AKR1C2	-0.1564	0.00628508
AKR1C3	-0.0986951	0.085812
AKR1C4	-0.0172199	0.764922
AKR1CL1	-0.0385349	0.503266
AKR1D1	-0.0945689	0.0998127
AKR1E2	0.0772192	0.179229
AKR7A2	0.226348	6.83192e-05
AKR7A3	0.224269	7.99616e-05
AKR7L	0.21677	0.000139339
AKT1S1	0.181448	0.00148789
AKT1	0.0530314	0.356803
AKT2	0.0231738	0.687361
AKT3	-0.133761	0.0197038
AKTIP	0.0862695	0.133417
ALAD	-0.335709	1.92138e-09
ALAS1	-0.0534137	0.353343
ALAS2	-0.107523	0.0611465
ALB	-0.0434115	0.450764
ALCAM	0.0139793	0.808203
ALDH16A1	0.0900189	0.11729
ALDH18A1	0.0584998	0.309321
ALDH1A1	-0.0415692	0.47001
ALDH1A2	-0.122445	0.0328309
ALDH1A3	-0.214972	0.000164184
ALDH1B1	0.11826	0.0393343
ALDH1L1	-0.0950167	0.0982108
ALDH1L2	-0.15283	0.00759869
ALDH2	-0.0246147	0.669038
ALDH3A1	-0.071354	0.21477
ALDH3A2	-0.0810792	0.158491
ALDH3B1	-0.0249272	0.664916
ALDH3B2	-0.102006	0.075769
ALDH4A1	0.0721386	0.209757
ALDH5A1	-0.0779178	0.175415
ALDH6A1	-0.322039	9.15947e-09
ALDH7A1	0.0760223	0.186078
ALDH8A1	0.0905831	0.115002
ALDH9A1	-0.161878	0.00466218
ALDOA	0.225738	7.15581e-05
ALDOB	-0.11917	0.0378345
ALDOC	0.18909	0.000922175
ALG10B	-0.142966	0.0125868
ALG10	-0.219694	0.000112462
ALG11	-0.0371238	0.519036
ALG12	0.0267647	0.642061
ALG13	-0.0180373	0.754113
ALG14	0.154338	0.00701646
ALG1L2	-0.112305	0.0504389
ALG1L	-0.0231524	0.68747
ALG1	-0.0102021	0.85931
ALG2	-0.121656	0.0339818
ALG3	0.10537	0.0665457
ALG5	0.124321	0.0302278
ALG6	0.0326163	0.571059
ALG8	0.0828021	0.149802
ALG9	0.101018	0.0786524
ALKBH1	0.114399	0.0462683
ALKBH2	0.370018	2.68511e-11
ALKBH3	0.0930619	0.105357
ALKBH4	0.234903	3.52126e-05
ALKBH5	0.0641728	0.264666
ALKBH6	0.249593	1.0639e-05
ALKBH7	0.248046	1.29048e-05
ALKBH8	-0.136429	0.0173699
ALK	0.0185429	0.747451
ALLC	0.0897015	0.118594
ALMS1P	-0.0920628	0.109164
ALMS1	-0.0893323	0.120124
ALOX12B	0.00856537	0.881767
ALOX12P2	-0.0913339	0.11201
ALOX12	-0.130767	0.0226433
ALOX15B	-0.102347	0.0747796
ALOX15	0.00525066	0.927356
ALOX5AP	-0.178227	0.0018362
ALOX5	-0.158705	0.00559351
ALOXE3	0.0226543	0.694013
ALPI	0.0142201	0.804965
ALPK1	-0.16922	0.00307964
ALPK2	-0.0850033	0.139171
ALPK3	-0.108164	0.0596404
ALPL	-0.0982716	0.0871719
ALPPL2	0.0721069	0.209958
ALPP	0.0863593	0.133012
ALS2CL	-0.0819076	0.154267
ALS2CR11	-0.220676	0.000104586
ALS2CR12	-0.0332191	0.563961
ALS2CR4	0.0589963	0.305225
ALS2CR8	-0.340224	1.12767e-09
ALS2	-0.154722	0.00687467
ALX1	0.0971344	0.0909097
ALX3	-0.0726903	0.206284
ALX4	-0.0634112	0.270389
AMAC1L2	0.0541376	0.346847
AMAC1L3	-0.0201559	0.726325
AMAC1	0.0981959	0.087417
AMACR	0.0429399	0.455702
AMBN	-0.0485576	0.398871
AMBP	-0.0238016	0.679355
AMBRA1	-0.320715	1.06128e-08
AMD1	-0.0777997	0.175975
AMDHD1	0.00339773	0.952954
AMDHD2	-0.00165985	0.977007
AMELX	0.101538	0.0771178
AMFR	-0.0940598	0.101659
AMHR2	-0.0192385	0.738316
AMH	0.103416	0.0717785
AMICA1	-0.130546	0.0228753
AMIGO1	-0.123887	0.0308135
AMIGO2	-0.0173344	0.763404
AMIGO3	0.122181	0.0332128
AMMECR1L	-0.112939	0.0491434
AMMECR1	-0.172703	0.00254607
AMN1	0.134353	0.0191636
AMN	0.0753381	0.19008
AMOTL1	-0.221964	9.50384e-05
AMOTL2	-0.158865	0.00550061
AMOT	-0.0882218	0.124773
AMPD1	-0.161802	0.00468184
AMPD2	-0.0265074	0.645266
AMPD3	-0.25209	8.61537e-06
AMPH	-0.169496	0.00303104
AMTN	-0.145095	0.0113152
AMT	-0.0165639	0.773629
AMY1A	-0.0146022	0.799833
AMY2A	0.0732071	0.203068
AMY2B	0.0221277	0.70078
AMZ1	-0.0599785	0.29723
AMZ2P1	0.124593	0.029865
AMZ2	0.143274	0.0123952
ANAPC10	0.161328	0.00480607
ANAPC11	0.372863	1.84076e-11
ANAPC13	0.0583471	0.310588
ANAPC16	0.147935	0.00979655
ANAPC1	-0.120298	0.0360428
ANAPC2	-0.0734773	0.201401
ANAPC4	-0.0168432	0.769918
ANAPC5	0.0300716	0.601479
ANAPC7	0.0345627	0.548294
ANGEL1	-0.110846	0.0535244
ANGEL2	-0.021295	0.711529
ANGPT1	-0.147391	0.0101268
ANGPT2	-0.0454523	0.429528
ANGPT4	-0.0139129	0.809096
ANGPTL1	-0.183679	0.0012964
ANGPTL2	-0.18693	0.00105764
ANGPTL3	-0.0815601	0.156029
ANGPTL4	-0.0130524	0.820697
ANGPTL5	0.0829692	0.148979
ANGPTL6	0.0128136	0.823923
ANGPTL7	-0.0112512	0.845104
ANG	0.153931	0.00716946
ANK1	0.0325772	0.571521
ANK2	-0.176851	0.00196661
ANK3	-0.274978	1.12261e-06
ANKAR	-0.173711	0.00237037
ANKDD1A	0.129516	0.0239202
ANKFN1	-0.0722429	0.209098
ANKFY1	-0.23831	2.68559e-05
ANKHD1-EIF4EBP3	-0.352581	2.50861e-10
ANKHD1	-0.102679	0.0738358
ANKH	-0.0098288	0.864407
ANKIB1	-0.217496	0.000132155
ANKK1	-0.108651	0.0584644
ANKLE1	0.259825	4.41942e-06
ANKLE2	-0.06384	0.267156
ANKMY1	-0.00324516	0.955064
ANKMY2	-0.0786845	0.171193
ANKRA2	-0.257547	5.39125e-06
ANKRD10	0.0996908	0.0826818
ANKRD11	-0.163656	0.0042231
ANKRD12	-0.256938	5.68381e-06
ANKRD13A	-0.16268	0.00449987
ANKRD13B	0.194849	0.00064908
ANKRD13C	-0.0925237	0.107395
ANKRD13D	0.0991344	0.0844194
ANKRD16	0.102541	0.0742405
ANKRD17	-0.402159	3.02637e-13
ANKRD19	0.312228	3.18139e-08
ANKRD1	0.112484	0.0500687
ANKRD20A3	0.000497615	0.993106
ANKRD20A4	-0.00976313	0.865381
ANKRD20B	0.00734054	0.898575
ANKRD22	-0.041994	0.465698
ANKRD23	-0.0166521	0.772457
ANKRD24	0.00637478	0.911861
ANKRD26P1	0.061852	0.282369
ANKRD26	-0.254865	6.79687e-06
ANKRD27	0.0421514	0.464027
ANKRD28	-0.124542	0.029933
ANKRD29	-0.144712	0.0115918
ANKRD2	-0.100241	0.0809914
ANKRD30A	-0.0244507	0.671113
ANKRD30B	0.000788715	0.989073
ANKRD31	-0.0973889	0.0900624
ANKRD32	-0.0454433	0.429834
ANKRD33	0.0786273	0.171505
ANKRD34A	-0.148265	0.00968629
ANKRD34B	0.0142156	0.805025
ANKRD34C	-0.13189	0.0214391
ANKRD35	-0.114297	0.0465063
ANKRD36BP1	-0.408019	1.26591e-13
ANKRD36B	-0.117695	0.0402902
ANKRD36	0.00926541	0.872111
ANKRD37	0.082706	0.150277
ANKRD39	0.318104	1.41567e-08
ANKRD40	-0.0598357	0.298384
ANKRD42	-0.152626	0.00768038
ANKRD43	0.200337	0.00044091
ANKRD44	-0.408653	1.15082e-13
ANKRD45	-0.00655941	0.909319
ANKRD46	-0.00807478	0.888493
ANKRD49	-0.0586027	0.308469
ANKRD50	-0.200276	0.000453716
ANKRD52	-0.233197	4.02689e-05
ANKRD53	-0.0417119	0.468703
ANKRD54	0.346131	7.19551e-10
ANKRD55	-0.111125	0.0529222
ANKRD56	-0.403952	2.32189e-13
ANKRD57	-0.148204	0.00966226
ANKRD58	0.108506	0.058804
ANKRD5	-0.0995109	0.0832403
ANKRD6	-0.0592255	0.303348
ANKRD7	-0.0366641	0.524229
ANKRD9	0.0011979	0.983405
ANKS1A	-0.3005	9.20438e-08
ANKS1B	0.000376795	0.99478
ANKS3	0.281874	5.85127e-07
ANKS4B	-0.0536069	0.351601
ANKS6	-0.0444904	0.439364
ANKZF1	0.136627	0.0171466
ANLN	0.0919509	0.109597
ANO10	-0.073719	0.199918
ANO1	0.00174378	0.975845
ANO2	-0.069469	0.227161
ANO3	-0.122048	0.0334065
ANO4	-0.151568	0.00811866
ANO5	-0.169715	0.00299303
ANO6	-0.133356	0.0200205
ANO7	0.209775	0.000237066
ANO8	-0.165601	0.00378578
ANO9	0.143699	0.0121353
ANP32A	0.249907	1.03614e-05
ANP32B	0.249463	1.07559e-05
ANP32C	0.181584	0.00147548
ANP32D	-0.00175705	0.975661
ANP32E	0.120876	0.0351531
ANPEP	-0.0179431	0.755356
ANTXR1	-0.212808	0.000185448
ANTXR2	-0.214566	0.000163463
ANTXRL	0.0637437	0.26788
ANUBL1	-0.191329	0.000798787
ANXA10	-0.079176	0.168526
ANXA11	-0.0782016	0.173843
ANXA13	-0.0421197	0.464363
ANXA1	-0.0428607	0.456535
ANXA2P1	-0.0561839	0.328898
ANXA2P2	-0.0636446	0.268626
ANXA2P3	0.0764151	0.183915
ANXA2	0.105764	0.0655528
ANXA3	0.0410084	0.476026
ANXA4	0.0448396	0.435994
ANXA5	0.0451428	0.432894
ANXA6	-0.0758822	0.186893
ANXA7	-0.138355	0.0157791
ANXA8L1	-0.113422	0.0481754
ANXA8L2	-0.0864724	0.132503
ANXA8	0.00154132	0.978649
ANXA9	-0.0827232	0.150119
AOAH	-0.191187	0.000806137
AOC2	0.0357542	0.534582
AOC3	-0.170044	0.00297004
AOX1	-0.0939873	0.101924
AOX2P	-0.0405705	0.480968
AP1AR	-0.173219	0.00244005
AP1B1	-0.0681123	0.236389
AP1G1	-0.195919	0.000592026
AP1G2	0.0601411	0.29592
AP1M1	0.183524	0.00130898
AP1M2	0.17073	0.00285492
AP1S1	0.117681	0.0403631
AP1S2	-0.0524001	0.36236
AP1S3	-0.0712491	0.215446
AP2A1	-0.0569815	0.321876
AP2A2	0.00468631	0.935146
AP2B1	0.0830329	0.148666
AP2M1	0.0762434	0.184905
AP2S1	0.314481	2.10222e-08
AP3B1	-0.245312	1.51962e-05
AP3B2	0.061135	0.287996
AP3D1	-0.113228	0.0485618
AP3M1	-0.285432	4.15181e-07
AP3M2	0.0209644	0.715812
AP3S1	0.0809626	0.159011
AP3S2	-0.0516923	0.369093
AP4B1	0.0570595	0.321404
AP4E1	-0.19903	0.000481403
AP4M1	0.067771	0.238751
AP4S1	0.122605	0.0326023
APAF1	-0.165468	0.00381433
APBA1	-0.224704	7.73811e-05
APBA2	-0.132486	0.0209124
APBA3	0.049323	0.39147
APBB1IP	-0.156597	0.00626553
APBB1	0.00802352	0.889197
APBB2	-0.0960223	0.0946876
APBB3	-0.0635233	0.269541
APC2	0.000672738	0.99068
APCDD1L	-0.0406703	0.479888
APCDD1	-0.114254	0.0465895
APCS	-0.0807454	0.160218
APC	-0.373528	1.68445e-11
APEH	0.0703128	0.221553
APEX1	0.160499	0.00503043
APEX2	-0.0279445	0.627452
APH1A	-0.0939851	0.101932
APH1B	-0.123814	0.0309134
API5	-0.0798531	0.164903
APIP	0.0534124	0.353354
APITD1	0.235385	3.38977e-05
APLF	-0.00469208	0.935066
APLNR	-0.115481	0.0442281
APLN	0.138678	0.0155341
APLP1	0.228367	6.12035e-05
APLP2	0.039724	0.48996
APOA1BP	0.203997	0.000343767
APOA1	0.215918	0.000148239
APOA2	0.0275849	0.63189
APOA4	-0.038039	0.508779
APOA5	-0.0813463	0.15712
APOB48R	-0.115793	0.0437002
APOBEC1	0.186601	0.00107987
APOBEC2	0.0584209	0.309975
APOBEC3A	-0.104655	0.068423
APOBEC3B	0.127162	0.0266213
APOBEC3C	-0.319922	1.15859e-08
APOBEC3D	-0.0765426	0.183182
APOBEC3F	-0.0144483	0.8019
APOBEC3G	-0.032722	0.569812
APOBEC3H	0.0413945	0.472096
APOBEC4	-0.10018	0.081179
APOB	-0.156054	0.00640271
APOC1P1	0.0181499	0.752628
APOC1	0.0674077	0.241284
APOC2	0.0089882	0.875906
APOC3	-0.0198048	0.730906
APOC4	0.0389197	0.49901
APOD	-0.143197	0.0124998
APOE	0.0032411	0.95512
APOF	0.0784644	0.172397
APOH	-0.106066	0.0647595
APOL1	-0.0762067	0.185117
APOL2	-0.0622434	0.279156
APOL3	-0.10714	0.0620784
APOL4	-0.13994	0.0146686
APOL5	-0.0177796	0.757515
APOL6	-0.170221	0.00290666
APOLD1	-0.100851	0.0791523
APOM	0.269261	2.08176e-06
APOOL	-0.332471	2.80092e-09
APOO	0.259781	4.43642e-06
APPBP2	-0.204353	0.000335456
APPL1	-0.0555024	0.334808
APPL2	-0.236363	3.13701e-05
APP	-0.070857	0.217989
APRT	0.248793	1.13771e-05
APTX	0.137746	0.0162497
AQP10	-0.150115	0.00875595
AQP11	0.111573	0.0520063
AQP12A	0.0971399	0.0908911
AQP12B	0.0409396	0.476982
AQP1	-0.231366	4.64541e-05
AQP2	0.0235253	0.682874
AQP3	-0.148882	0.00933191
AQP4	-0.00909477	0.874518
AQP5	0.0919512	0.109596
AQP6	0.0762831	0.184676
AQP7P1	0.0212936	0.711547
AQP7P3	0.0818799	0.154407
AQP7	-0.05989	0.297945
AQP8	0.00159077	0.977964
AQP9	-0.169696	0.00299631
AQPEP	0.11442	0.0462281
AQR	-0.210359	0.000220724
ARAF	3.84422e-06	0.999947
ARAP1	-0.0904113	0.115695
ARAP2	-0.392462	1.68045e-12
ARAP3	-0.00607707	0.915962
ARCN1	-0.12401	0.0306461
ARC	0.129756	0.0237187
AREG	-0.0457278	0.426949
ARF1	0.0665498	0.247338
ARF3	-0.110504	0.0542711
ARF4	-0.0907918	0.114164
ARF5	0.312829	2.51303e-08
ARF6	0.00980638	0.86479
ARFGAP1	0.43022	3.97609e-15
ARFGAP2	0.071526	0.213664
ARFGAP3	-0.132291	0.0210424
ARFGEF1	-0.234133	3.74169e-05
ARFGEF2	-0.0738425	0.199164
ARFIP1	-0.0857798	0.135643
ARFIP2	0.0428617	0.456307
ARFRP1	0.318305	1.3847e-08
ARG1	-0.0655168	0.254769
ARG2	-0.085527	0.136745
ARGFXP2	-0.101828	0.0762734
ARGFX	0.120012	0.0364903
ARGLU1	-0.0833458	0.147136
ARHGAP10	0.0146811	0.798663
ARHGAP11A	0.170901	0.00279426
ARHGAP11B	-0.128055	0.0255679
ARHGAP12	-0.231175	4.71484e-05
ARHGAP15	-0.11938	0.0375463
ARHGAP17	-0.113515	0.047991
ARHGAP18	-0.217654	0.000130639
ARHGAP19	-0.0369942	0.520498
ARHGAP1	-0.352325	2.58974e-10
ARHGAP20	-0.263183	3.28538e-06
ARHGAP21	-0.235578	3.33846e-05
ARHGAP22	-0.00612853	0.915205
ARHGAP23	-0.201072	0.000430148
ARHGAP24	-0.179785	0.00167172
ARHGAP25	-0.177847	0.00185233
ARHGAP26	-0.115485	0.0442668
ARHGAP27	-0.134359	0.0190981
ARHGAP28	-0.158627	0.00557241
ARHGAP29	0.0245509	0.669846
ARHGAP30	-0.219143	0.00011712
ARHGAP31	-0.271528	1.54496e-06
ARHGAP32	-0.33202	2.95102e-09
ARHGAP33	0.188334	0.000967678
ARHGAP36	0.0119122	0.836129
ARHGAP39	0.0779806	0.175067
ARHGAP42	-0.18667	0.00107515
ARHGAP4	0.0862824	0.133359
ARHGAP5	-0.250086	1.02063e-05
ARHGAP6	-0.0774977	0.177662
ARHGAP8	0.123203	0.0317572
ARHGAP9	-0.154932	0.0067982
ARHGDIA	0.136437	0.017303
ARHGDIB	-0.0959828	0.094824
ARHGDIG	0.201006	0.00042144
ARHGEF10L	-0.172732	0.00251086
ARHGEF10	0.0197721	0.731334
ARHGEF11	-0.338524	1.37958e-09
ARHGEF12	-0.277042	9.25367e-07
ARHGEF15	-0.196423	0.000572633
ARHGEF16	-0.117263	0.041035
ARHGEF17	-0.0349394	0.54394
ARHGEF18	-0.160951	0.00494932
ARHGEF19	-0.00167757	0.976762
ARHGEF1	0.0546301	0.342471
ARHGEF2	-0.0423923	0.461474
ARHGEF33	0.0951602	0.0977018
ARHGEF35	-0.305413	6.45869e-08
ARHGEF37	-0.193819	0.000679534
ARHGEF38	-0.0760839	0.185828
ARHGEF3	-0.190937	0.000835444
ARHGEF4	-0.118844	0.0383663
ARHGEF5	-0.166928	0.00351154
ARHGEF6	-0.278136	9.26654e-07
ARHGEF7	-0.0776664	0.176816
ARHGEF9	-0.143441	0.0122927
ARID1A	-0.261055	3.9664e-06
ARID1B	-0.238061	2.73971e-05
ARID2	-0.194306	0.000658234
ARID3A	-0.0500624	0.384401
ARID3B	-0.208765	0.000246929
ARID3C	-0.0265762	0.644408
ARID4A	-0.256721	5.79167e-06
ARID4B	-0.299249	1.04647e-07
ARID5A	0.115711	0.0438045
ARID5B	-0.343263	7.83912e-10
ARIH1	-0.287113	3.52448e-07
ARIH2	0.000290666	0.995973
ARL10	-0.0644312	0.262743
ARL11	-0.072808	0.205548
ARL13A	-0.0707094	0.218952
ARL13B	-0.0895745	0.119118
ARL14	0.0148272	0.796816
ARL15	-0.359163	1.47671e-10
ARL16	0.228501	6.05819e-05
ARL17A	0.00490522	0.932123
ARL17B	-0.048928	0.395278
ARL1	-0.070879	0.217846
ARL2BP	0.01032	0.857781
ARL2	0.26202	3.64241e-06
ARL3	0.171739	0.0026612
ARL4A	0.0467119	0.417057
ARL4C	-0.0401204	0.485852
ARL4D	-0.0157679	0.784233
ARL5A	-0.288334	3.12706e-07
ARL5B	-0.333532	3.103e-09
ARL5C	0.0206194	0.720293
ARL6IP1	0.258085	5.14494e-06
ARL6IP4	0.357062	1.43107e-10
ARL6IP5	-0.11119	0.0527839
ARL6IP6	0.0285758	0.619694
ARL6	0.00466816	0.935361
ARL8A	0.0457453	0.426772
ARL8B	-0.210745	0.000214766
ARL9	0.134076	0.0193544
ARMC10	0.0958199	0.0953885
ARMC1	-0.0780575	0.17464
ARMC2	0.0170863	0.766693
ARMC3	-0.0171794	0.765458
ARMC4	-0.0732784	0.202627
ARMC5	0.202729	0.000374894
ARMC6	0.286629	3.6952e-07
ARMC7	0.136406	0.0173288
ARMC8	-0.146743	0.0104102
ARMC9	0.0923808	0.107941
ARMCX1	-0.0291695	0.612436
ARMCX2	-0.0466103	0.417858
ARMCX3	-0.167466	0.00344144
ARMCX5	-0.0839923	0.143948
ARMCX6	-0.0649848	0.258656
ARMS2	0.0311544	0.588446
ARNT2	-0.105933	0.0650964
ARNTL2	-0.210805	0.000213856
ARNTL	-0.267999	2.13225e-06
ARNT	-0.317312	1.54424e-08
ARPC1A	0.107265	0.0617727
ARPC1B	0.0357162	0.534807
ARPC2	-0.0501657	0.383418
ARPC3	0.204898	0.000323103
ARPC4	0.103362	0.0719286
ARPC5L	0.0309254	0.591191
ARPC5	0.0238907	0.678221
ARPM1	-0.0111519	0.846454
ARPP19	-0.144897	0.0114283
ARPP21	-0.0520528	0.365759
ARR3	-0.013429	0.815615
ARRB1	-0.03894	0.498786
ARRB2	0.244936	1.56751e-05
ARRDC1	0.110533	0.0542074
ARRDC2	-0.0250528	0.663505
ARRDC3	-0.204211	0.000338749
ARRDC4	-0.12691	0.0269853
ARRDC5	-0.145672	0.0109908
ARSA	-0.193395	0.000698612
ARSB	-0.204402	0.000334333
ARSD	-0.126516	0.0274664
ARSE	-0.0765871	0.182927
ARSF	-0.214315	0.000166443
ARSG	0.0170115	0.767684
ARSH	-0.178456	0.00178544
ARSI	-0.0132608	0.817781
ARSJ	-0.100889	0.0790452
ARSK	0.000239836	0.996677
ART1	-0.0343425	0.550847
ART3	-0.00734912	0.898458
ART4	-0.176579	0.00199887
ART5	-0.0133442	0.816759
ARTN	0.087955	0.125968
ARV1	0.0343203	0.551105
ARVCF	0.141487	0.0135425
ARX	0.0612461	0.287119
AR	-0.205123	0.000318148
AS3MT	0.128307	0.0252771
ASAH1	-0.288109	3.19699e-07
ASAH2B	-0.20405	0.000342505
ASAH2	-0.294367	1.71723e-07
ASAM	-0.22474	7.71697e-05
ASAP1IT1	0.0369435	0.52107
ASAP1	-0.245991	1.43672e-05
ASAP2	-0.0623019	0.278704
ASAP3	-0.00432987	0.940036
ASB10	-0.0215692	0.707983
ASB11	-0.0166396	0.772622
ASB12	0.0454684	0.42958
ASB13	-0.0390348	0.49774
ASB14	0.00022745	0.996849
ASB15	0.0434696	0.450157
ASB16	-0.230326	5.03561e-05
ASB17	-0.0551342	0.338029
ASB18	-0.0552004	0.337448
ASB1	-0.026583	0.644324
ASB2	0.102633	0.0739675
ASB3	-0.0973889	0.0900621
ASB4	-0.0442552	0.442004
ASB5	-0.0388028	0.500301
ASB6	0.126516	0.0274073
ASB7	-0.257639	5.34856e-06
ASB8	-0.220284	0.000107661
ASB9	-0.0134078	0.815798
ASCC1	-0.0724402	0.207853
ASCC2	0.073192	0.203161
ASCC3	-0.199317	0.000472227
ASCL1	-0.0781765	0.173982
ASCL2	0.151391	0.00819387
ASCL3	-0.054968	0.33949
ASCL4	-0.0492515	0.392158
ASF1A	0.159911	0.00523866
ASF1B	0.189336	0.000907798
ASFMR1	-0.106686	0.0632019
ASGR1	0.0980871	0.0877699
ASGR2	-0.0581039	0.312612
ASH1L	-0.402382	2.92855e-13
ASH2L	0.00136	0.98116
ASIP	0.0476817	0.407441
ASL	0.051753	0.368325
ASMTL	0.105763	0.0655309
ASMT	0.072605	0.206818
ASNA1	0.180379	0.00158857
ASNSD1	0.0458192	0.426025
ASNS	0.176575	0.00199934
ASPA	-0.155871	0.0064658
ASPDH	-0.027727	0.630135
ASPG	-0.0415132	0.470826
ASPHD1	0.0689229	0.230702
ASPHD2	-0.0689573	0.230611
ASPH	-0.126451	0.0274879
ASPM	0.0421386	0.464163
ASPN	-0.119593	0.0372056
ASPRV1	0.0461919	0.422268
ASPSCR1	0.235128	3.45927e-05
ASRGL1	0.0664152	0.248298
ASS1	-0.0439616	0.444825
ASTE1	-0.0215391	0.708372
ASTL	0.0153929	0.789242
ASTN1	-0.112421	0.0501985
ASTN2	0.0208333	0.717514
ASXL1	0.164874	0.00394431
ASXL2	-0.408273	1.21842e-13
ASXL3	-0.146791	0.0103851
ASZ1	-0.0178455	0.756645
ATAD1	-0.115014	0.0450997
ATAD2B	-0.248293	1.26448e-05
ATAD2	0.0394933	0.4927
ATAD3A	0.29096	2.41325e-07
ATAD3B	0.257761	5.29212e-06
ATAD3C	0.112072	0.0509215
ATAD5	-0.127468	0.0262567
ATCAY	-0.00620618	0.914183
ATE1	-0.398842	6.36171e-13
ATF1	-0.0664567	0.247848
ATF2	-0.308316	4.78709e-08
ATF3	-0.0680747	0.236648
ATF4	0.244886	1.57395e-05
ATF5	0.184391	0.00124028
ATF6B	-0.171191	0.00274748
ATF6	-0.404305	2.20359e-13
ATF7IP2	-0.0516714	0.369081
ATF7IP	-0.414168	4.97904e-14
ATF7	-0.412913	6.03271e-14
ATG10	0.0563573	0.327405
ATG12	-0.0018386	0.974532
ATG16L1	-0.082531	0.151145
ATG16L2	-0.0821857	0.152868
ATG2A	-0.225365	7.36132e-05
ATG2B	-0.147728	0.00995489
ATG3	0.125417	0.0288476
ATG4A	-0.154311	0.00702665
ATG4B	0.251111	9.36085e-06
ATG4C	-0.149775	0.00891181
ATG4D	0.093939	0.102101
ATG5	0.046773	0.416447
ATG7	-0.0168001	0.770491
ATG9A	-0.0462316	0.421868
ATG9B	0.0497288	0.38737
ATHL1	0.140729	0.0140566
ATIC	0.213113	0.000181443
ATL1	-0.0660304	0.251056
ATL2	-0.0348474	0.545002
ATL3	-0.0819091	0.154259
ATMIN	-0.0632837	0.271356
ATM	-0.265417	2.93056e-06
ATN1	-0.16233	0.00454675
ATOH1	0.0543003	0.345397
ATOH7	0.185318	0.00117048
ATOH8	-0.148885	0.00938381
ATOX1	0.280658	6.57189e-07
ATP10A	-0.160066	0.00519457
ATP10B	-0.292147	2.14454e-07
ATP10D	-0.339081	1.29155e-09
ATP11A	-0.198076	0.0005131
ATP11B	-0.282381	5.57367e-07
ATP11C	-0.0689074	0.23095
ATP12A	-0.152182	0.00786185
ATP13A1	0.0596554	0.299845
ATP13A2	0.0124852	0.828366
ATP13A3	-0.0609291	0.289448
ATP13A4	-0.224803	7.68039e-05
ATP13A5	0.0101019	0.860757
ATP1A1	-0.110244	0.0548443
ATP1A2	-0.179182	0.0017086
ATP1A3	0.0866341	0.131724
ATP1A4	-0.151808	0.00801712
ATP1B1	-0.120127	0.0363102
ATP1B2	-0.212086	0.000195259
ATP1B3	-0.145594	0.0110901
ATP1B4	0.0388172	0.500142
ATP2A1	0.234803	3.54937e-05
ATP2A2	-0.400927	3.6271e-13
ATP2A3	-0.04672	0.416976
ATP2B1	-0.104682	0.0683505
ATP2B2	-0.134296	0.0191548
ATP2B3	0.00749701	0.896425
ATP2B4	-0.189416	0.000903178
ATP2C1	-0.131791	0.0215377
ATP2C2	-0.0710415	0.216658
ATP4A	0.0455615	0.428635
ATP4B	-0.0263645	0.647048
ATP5A1	0.0616805	0.283708
ATP5B	0.145465	0.0111062
ATP5C1	0.298346	1.1477e-07
ATP5D	0.38244	7.02583e-12
ATP5EP2	0.453664	7.72693e-17
ATP5E	0.610561	1.92023e-32
ATP5F1	0.203488	0.000355965
ATP5G1	0.43374	2.24288e-15
ATP5G2	0.356681	1.50151e-10
ATP5G3	0.233437	3.95184e-05
ATP5H	0.346757	5.13579e-10
ATP5I	0.349161	3.82787e-10
ATP5J2	0.346614	5.22593e-10
ATP5J	0.410311	8.9596e-14
ATP5L2	0.161693	0.00470996
ATP5L	0.325976	5.88814e-09
ATP5O	0.419597	2.14992e-14
ATP5SL	0.219381	0.000115084
ATP5S	0.119179	0.0378189
ATP6AP1L	0.00317831	0.955966
ATP6AP1	0.0509542	0.375977
ATP6AP2	0.00607835	0.915944
ATP6V0A1	-0.149254	0.00915448
ATP6V0A2	-0.175157	0.00220451
ATP6V0A4	-0.106902	0.0626648
ATP6V0B	0.175277	0.00216034
ATP6V0C	-0.0494373	0.390372
ATP6V0D1	-0.0438869	0.445816
ATP6V0D2	-0.0833591	0.147072
ATP6V0E1	0.00489006	0.932333
ATP6V0E2	0.180094	0.00161641
ATP6V1A	-0.239315	2.47748e-05
ATP6V1B1	0.044242	0.44214
ATP6V1B2	-0.2307	4.89211e-05
ATP6V1C1	-0.131664	0.0216647
ATP6V1C2	0.0980903	0.0877563
ATP6V1D	0.0179318	0.755506
ATP6V1E1	0.00883358	0.878093
ATP6V1E2	0.121891	0.0336901
ATP6V1F	0.18102	0.00152746
ATP6V1G1	-0.147898	0.00981483
ATP6V1G2	0.0867341	0.131331
ATP6V1G3	0.0744324	0.195589
ATP6V1H	-0.0942553	0.100947
ATP7A	-0.221471	9.85929e-05
ATP7B	-0.0262658	0.648101
ATP8A1	-0.126219	0.0277758
ATP8A2	-0.0255316	0.657479
ATP8B1	-0.317613	1.79599e-08
ATP8B2	-0.186436	0.00111046
ATP8B3	-0.0494753	0.390008
ATP8B4	-0.272775	1.37724e-06
ATP8B5P	0.173944	0.00233805
ATP9A	-0.108891	0.0579065
ATP9B	-0.272912	1.35987e-06
ATPAF1	0.126507	0.0274185
ATPAF2	0.124395	0.0301287
ATPBD4	0.0522653	0.363802
ATPIF1	0.363463	6.31951e-11
ATRIP	0.215406	0.000153839
ATRNL1	-0.15063	0.00852504
ATRN	-0.083094	0.148295
ATRX	-0.27461	1.1617e-06
ATR	-0.225768	7.13995e-05
ATXN10	0.0612251	0.287285
ATXN1L	-0.282131	5.70907e-07
ATXN1	-0.223294	8.60405e-05
ATXN2L	-0.100855	0.0791388
ATXN2	-0.127039	0.0267694
ATXN3L	-0.0127014	0.82544
ATXN3	0.0847703	0.140324
ATXN7L1	-0.237192	3.09396e-05
ATXN7L2	0.180776	0.00155044
ATXN7L3B	-0.190397	0.000864763
ATXN7L3	-0.202674	0.000376303
ATXN7	-0.270155	1.75228e-06
AUH	-0.010644	0.853366
AUP1	0.308234	4.10557e-08
AURKAIP1	0.385917	3.10385e-12
AURKAPS1	0.153901	0.00718073
AURKA	0.596287	1.1756e-30
AURKB	0.615524	1e-36
AURKC	0.154912	0.00685372
AUTS2	-0.0472461	0.411744
AVEN	0.133274	0.0200981
AVIL	-0.130604	0.0227539
AVL9	-0.347407	4.7447e-10
AVPI1	-0.027383	0.634387
AVPR1A	-0.28764	3.34735e-07
AVPR1B	-0.151908	0.00797523
AVPR2	-0.0119888	0.835089
AVP	0.131399	0.0219328
AWAT1	-0.0485988	0.39847
AWAT2	0.00381223	0.947223
AXIN1	0.0877317	0.126936
AXIN2	-0.201581	0.000405356
AXL	-0.0274187	0.633946
AZGP1	-0.0549645	0.339521
AZI1	0.33773	1.51518e-09
AZI2	-0.170835	0.00280492
AZIN1	-0.0449874	0.434482
AZU1	0.0796865	0.165789
B2M	-0.0807228	0.160336
B3GALNT1	0.117402	0.0408428
B3GALNT2	-0.128126	0.0254851
B3GALT1	0.0106525	0.853251
B3GALT2	-0.203626	0.000352607
B3GALT4	-0.0585579	0.30884
B3GALT5	-0.189993	0.000870425
B3GALT6	0.185689	0.00114356
B3GALTL	0.00848312	0.882894
B3GAT1	-0.0656259	0.253977
B3GAT2	-0.175409	0.00214348
B3GAT3	0.187857	0.000997439
B3GNT1	0.11922	0.0377529
B3GNT2	-0.210761	0.000214524
B3GNT3	-0.0148201	0.796911
B3GNT4	0.265956	2.56403e-06
B3GNT5	-0.146559	0.0105632
B3GNT6	-0.273385	1.30171e-06
B3GNT7	0.0583738	0.310366
B3GNT8	-0.0691015	0.229494
B3GNT9	-0.0448409	0.435981
B3GNTL1	0.181465	0.00148633
B4GALNT1	0.0548236	0.340563
B4GALNT2	0.0521802	0.364586
B4GALNT3	-0.149238	0.00916195
B4GALNT4	0.0984121	0.0867188
B4GALT1	-0.201992	0.000394189
B4GALT2	0.170834	0.00283786
B4GALT3	-0.0532926	0.354436
B4GALT4	-0.135249	0.01831
B4GALT5	-0.0121648	0.832704
B4GALT6	0.0440171	0.44425
B4GALT7	0.123058	0.03196
B9D1	0.265451	2.68291e-06
B9D2	0.219751	0.00011199
BAALC	-0.103756	0.0708605
BAAT	0.0255137	0.657703
BACE1	-0.112038	0.0509921
BACE2	-0.028123	0.625067
BACH1	-0.312633	2.56666e-08
BACH2	-0.0201478	0.726431
BAD	0.30162	8.20052e-08
BAG1	0.005544	0.92331
BAG2	0.071575	0.21322
BAG3	-0.212683	0.000187117
BAG4	-0.325952	5.90435e-09
BAG5	-0.209056	0.000241941
BAGE2	-0.281124	6.28605e-07
BAGE	-0.0409346	0.477036
BAHCC1	-0.0212384	0.712107
BAHD1	-0.082496	0.151319
BAI1	-0.0886464	0.123007
BAI2	0.143561	0.0122766
BAI3	-0.130777	0.0225732
BAIAP2L1	-0.0413038	0.473069
BAIAP2L2	0.102001	0.0757722
BAIAP2	0.00765405	0.894268
BAIAP3	0.0977949	0.0887234
BAK1	-0.0802446	0.16275
BAMBI	-0.0447911	0.436491
BANF1	0.49955	1.35646e-20
BANF2	-0.017928	0.755556
BANK1	-0.198949	0.000495648
BANP	0.0698328	0.224732
BAP1	-0.0574025	0.318499
BARD1	-0.275041	1.11599e-06
BARHL1	0.0915584	0.111127
BARHL2	0.0512222	0.373469
BARX1	0.0486068	0.398392
BARX2	-0.0592265	0.303155
BASE	-0.00533548	0.926186
BASP1	-0.0999722	0.0818139
BAT1	0.265268	2.72741e-06
BAT2L1	-0.315219	1.94035e-08
BAT2L2	-0.344925	6.41517e-10
BAT2	-0.103801	0.0707394
BAT3	0.0543455	0.344996
BAT4	0.0959659	0.0948824
BAT5	-0.088486	0.123689
BATF2	-0.045041	0.433718
BATF3	0.1204	0.0358846
BATF	0.0414409	0.4716
BAX	0.3183	1.66827e-08
BAZ1A	-0.21159	0.00020228
BAZ1B	-0.185094	0.00118702
BAZ2A	-0.340501	1.09101e-09
BAZ2B	-0.363875	5.99219e-11
BBC3	0.207366	0.00027231
BBOX1	-0.140894	0.0139429
BBS10	-0.18302	0.00135049
BBS12	-0.146349	0.0106207
BBS1	-0.155147	0.00676883
BBS2	-0.0141929	0.805331
BBS4	-0.178812	0.00174736
BBS5	0.00451994	0.937409
BBS7	0.011488	0.841886
BBS9	-0.193153	0.000724556
BBX	-0.264962	3.05069e-06
BCAM	0.195436	0.000624667
BCAN	-0.183251	0.00133132
BCAP29	-0.0530681	0.35647
BCAP31	0.190363	0.000866601
BCAR1	-0.071854	0.211566
BCAR3	-0.0270323	0.638735
BCAR4	0.111266	0.0526206
BCAS1	-0.233039	4.0772e-05
BCAS2	0.0726995	0.206226
BCAS3	-0.145603	0.0110293
BCAS4	0.184924	0.0011997
BCAT1	-0.0809069	0.159381
BCAT2	0.295648	1.50934e-07
BCCIP	0.253853	7.4132e-06
BCDIN3D	-0.104202	0.0696356
BCHE	-0.178116	0.00182251
BCKDHA	0.055125	0.33811
BCKDHB	-0.0574221	0.318334
BCKDK	0.12418	0.0304165
BCL10	-0.191833	0.000773187
BCL11A	-0.0312923	0.586795
BCL11B	-0.0867571	0.131175
BCL2A1	-0.0636653	0.268304
BCL2L10	-0.0471801	0.412398
BCL2L11	-0.215794	0.000149583
BCL2L12	0.370733	2.44292e-11
BCL2L13	-0.220315	0.00010742
BCL2L14	-0.0813453	0.157125
BCL2L15	-0.059382	0.302069
BCL2L1	0.0388789	0.49946
BCL2L2	-0.206753	0.000284192
BCL2	-0.068767	0.231903
BCL3	-0.0697693	0.225154
BCL6B	-0.0914923	0.111356
BCL6	-0.222505	9.12731e-05
BCL7A	-0.0223635	0.697747
BCL7B	0.176884	0.00196273
BCL7C	0.440168	7.74946e-16
BCL8	-0.161583	0.00473876
BCL9L	-0.236707	3.05232e-05
BCL9	-0.231237	4.69228e-05
BCLAF1	-0.121209	0.0346488
BCMO1	-0.107477	0.0612575
BCO2	-0.118454	0.03906
BCORL1	-0.107344	0.061609
BCOR	-0.281768	5.91068e-07
BCR	-0.220136	0.000108849
BCS1L	0.352495	2.53551e-10
BCYRN1	0.208193	0.000257032
BDH1	-0.0139449	0.808666
BDH2	-0.0613592	0.286228
BDKRB1	-0.0219804	0.702678
BDKRB2	-0.138741	0.0154871
BDNFOS	-0.110663	0.0539603
BDNF	-0.0209997	0.715355
BDP1	-0.205938	0.000300708
BEAN	-0.0367082	0.523729
BECN1	-0.150796	0.00845172
BEGAIN	-0.0245393	0.66982
BEND2	-0.0615234	0.284938
BEND3	0.0615655	0.284608
BEND4	-0.110471	0.0543437
BEND5	-0.0286292	0.619039
BEND6	-0.000424786	0.994115
BEND7	0.0663495	0.248768
BEST1	-0.0674448	0.241024
BEST2	0.024469	0.670883
BEST3	0.0740592	0.197845
BEST4	0.315565	1.86874e-08
BET1L	-0.15309	0.00749528
BET1	0.0102472	0.858774
BET3L	-0.0305574	0.595616
BEX1	-0.0352353	0.540533
BEX2	-0.0203509	0.723786
BEX4	-0.106355	0.0640525
BEX5	-0.00666247	0.907901
BFAR	0.0818671	0.154472
BFSP1	0.141019	0.0139159
BFSP2	0.0621559	0.280006
BGLAP	0.26499	2.79618e-06
BGN	-0.0106282	0.853582
BHLHA15	-0.262843	3.38625e-06
BHLHB9	-0.0937205	0.102905
BHLHE22	-0.200361	0.000440219
BHLHE23	0.0679147	0.237754
BHLHE40	-0.188054	0.000985026
BHLHE41	-0.0331468	0.564811
BHMT2	-0.105972	0.0649975
BHMT	-0.0135237	0.814338
BICC1	-0.230736	4.87848e-05
BICD1	-0.129679	0.0237423
BICD2	-0.187007	0.00105252
BID	0.0384665	0.504025
BIK	0.109069	0.0574954
BIN1	0.143522	0.0122427
BIN2	-0.132068	0.0213221
BIN3	0.145843	0.0108961
BIRC2	-0.245859	1.45245e-05
BIRC3	-0.101955	0.0759168
BIRC5	0.529078	2.50413e-23
BIRC6	-0.360715	8.99549e-11
BIRC7	0.135303	0.0182638
BIRC8	0.0408564	0.47788
BIVM	0.0367859	0.52285
BLCAP	0.270542	1.69126e-06
BLID	-0.0293079	0.610749
BLK	-0.17911	0.00171607
BLMH	0.15963	0.00531945
BLM	0.140932	0.0139169
BLNK	-0.238669	2.60948e-05
BLOC1S1	0.30166	8.16672e-08
BLOC1S2	-0.082388	0.151857
BLOC1S3	0.1804	0.00158652
BLVRA	0.219684	0.000112545
BLVRB	0.140825	0.0139901
BLZF1	-0.295326	1.55912e-07
BMF	-0.096937	0.0915711
BMI1	-0.22596	7.0364e-05
BMP10	-0.145962	0.0108306
BMP15	-0.0601372	0.295952
BMP1	-0.0653557	0.255941
BMP2K	-0.271801	1.50667e-06
BMP2	-0.0265622	0.644582
BMP3	-0.0807542	0.160172
BMP4	0.0170931	0.766602
BMP5	0.0656425	0.253857
BMP6	-0.0666452	0.24666
BMP7	-0.121307	0.0345561
BMP8A	-0.133018	0.02034
BMP8B	-0.132044	0.021286
BMPER	0.0140766	0.806894
BMPR1A	-0.118422	0.0390635
BMPR1B	0.0479703	0.404605
BMPR2	-0.347533	4.67244e-10
BMS1P4	-0.275149	1.10486e-06
BMS1P5	-0.227578	6.49731e-05
BMS1	-0.03027	0.599082
BMX	-0.228222	5.92164e-05
BNC1	-0.116763	0.0419102
BNC2	-0.208242	0.000263743
BNIP1	0.264266	2.98322e-06
BNIP2	-0.207048	0.000278416
BNIP3L	0.067599	0.239947
BNIP3	0.124271	0.0302951
BNIPL	-0.184757	0.00121228
BOC	-0.00933418	0.87117
BOD1L	-0.379847	7.17251e-12
BOD1	0.19692	0.000554092
BOK	-0.00849358	0.882685
BOLA1	0.175144	0.00217751
BOLA2	0.379004	1.12487e-11
BOLA3	0.391946	1.32746e-12
BOLL	-0.23398	3.7868e-05
BOP1	0.174323	0.00228624
BPESC1	0.0936845	0.103037
BPGM	-0.0877662	0.126786
BPHL	0.0833678	0.147029
BPIL1	-0.0310073	0.590209
BPIL2	0.0134982	0.814682
BPIL3	0.0169845	0.768043
BPI	-0.119742	0.036917
BPNT1	-0.176139	0.00205222
BPTF	-0.325999	5.87293e-09
BRAF	-0.19352	0.000692932
BRAP	0.160638	0.00499226
BRCA1	-0.0557038	0.333055
BRCA2	-0.201322	0.000412512
BRCC3	-0.0598912	0.297935
BRD1	-0.206306	0.000293141
BRD2	-0.210216	0.000222961
BRD3	-0.211617	0.00020189
BRD4	-0.273462	1.29243e-06
BRD7P3	-0.0443979	0.440531
BRD7	0.108805	0.058106
BRD8	0.0534222	0.353265
BRD9	0.162052	0.00461734
BRDT	0.0438455	0.446246
BREA2	0.194177	0.000663807
BRE	0.114323	0.0464146
BRF1	0.280011	6.98972e-07
BRF2	0.107347	0.0616007
BRI3BP	0.137387	0.0165326
BRI3	0.237682	2.82398e-05
BRIP1	-0.210131	0.000224296
BRIX1	0.324947	6.61293e-09
BRMS1L	0.0314134	0.585348
BRMS1	0.322757	8.45448e-09
BRP44L	0.122383	0.0329203
BRP44	0.179021	0.00172542
BRPF1	-0.151791	0.00802429
BRPF3	-0.272603	1.39932e-06
BRS3	0.0225259	0.695661
BRSK1	0.0103068	0.857962
BRSK2	0.193087	0.000712764
BRWD1	-0.13343	0.0199517
BRWD3	-0.354129	2.06852e-10
BSCL2	0.183793	0.00128731
BSDC1	-0.181907	0.0014465
BSG	0.220835	0.00010336
BSND	0.139233	0.0151217
BSN	0.0952221	0.0974827
BSPRY	-0.0374805	0.515027
BST1	-0.118927	0.0382807
BST2	0.117853	0.0400205
BSX	-0.000728994	0.989901
BTAF1	-0.311689	2.84056e-08
BTBD10	-0.193227	0.000706315
BTBD11	-0.138526	0.0157088
BTBD12	-0.177245	0.00192057
BTBD16	0.00843982	0.883488
BTBD17	0.0289568	0.615031
BTBD18	-0.00310153	0.957051
BTBD19	-0.270055	1.76828e-06
BTBD1	-0.136198	0.0175617
BTBD2	0.11946	0.0373665
BTBD3	0.000893567	0.987621
BTBD6	0.152091	0.00789918
BTBD7	-0.224932	7.60626e-05
BTBD8	-0.329039	4.15659e-09
BTBD9	-0.194504	0.000663824
BTC	-0.245544	1.49084e-05
BTD	-0.183673	0.00129692
BTF3L1	-0.0151752	0.792155
BTF3L4	0.0490099	0.394487
BTF3	0.184828	0.00120688
BTG1	-0.0641514	0.264825
BTG2	-0.204662	0.000328417
BTG3	0.147107	0.0102741
BTG4	0.0453367	0.430918
BTK	-0.178252	0.0018076
BTLA	-0.121382	0.0343886
BTN1A1	-0.101666	0.0767451
BTN2A1	-0.0866495	0.131709
BTN2A2	-0.0793367	0.167661
BTN2A3	-0.249313	1.16227e-05
BTN3A1	-0.20819	0.000264706
BTN3A2	-0.0763852	0.184087
BTN3A3	-0.210132	0.000231208
BTNL2	-0.13691	0.0169157
BTNL3	-0.102545	0.0742172
BTNL8	0.0190085	0.741333
BTNL9	0.0486084	0.398165
BTRC	-0.267695	2.19181e-06
BUB1B	0.180278	0.00159836
BUB1	0.261502	3.81295e-06
BUB3	0.17946	0.00168001
BUD13	0.148326	0.00960215
BUD31	0.357866	1.29275e-10
BVES	0.057883	0.314459
BYSL	0.184824	0.0012277
BZRAP1	0.0312436	0.587378
BZW1	-0.0574134	0.318408
BZW2	0.0572053	0.320167
C10orf105	-0.0739262	0.198654
C10orf107	-0.0205841	0.720751
C10orf108	0.00227645	0.96847
C10orf10	-0.0789297	0.169858
C10orf110	-0.102808	0.0734721
C10orf111	0.120652	0.0354951
C10orf113	0.0975942	0.0893832
C10orf114	0.0357538	0.534587
C10orf116	0.130666	0.022749
C10orf118	-0.426374	1e-36
C10orf119	-0.0743531	0.196066
C10orf11	0.0949617	0.0984062
C10orf120	-0.067946	0.237538
C10orf122	0.14401	0.011948
C10orf125	0.165518	0.00384148
C10orf128	-0.336858	1.67909e-09
C10orf129	0.00898026	0.876085
C10orf12	-0.268968	2.13706e-06
C10orf131	-0.0158839	0.782685
C10orf137	-0.0812388	0.157671
C10orf140	0.0777126	0.176559
C10orf18	-0.288161	3.18074e-07
C10orf25	0.11527	0.0446201
C10orf26	-0.19854	0.000497437
C10orf27	0.0545505	0.343176
C10orf28	-0.203965	0.000344528
C10orf2	0.0632895	0.271144
C10orf32	-0.0591866	0.303665
C10orf35	0.180962	0.00153291
C10orf40	-0.00986584	0.863978
C10orf41	-0.12749	0.0262889
C10orf46	-0.114867	0.0453754
C10orf47	0.0755788	0.188775
C10orf4	0.160749	0.0049618
C10orf50	-0.063174	0.272189
C10orf53	-0.00910384	0.874394
C10orf54	-0.172552	0.00253756
C10orf55	-0.100268	0.080909
C10orf57	-0.235704	3.30532e-05
C10orf58	-0.0339007	0.555987
C10orf62	0.12024	0.0361331
C10orf67	0.0627115	0.275722
C10orf68	-0.128657	0.024877
C10orf71	0.0680237	0.237
C10orf72	-0.196494	0.000582869
C10orf75	0.1154	0.044378
C10orf76	-0.164047	0.00413158
C10orf78	0.120828	0.0352254
C10orf79	0.0854192	0.137301
C10orf81	-0.0484352	0.400062
C10orf82	-0.0753642	0.190036
C10orf84	0.103864	0.0705489
C10orf88	-0.0727108	0.206156
C10orf90	-0.0815693	0.155982
C10orf91	-0.0760696	0.185911
C10orf93	0.0186425	0.74614
C10orf95	0.0656789	0.253593
C10orf99	-0.138954	0.015328
C11orf10	0.2986	1.11835e-07
C11orf16	-0.0182511	0.751294
C11orf17	-0.0910118	0.113286
C11orf1	0.109071	0.0574915
C11orf20	0.208848	0.000245504
C11orf21	-0.194551	0.000647749
C11orf24	0.0229937	0.689664
C11orf2	0.161706	0.00470679
C11orf30	-0.280961	6.38483e-07
C11orf31	0.246781	1.3456e-05
C11orf34	-0.126731	0.027144
C11orf35	0.0602632	0.294939
C11orf36	0.0145847	0.800068
C11orf41	0.008837	0.877977
C11orf42	-0.215121	0.000157047
C11orf45	0.0371958	0.518226
C11orf46	0.0306006	0.595096
C11orf48	0.339781	1.18867e-09
C11orf49	0.24879	1.21359e-05
C11orf51	0.388667	2.92163e-12
C11orf52	0.0305013	0.596096
C11orf53	0.063435	0.270209
C11orf54	0.00558714	0.922715
C11orf57	-0.0179021	0.755764
C11orf58	-0.0619226	0.281818
C11orf59	0.0662995	0.249125
C11orf61	0.0550031	0.339181
C11orf63	-0.106146	0.0645571
C11orf65	0.0370835	0.519491
C11orf66	0.0517109	0.36892
C11orf67	0.29374	1.82877e-07
C11orf68	0.137292	0.0166088
C11orf70	0.0523973	0.36259
C11orf71	0.0280564	0.626074
C11orf73	0.224717	7.73084e-05
C11orf74	0.175456	0.00213756
C11orf75	0.0336762	0.558607
C11orf80	0.197217	0.000543268
C11orf82	0.0304184	0.597291
C11orf83	0.401477	3.34538e-13
C11orf84	0.155366	0.00664275
C11orf85	-0.0152763	0.790801
C11orf86	0.098164	0.0875203
C11orf87	-0.103936	0.0703547
C11orf88	-0.032996	0.566583
C11orf90	-0.0705784	0.219809
C11orf92	-0.0915744	0.111065
C11orf93	-0.0899679	0.117461
C11orf94	0.0399777	0.487406
C11orf95	-0.0873425	0.128637
C11orf9	-0.0656216	0.25385
C12orf10	0.4368	1.35625e-15
C12orf11	0.0698915	0.224341
C12orf12	0.0177359	0.758092
C12orf23	-0.00991936	0.86317
C12orf24	0.2795	7.33715e-07
C12orf26	-0.117621	0.040416
C12orf27	0.0694955	0.226984
C12orf29	0.0119376	0.835784
C12orf32	0.145517	0.0110769
C12orf34	0.0405983	0.480667
C12orf35	-0.214166	0.00016824
C12orf36	-0.100648	0.079761
C12orf39	0.0369514	0.52098
C12orf40	-0.101672	0.076728
C12orf41	0.0120211	0.834652
C12orf42	-0.0457388	0.426838
C12orf43	0.0031828	0.955927
C12orf44	0.227046	6.47874e-05
C12orf45	0.333351	2.52923e-09
C12orf47	0.282112	5.71928e-07
C12orf48	0.182465	0.00139764
C12orf49	-0.193651	0.000687029
C12orf4	-0.072698	0.206236
C12orf50	0.0149122	0.795676
C12orf51	-0.291125	2.37394e-07
C12orf52	0.121976	0.0335113
C12orf53	-0.099446	0.0834427
C12orf54	-0.0859004	0.135093
C12orf56	0.054125	0.346959
C12orf57	0.180898	0.00156254
C12orf59	-0.125895	0.0281816
C12orf5	-0.180292	0.001597
C12orf60	0.146377	0.0106608
C12orf61	0.0473605	0.410611
C12orf62	0.238582	2.77219e-05
C12orf63	-0.0791633	0.168594
C12orf65	0.269557	1.85059e-06
C12orf66	-0.223384	8.54634e-05
C12orf68	-0.134926	0.0185926
C12orf69	-0.0666248	0.246805
C12orf70	0.0188505	0.743407
C12orf71	-0.198494	0.000498969
C12orf72	-0.235521	3.35352e-05
C12orf73	0.319607	1.19974e-08
C12orf74	-0.202355	0.000384581
C12orf75	0.108027	0.0599356
C12orf76	0.169685	0.00299812
C12orf77	-0.0414092	0.471938
C13orf15	-0.106901	0.0626687
C13orf16	0.210515	0.000218298
C13orf18	-0.153432	0.00741092
C13orf1	0.168041	0.00329535
C13orf23	-0.191051	0.000813226
C13orf26	-0.0294302	0.60926
C13orf27	0.295197	1.57967e-07
C13orf29	0.0222999	0.698565
C13orf30	-0.0794366	0.167124
C13orf31	-0.223136	8.70631e-05
C13orf33	-0.0856481	0.136247
C13orf34	0.289928	2.67273e-07
C13orf35	0.0737438	0.199767
C13orf36	-0.0693756	0.227788
C13orf37	0.34648	5.31183e-10
C13orf38	0.0912414	0.112375
C13orf39	-0.00225723	0.968736
C14orf101	0.00168548	0.976652
C14orf102	-0.122478	0.032783
C14orf104	0.0121663	0.832684
C14orf105	-0.0733178	0.202384
C14orf106	-0.0652333	0.256675
C14orf109	0.134694	0.0187981
C14orf115	0.115063	0.0450066
C14orf118	-0.215619	0.000156754
C14orf119	0.17248	0.00254831
C14orf126	-0.0536219	0.351466
C14orf128	-0.0541973	0.346315
C14orf129	-0.157563	0.00590333
C14orf132	-0.0115734	0.840726
C14orf135	-0.057804	0.315121
C14orf138	0.115516	0.0441633
C14orf139	-0.0586659	0.307947
C14orf142	0.178196	0.00183964
C14orf143	0.170482	0.00286303
C14orf145	0.0386527	0.501961
C14orf147	-0.0272179	0.636432
C14orf148	-0.039272	0.495129
C14orf149	-0.0601445	0.295713
C14orf153	0.381724	5.54586e-12
C14orf156	0.516144	4.25467e-22
C14orf159	-0.0900653	0.117101
C14orf162	-0.0382134	0.506837
C14orf165	-0.0131227	0.819748
C14orf166B	0.00337363	0.953287
C14orf166	0.428218	5.48988e-15
C14orf167	0.013604	0.813256
C14orf169	0.148383	0.00957402
C14orf174	-0.114861	0.0453879
C14orf176	-0.0864743	0.13244
C14orf177	0.0267835	0.641826
C14orf178	0.125834	0.0282579
C14orf179	0.370503	2.5186e-11
C14orf180	0.0155596	0.787014
C14orf181	0.199774	0.000469148
C14orf182	-0.119493	0.0373139
C14orf183	0.0436339	0.448445
C14orf184	-0.124498	0.0299916
C14orf19	0.0779039	0.175492
C14orf1	0.239485	2.44377e-05
C14orf21	-0.263407	3.22061e-06
C14orf23	0.0580917	0.312714
C14orf28	0.0655682	0.254395
C14orf2	0.387921	2.34485e-12
C14orf33	0.0489954	0.394627
C14orf34	-0.0558991	0.331359
C14orf37	-0.156887	0.00612252
C14orf39	0.0545287	0.343369
C14orf43	-0.214583	0.000163262
C14orf45	-0.0688668	0.231225
C14orf48	0.0370246	0.520155
C14orf49	-0.0761514	0.185437
C14orf4	-0.144495	0.0116615
C14orf50	0.134096	0.0193361
C14orf53	-0.0508995	0.376491
C14orf64	-0.0582122	0.31171
C14orf68	0.0341456	0.553134
C14orf70	0.0149511	0.795156
C14orf72	0.118742	0.0385342
C14orf73	-0.00566637	0.921579
C14orf79	0.122963	0.0320938
C14orf80	0.439913	1e-36
C14orf86	0.0592108	0.303468
C14orf93	0.150844	0.00843071
C15orf17	-0.138113	0.0159646
C15orf21	0.125977	0.0281363
C15orf23	0.343176	7.92197e-10
C15orf24	0.0918539	0.109974
C15orf26	0.0852915	0.137892
C15orf27	0.0127854	0.824206
C15orf28	-0.274623	1.16031e-06
C15orf29	-0.0676422	0.239647
C15orf2	-0.124076	0.0305566
C15orf32	-0.106181	0.0644682
C15orf33	-0.182908	0.00135985
C15orf34	-0.247194	1.30025e-05
C15orf37	-0.184445	0.00123611
C15orf38	-0.323311	7.94703e-09
C15orf39	-0.190394	0.000848315
C15orf40	0.146958	0.0102972
C15orf41	-0.0411754	0.474446
C15orf42	0.16379	0.00423116
C15orf43	-0.0844696	0.141741
C15orf44	-0.0426648	0.458597
C15orf48	-0.169339	0.00305864
C15orf50	-0.144285	0.0117849
C15orf51	-0.145115	0.0113036
C15orf52	-0.102573	0.0741356
C15orf53	-0.103684	0.0710419
C15orf54	-0.104495	0.0688479
C15orf55	-0.0537447	0.350363
C15orf56	0.0743591	0.195915
C15orf57	-0.0318478	0.580168
C15orf58	-0.318951	1.28971e-08
C15orf59	-0.144565	0.0116203
C15orf5	-0.0921813	0.108707
C15orf60	-0.080505	0.16147
C15orf61	0.268127	2.10758e-06
C15orf62	-0.135883	0.0177669
C15orf63	0.316271	2.07321e-08
C16orf11	0.0509046	0.376443
C16orf13	0.440421	7.42876e-16
C16orf3	-0.205761	0.000304418
C16orf42	0.290518	2.5213e-07
C16orf45	-0.130257	0.023121
C16orf46	0.122373	0.0329342
C16orf48	0.292161	2.14154e-07
C16orf52	-0.111059	0.0530652
C16orf53	0.375877	1.22904e-11
C16orf54	-0.151996	0.00798936
C16orf55	0.349902	3.4943e-10
C16orf57	-0.0787338	0.170924
C16orf58	0.0057597	0.920336
C16orf59	0.424476	9.97574e-15
C16orf5	0.0635489	0.269348
C16orf61	0.406882	1.50095e-13
C16orf62	-0.120936	0.0350612
C16orf63	0.143881	0.0120252
C16orf68	0.191682	0.000780748
C16orf70	-0.0032048	0.955623
C16orf71	-0.084199	0.143026
C16orf72	-0.217957	0.000127774
C16orf73	0.0311803	0.588137
C16orf74	0.0857077	0.135974
C16orf75	0.154568	0.00693127
C16orf78	-0.0120982	0.833607
C16orf79	0.274041	1.22483e-06
C16orf7	-0.118054	0.0397301
C16orf80	0.228668	5.72242e-05
C16orf81	0.0498514	0.386409
C16orf82	0.120971	0.0350086
C16orf86	0.0143695	0.802958
C16orf87	0.144286	0.011784
C16orf88	0.113835	0.0473618
C16orf89	0.0209619	0.715846
C16orf90	0.0814323	0.156681
C16orf91	0.267566	2.42215e-06
C16orf92	0.168042	0.00329529
C16orf93	0.189059	0.000923997
C17orf100	0.0524802	0.361831
C17orf101	0.166244	0.00365049
C17orf102	0.0013366	0.981484
C17orf103	-0.192693	0.000746369
C17orf104	0.0143101	0.803755
C17orf105	-0.121704	0.0339108
C17orf106	0.14429	0.0117821
C17orf107	0.0148318	0.796754
C17orf108	-0.0399307	0.487702
C17orf28	-0.0456039	0.428204
C17orf37	0.215581	0.000151906
C17orf39	-0.0786965	0.171127
C17orf42	0.282767	5.37078e-07
C17orf44	-0.106456	0.0637764
C17orf46	-0.00975037	0.865555
C17orf47	-0.0471968	0.412232
C17orf48	0.0972484	0.0905292
C17orf49	0.324758	6.75541e-09
C17orf50	0.0309406	0.59101
C17orf51	0.00325477	0.954931
C17orf53	0.269571	1.84823e-06
C17orf54	-0.10345	0.0716852
C17orf55	0.0253579	0.659663
C17orf56	0.0980378	0.0879302
C17orf57	-0.131022	0.0223193
C17orf58	0.24029	2.29024e-05
C17orf59	0.0640032	0.265768
C17orf60	-0.0856222	0.136366
C17orf61	0.312552	2.58904e-08
C17orf62	-0.000143731	0.998009
C17orf63	-0.218849	0.000119681
C17orf64	0.0761202	0.185618
C17orf65	-0.0100274	0.861695
C17orf66	-0.0347335	0.546318
C17orf67	0.263794	3.11158e-06
C17orf68	-0.122519	0.0327242
C17orf69	0.11494	0.0452824
C17orf70	0.111171	0.0528247
C17orf71	-0.188179	0.000977215
C17orf72	-0.00625561	0.913502
C17orf73	0.0484863	0.399564
C17orf74	0.138659	0.0155489
[truncated: 17,905 more rows]

## Sheet: CHOL
Query	Statistic	P-value
A1BG	0.0118404	0.94566
A1CF	-0.29112	0.0851991
A2BP1	-0.0551329	0.749449
A2LD1	0.260489	0.124805
A2ML1	0.195112	0.254138
A2M	-0.261519	0.123281
A4GALT	-0.146718	0.391722
A4GNT	-0.0584299	0.734237
AAA1	0.058929	0.732808
AAAS	0.0952381	0.579295
AACSL	-0.280186	0.0978994
AACS	-0.173745	0.309592
AADACL4	0.16697	0.330394
AADAC	0.0118404	0.94566
AADAT	0.030888	0.857911
AAGAB	0.0545689	0.751254
AAK1	-0.287773	0.0889752
AAMP	0.197169	0.248058
AANAT	0.0801242	0.64227
AARS2	0.183526	0.282806
AARSD1	0.2713	0.109494
AARS	0.177091	0.300252
AASDHPPT	-0.151609	0.375985
AASDH	0.117632	0.492989
AASS	0.169627	0.321339
AATF	0.322523	0.0555523
AATK	-0.214929	0.207319
ABAT	-0.131274	0.443888
ABCA10	0.228057	0.180394
ABCA11P	0.13565	0.428732
ABCA12	-0.0692585	0.688149
ABCA13	0.2908	0.0853182
ABCA17P	0.0570178	0.741172
ABCA1	-0.221107	0.194317
ABCA2	-0.02574	0.881505
ABCA3	-0.277477	0.101414
ABCA4	-0.0429858	0.802982
ABCA5	-0.0468468	0.785634
ABCA6	-0.140798	0.411279
ABCA7	0.289575	0.0869261
ABCA8	-0.17323	0.311045
ABCA9	0.0501931	0.770682
ABCB10	-0.177349	0.299541
ABCB11	-0.0925259	0.591464
ABCB1	-0.133591	0.435828
ABCB4	0.0494208	0.774126
ABCB5	-0.0566638	0.742724
ABCB6	0.258687	0.127506
ABCB7	-0.0664093	0.699474
ABCB8	-0.03861	0.822756
ABCB9	0.0908623	0.596926
ABCC10	0.407722	0.0141755
ABCC11	0.0494208	0.774126
ABCC12	0.0180365	0.916846
ABCC13	0.158315	0.356424
ABCC1	-0.0620335	0.718468
ABCC2	0.0517375	0.763809
ABCC3	-0.340026	0.0430399
ABCC4	-0.316602	0.0603927
ABCC5	0.0718147	0.676261
ABCC6P1	-0.19897	0.243695
ABCC6P2	-0.150064	0.380913
ABCC6	-0.301158	0.074618
ABCC8	-0.196924	0.249666
ABCC9	-0.141055	0.410417
ABCD1	0.00978121	0.955204
ABCD2	-0.0994846	0.563752
ABCD3	-0.509395	0.00173205
ABCD4	0.0574003	0.738763
ABCE1	0.104247	0.543763
ABCF1	-0.0491634	0.775275
ABCF2	0.391248	0.0189319
ABCF3	0.360103	0.031621
ABCG1	0.0211068	0.902827
ABCG2	-0.271042	0.109841
ABCG4	-0.122265	0.476005
ABCG5	-0.0875161	0.610565
ABCG8	-0.141116	0.411683
ABHD10	0.283398	0.094108
ABHD11	0.154183	0.367857
ABHD12B	0.139701	0.416435
ABHD12	0.11686	0.49585
ABHD13	0.0790219	0.645771
ABHD14A	0.134363	0.433159
ABHD14B	0.0666667	0.698362
ABHD15	0.0674389	0.695031
ABHD1	0.129472	0.450214
ABHD2	-0.334878	0.0464546
ABHD3	-0.180438	0.291095
ABHD4	0.186873	0.274002
ABHD5	-0.176577	0.301677
ABHD6	0.0885457	0.606354
ABHD8	0.262033	0.122524
ABI1	-0.235006	0.167201
ABI2	-0.182497	0.285552
ABI3BP	-0.00926641	0.957591
ABI3	0.0782497	0.649012
ABL1	0.172458	0.313233
ABL2	-0.132819	0.438505
ABLIM1	-0.246332	0.147225
ABLIM2	0.016731	0.923027
ABLIM3	-0.158044	0.355864
ABO	0.228541	0.180025
ABP1	0.174775	0.306698
ABRA	-0.0203416	0.906262
ABR	0.132046	0.441192
ABT1	-0.0018018	0.992231
ABTB1	0.132304	0.440296
ABTB2	-0.149035	0.38422
ACAA1	-0.153668	0.369474
ACAA2	-0.0473616	0.783329
ACACA	0.245302	0.148965
ACACB	-0.186615	0.274673
ACAD10	0.146203	0.3934
ACAD11	0.115058	0.502558
ACAD8	-0.0831403	0.628599
ACAD9	0.230888	0.174931
ACADL	-0.151609	0.375985
ACADM	-0.266667	0.11587
ACADSB	-0.0913771	0.594839
ACADS	-0.0705277	0.681762
ACADVL	-0.0906049	0.59797
ACAN	-0.203089	0.233918
ACAP1	0.141313	0.409556
ACAP2	0.196911	0.248686
ACAP3	0.285199	0.0919674
ACAT1	-0.267954	0.114071
ACAT2	0.240927	0.156527
ACBD3	-0.149807	0.381738
ACBD4	-0.136937	0.42433
ACBD5	-0.166023	0.331846
ACBD6	0.0602317	0.726338
ACBD7	0.457143	0.00548573
ACCN1	0.0171211	0.921052
ACCN2	0.114801	0.503521
ACCN3	-0.0833977	0.627532
ACCN4	0.0875725	0.611545
ACCN5	0.326424	0.0520138
ACCS	0.137194	0.423453
ACD	0.419305	0.0114757
ACE2	-0.00849421	0.961172
ACER1	-0.0519875	0.763323
ACER2	-0.124324	0.468557
ACER3	-0.333848	0.0471632
ACE	-0.107593	0.530837
ACHE	0.16834	0.325067
ACIN1	0.14955	0.382565
ACLY	0.130382	0.448496
ACMSD	-0.215701	0.205662
ACN9	0.296268	0.0796355
ACO1	-0.205405	0.228539
ACO2	0.126126	0.462092
ACOT11	-0.0290862	0.866156
ACOT12	0.0179192	0.917385
ACOT13	-0.0290862	0.866156
ACOT1	-0.0514801	0.764953
ACOT2	-0.194595	0.254383
ACOT4	-0.361133	0.0311106
ACOT6	-0.0545829	0.751869
ACOT7	0.376577	0.0242376
ACOT8	0.421107	0.011098
ACOT9	-0.0468468	0.785634
ACOX1	-0.00617761	0.971919
ACOX2	-0.0033462	0.985061
ACOX3	0.149807	0.381738
ACOXL	0.0826255	0.630735
ACP1	0.0589447	0.731978
ACP2	-0.0301158	0.861443
ACP5	-0.0550837	0.748978
ACP6	0.218275	0.200203
ACPL2	0.16731	0.328069
ACPP	0.24556	0.148528
ACPT	-0.0110749	0.948886
ACRBP	0.126898	0.459336
ACRC	0.196396	0.249944
ACRV1	0.141825	0.409315
ACR	-0.01481	0.931682
ACSBG1	0.0630631	0.713983
ACSBG2	-0.175258	0.306603
ACSF2	0.594595	0.000175554
ACSF3	0.319176	0.0582483
ACSL1	0.0525097	0.760379
ACSL3	0.34749	0.0384547
ACSL4	0.259717	0.125957
ACSL5	0.146203	0.3934
ACSL6	-0.166281	0.331088
ACSM1	-0.0952381	0.579295
ACSM2A	-0.28965	0.0866178
ACSM2B	-0.215242	0.207412
ACSM3	-0.019305	0.911138
ACSM4	-0.00214753	0.990082
ACSM5	-0.0324324	0.850856
ACSS1	0.212613	0.212349
ACSS2	-0.0262548	0.87914
ACSS3	-0.160875	0.347223
ACTA1	-0.122523	0.475071
ACTA2	-0.218018	0.200744
ACTBL2	-0.106413	0.536773
ACTB	0.297812	0.0780232
ACTC1	-0.163749	0.339942
ACTG1	0.183269	0.283491
ACTG2	0.0383526	0.823923
ACTL6A	0.468726	0.00430879
ACTL6B	-0.150227	0.381831
ACTL7A	-0.263234	0.120863
ACTL7B	-0.318865	0.0580287
ACTL8	0.164067	0.338992
ACTL9	0.0354342	0.837442
ACTN1	-0.275161	0.104388
ACTN2	-0.371171	0.0264823
ACTN3	0.229604	0.177954
ACTN4	0.01287	0.940891
ACTR10	-0.158044	0.355864
ACTR1A	-0.0146718	0.932551
ACTR1B	-0.187902	0.27133
ACTR2	0.0454341	0.792458
ACTR3B	0.291634	0.0846295
ACTR3C	-0.041184	0.81111
ACTR3	-0.0921493	0.591716
ACTR5	0.343115	0.0410913
ACTR6	0.003861	0.982671
ACTR8	-0.124067	0.469485
ACTRT1	0.0239866	0.88956
ACVR1B	-0.0658945	0.701699
ACVR1C	0.24556	0.148528
ACVR1	-0.339511	0.0433719
ACVR2A	-0.145946	0.394241
ACVR2B	-0.0767053	0.655512
ACVRL1	-0.131017	0.444789
ACY1	-0.182497	0.285552
ACY3	0.105277	0.53977
ACYP1	0.422909	0.0107311
ACYP2	0.0651223	0.705042
ADAD2	0.261124	0.123981
ADAL	0.189447	0.267354
ADAM10	-0.302188	0.0735942
ADAM11	0.0303732	0.860265
ADAM12	0.186615	0.274673
ADAM15	0.142857	0.404414
ADAM17	-0.156499	0.360632
ADAM18	-0.0687209	0.69045
ADAM19	-0.0517375	0.763809
ADAM20	-0.0383929	0.824073
ADAM21P1	0.260244	0.125298
ADAM21	-0.0916581	0.594961
ADAM22	0.0489092	0.776971
ADAM23	0.0607465	0.724087
ADAM28	-0.192535	0.259519
ADAM29	0.0480056	0.78099
ADAM32	-0.0223938	0.896897
ADAM33	-0.136422	0.426088
ADAM6	0.0859717	0.616905
ADAM8	0.206692	0.225587
ADAM9	-0.153411	0.370284
ADAMDEC1	-0.0738739	0.667495
ADAMTS10	-0.310682	0.0655647
ADAMTS12	-0.172973	0.311773
ADAMTS13	-0.0998713	0.56089
ADAMTS14	0.0934363	0.586526
ADAMTS15	-0.442986	0.00729493
ADAMTS16	-0.241184	0.156074
ADAMTS17	0.156757	0.359835
ADAMTS18	-0.126674	0.461614
ADAMTS19	0.271125	0.109718
ADAMTS1	-0.138996	0.417341
ADAMTS20	-0.274347	0.105398
ADAMTS2	-0.243243	0.152489
ADAMTS3	-0.0689833	0.688385
ADAMTS4	-0.0967825	0.57313
ADAMTS5	-0.0833977	0.627532
ADAMTS6	0.384556	0.0212161
ADAMTS7	-0.0324324	0.850856
ADAMTS8	-0.476963	0.00361188
ADAMTS9	-0.0787645	0.646851
ADAMTSL1	-0.191763	0.261464
ADAMTSL2	-0.409266	0.0137869
ADAMTSL3	-0.244788	0.14984
ADAMTSL4	-0.307336	0.0686402
ADAMTSL5	0.335907	0.0457546
ADAP1	0.140798	0.411279
ADAP2	0.167568	0.327317
ADARB1	-0.195624	0.25184
ADARB2	-0.377578	0.0231904
ADAR	-0.12381	0.470413
ADAT1	-0.119176	0.487293
ADAT2	0.385843	0.0207597
ADAT3	-0.0440154	0.798346
ADA	0.104247	0.543763
ADCK1	0.132819	0.438505
ADCK2	0.264607	0.118793
ADCK4	-0.219048	0.198586
ADCK5	0.328958	0.05065
ADCY10	-0.226527	0.184
ADCY1	-0.30991	0.0662645
ADCY2	-0.119253	0.48847
ADCY3	0.135393	0.429615
ADCY4	-0.036036	0.83444
ADCY5	-0.297555	0.0782901
ADCY6	-0.317632	0.0595275
ADCY7	0.134106	0.434048
ADCY8	-0.242077	0.154892
ADCY9	-0.26435	0.119162
ADCYAP1R1	-0.427451	0.00931385
ADCYAP1	-0.133558	0.437421
ADC	0.0236808	0.890972
ADD1	0.0682111	0.691705
ADD2	0.0846847	0.622209
ADD3	0.165251	0.334125
ADH1A	-0.0553411	0.747841
ADH1B	-0.157014	0.359039
ADH1C	0.0535393	0.755813
ADH4	0.0552081	0.749118
ADH5	-0.178893	0.295298
ADH6	-0.138996	0.417341
ADH7	0.126963	0.460584
ADHFE1	-0.146976	0.390884
ADI1	-0.0239382	0.889788
ADIG	-0.12948	0.451667
ADIPOR1	-0.0396396	0.818093
ADIPOR2	0.113256	0.509313
ADK	-0.0483912	0.778724
ADM2	0.104762	0.541764
ADM	-0.151866	0.375168
ADNP2	-0.101158	0.555826
ADNP	-0.320463	0.0571992
ADORA1	0.0875161	0.610565
ADORA2A	0.0777349	0.651176
ADORA2B	0.104505	0.542763
ADORA3	-0.0610039	0.722962
ADO	0.102188	0.551791
ADPGK	0.469241	0.00426203
ADPRHL1	0.160103	0.349567
ADPRHL2	0.25045	0.140417
ADPRH	0.000514801	0.998207
ADRA1A	-0.00206666	0.990456
ADRA1B	-0.137452	0.422576
ADRA1D	0.193191	0.258934
ADRA2A	-0.0558559	0.745569
ADRA2B	-0.0944659	0.582389
ADRA2C	-0.170656	0.318376
ADRB1	0.231977	0.173388
ADRB2	0.0625483	0.716224
ADRB3	0.124495	0.469416
ADRBK1	0.344916	0.0399883
ADRBK2	-0.161133	0.346444
ADRM1	0.327413	0.0517934
ADSL	0.220077	0.196443
ADSSL1	0.304247	0.0715798
ADSS	-0.155212	0.364635
AEBP1	-0.27722	0.101741
AEBP2	-0.11094	0.518065
AEN	-0.0939511	0.584456
AES	0.128443	0.453851
AFAP1L1	-0.0486486	0.777573
AFAP1L2	0.0535393	0.755813
AFAP1	0.0625483	0.716224
AFARP1	-0.159797	0.35188
AFF1	-0.445045	0.00700341
AFF2	0.268614	0.113176
AFF3	-0.331789	0.0486068
AFF4	-0.480824	0.00332061
AFG3L1	0.421107	0.011098
AFG3L2	-0.157014	0.359039
AFMID	0.103732	0.545764
AFM	0.0789349	0.647233
AFP	0.242584	0.154004
AFTPH	0.0030888	0.986256
AG2	-0.12278	0.474137
AGAP11	-0.152638	0.372721
AGAP1	-0.173745	0.309592
AGAP2	0.0370656	0.829762
AGAP3	0.615444	9.11638e-05
AGAP4	0.230116	0.176409
AGAP5	0.131017	0.444789
AGAP6	0.261149	0.123943
AGAP7	0.285972	0.0910617
AGAP8	0.034749	0.840295
AGA	-0.020592	0.9052
AGBL2	0.151866	0.375168
AGBL3	-0.0978121	0.569036
AGBL4	-0.067096	0.697419
AGBL5	0.197169	0.248058
AGER	-0.045045	0.793718
AGFG1	-0.345689	0.039523
AGFG2	-0.228314	0.179892
AGGF1	-0.387387	0.0202229
AGK	0.254569	0.133845
AGL	-0.151866	0.375168
AGMAT	0.264093	0.119532
AGPAT1	-0.218533	0.199663
AGPAT2	0.0540541	0.753532
AGPAT3	-0.0486486	0.777573
AGPAT4	-0.00926641	0.957591
AGPAT5	0.0785071	0.647931
AGPAT6	-0.182497	0.285552
AGPAT9	0.0867439	0.613731
AGPHD1	-0.0785071	0.647931
AGPS	-0.255598	0.132239
AGR2	0.0304419	0.860101
AGR3	0.0841043	0.625775
AGRN	0.003861	0.982671
AGRP	0.0197737	0.908868
AGTPBP1	0.133591	0.435828
AGTR1	0.0540541	0.753532
AGTR2	0.277813	0.100895
AGTRAP	0.191763	0.261464
AGT	-0.041184	0.81111
AGXT2L1	0.115215	0.503414
AGXT2L2	-0.0653797	0.703927
AGXT2	-0.101266	0.556754
AGXT	0.090464	0.599788
AHCTF1	-0.105277	0.53977
AHCYL1	-0.279794	0.0985047
AHCYL2	-0.10991	0.521978
AHCY	0.170656	0.318376
AHDC1	0.0195624	0.90995
AHI1	0.111712	0.515139
AHNAK2	-0.237066	0.16343
AHNAK	-0.26435	0.119162
AHRR	0.385071	0.0210325
AHR	0.0157014	0.927788
AHSA1	0.345431	0.0396776
AHSA2	0.230631	0.175423
AHSG	-0.00566281	0.974308
AHSP	0.0417441	0.808989
AICDA	0.181069	0.290585
AIDA	0.300901	0.0748757
AIF1L	-0.242214	0.154274
AIF1	0.0187902	0.913514
AIFM1	0.0947233	0.581357
AIFM2	0.251737	0.138338
AIFM3	0.104505	0.542763
AIG1	-0.155985	0.36223
AIM1L	0.256885	0.130251
AIM1	0.179665	0.293192
AIM2	-0.0241956	0.888604
AIMP1	0.183784	0.282122
AIMP2	0.115573	0.500637
AIPL1	0.0149479	0.931048
AIP	0.303475	0.07233
AIRE	-0.205973	0.228128
AJAP1	-0.0486518	0.778116
AK1	0.483655	0.00312028
AK2	0.172716	0.312503
AK3L1	0.167825	0.326566
AK3	-0.0777349	0.651176
AK5	0.0743887	0.66531
AK7	-0.222136	0.192208
AKAP10	-0.241184	0.156074
AKAP11	-0.127413	0.457504
AKAP12	-0.01287	0.940891
AKAP13	-0.151866	0.375168
AKAP14	0.0270547	0.875538
AKAP1	0.28906	0.0875078
AKAP2	-0.18816	0.270664
AKAP3	-0.00772201	0.964753
AKAP5	0.021879	0.899268
AKAP6	-0.107851	0.529849
AKAP7	-0.0648649	0.706158
AKAP8L	-0.0229086	0.894526
AKAP8	0.0113263	0.947727
AKAP9	-0.350579	0.0366784
AKD1	0.0419562	0.807624
AKIRIN1	0.105534	0.538773
AKIRIN2	0.226512	0.183424
AKNAD1	0.145779	0.396244
AKNA	0.0679537	0.692813
AKR1A1	0.21879	0.199124
AKR1B10	0.0324324	0.850856
AKR1B15	0.149388	0.384524
AKR1B1	0.35279	0.0348219
AKR1C1	-0.166281	0.331088
AKR1C2	-0.0795367	0.643614
AKR1C3	-0.023166	0.893341
AKR1C4	-0.0105534	0.951624
AKR1CL1	0.123755	0.47208
AKR1D1	0.17173	0.316594
AKR1E2	0.252767	0.136692
AKR7A2	0.198456	0.244936
AKR7A3	-0.0440154	0.798346
AKR7L	-0.0664093	0.699474
AKT1S1	-0.101931	0.552799
AKT1	0.27027	0.110887
AKT2	0.0715573	0.67736
AKT3	-0.0754183	0.660948
AKTIP	-0.305019	0.0708357
ALAD	-0.289575	0.0869261
ALAS1	-0.0370656	0.829762
ALAS2	-0.137504	0.423874
ALB	-0.106306	0.535791
ALCAM	0.0756757	0.659859
ALDH16A1	0.0826255	0.630735
ALDH18A1	0.227542	0.1814
ALDH1A1	-0.0823681	0.631805
ALDH1A2	0.0442728	0.797188
ALDH1A3	-0.167053	0.328822
ALDH1B1	-0.201544	0.237553
ALDH1L1	-0.146203	0.3934
ALDH1L2	-0.116088	0.498719
ALDH2	-0.156242	0.361431
ALDH3A1	0.362677	0.0303578
ALDH3A2	-0.13565	0.428732
ALDH3B1	0.202574	0.235126
ALDH3B2	0.203399	0.234122
ALDH4A1	-0.0779923	0.650093
ALDH5A1	0.0759331	0.658772
ALDH6A1	-0.338739	0.0438737
ALDH7A1	-0.0769627	0.654427
ALDH8A1	-0.0903475	0.599015
ALDH9A1	-0.0288288	0.867335
ALDOA	0.136302	0.427975
ALDOB	0.0391248	0.820424
ALDOC	0.435264	0.00848337
ALG10B	-0.0597169	0.728592
ALG10	-0.172458	0.313233
ALG11	-0.0216216	0.900454
ALG12	0.117632	0.492989
ALG13	0.0216216	0.900454
ALG14	-0.29601	0.0799067
ALG1L2	0.0829908	0.630372
ALG1L	-0.151609	0.375985
ALG1	-0.0236808	0.890972
ALG2	-0.229601	0.177399
ALG3	0.249678	0.141675
ALG5	-0.0908623	0.596926
ALG6	0.0692407	0.687279
ALG8	-0.318919	0.0584599
ALG9	-0.108108	0.528862
ALKBH1	0.118404	0.490137
ALKBH2	0.208752	0.22092
ALKBH3	0	1
ALKBH4	0.219562	0.197512
ALKBH5	0.38018	0.0228313
ALKBH6	0.205663	0.227946
ALKBH7	-0.0751609	0.662037
ALKBH8	-0.190219	0.265381
ALK	0.114688	0.505383
ALLC	-0.0298323	0.862875
ALMS1P	0.0433999	0.801561
ALMS1	-0.162677	0.341792
ALOX12B	0.274742	0.104877
ALOX12P2	0.130759	0.445691
ALOX12	0.180438	0.291095
ALOX15B	0.101673	0.553807
ALOX15	0.120861	0.482583
ALOX5AP	0.0846847	0.622209
ALOX5	0.0630631	0.713983
ALOXE3	-0.0785071	0.647931
ALPI	0.00904998	0.958222
ALPK1	-0.0545689	0.751254
ALPK2	-0.323295	0.0549446
ALPK3	-0.103218	0.54777
ALPL	-0.194337	0.255021
ALPPL2	0.159837	0.351759
ALPP	0.292322	0.0836211
ALS2CL	0.0306306	0.859088
ALS2CR11	-0.25251	0.137102
ALS2CR12	-0.103475	0.546767
ALS2CR4	0.204633	0.230323
ALS2CR8	-0.0633205	0.712863
ALS2	-0.151351	0.376804
ALX1	-0.0155088	0.928467
ALX3	-0.238867	0.160181
ALX4	-0.0416532	0.809397
AMAC1L2	0.133033	0.439241
AMAC1L3	0.0353888	0.837648
AMAC1	0.114581	0.505783
AMACR	-0.111454	0.516113
AMBN	0.121259	0.48113
AMBP	-0.227799	0.180896
AMBRA1	-0.233977	0.16911
AMD1	0.0182754	0.915891
AMDHD1	0.142085	0.40698
AMDHD2	-0.0558559	0.745569
AMELY	0.264683	0.118755
AMFR	0.101931	0.552799
AMHR2	0.204269	0.232082
AMH	0.0700129	0.683967
AMICA1	-0.0221364	0.898082
AMIGO1	-0.163192	0.34025
AMIGO2	0.0718147	0.676261
AMIGO3	-0.0440154	0.798346
AMMECR1L	-0.340283	0.0428747
AMMECR1	0.0249678	0.885053
AMN1	0.0918919	0.592756
AMN	-0.0718147	0.676261
AMOTL1	-0.184556	0.280077
AMOTL2	-0.0607465	0.724087
AMOT	0.0501931	0.770682
AMPD1	0.156881	0.360852
AMPD2	-0.0571429	0.739896
AMPD3	-0.15547	0.363832
AMPH	-0.242471	0.153826
AMTN	0.212328	0.213779
AMT	-0.139768	0.414737
AMY1A	0.229344	0.177896
AMY2A	0.106306	0.535791
AMY2B	-0.0380952	0.82509
AMZ1	0.176834	0.300964
AMZ2P1	-0.0558559	0.745569
AMZ2	0.118147	0.491087
ANAPC10	0.234234	0.168631
ANAPC11	0.396911	0.0171644
ANAPC13	0.0772201	0.653342
ANAPC16	-0.0010296	0.995817
ANAPC1	-0.178378	0.296708
ANAPC2	0.21287	0.211786
ANAPC4	0.0906049	0.59797
ANAPC5	0.0936937	0.585491
ANAPC7	0.339254	0.0435386
ANGEL1	0.176577	0.301677
ANGEL2	-0.0211068	0.902827
ANGPT1	-0.186873	0.274002
ANGPT2	0.0223938	0.896897
ANGPT4	-0.219611	0.198115
ANGPTL1	-0.112741	0.511251
ANGPTL2	-0.120978	0.480691
ANGPTL3	-0.167353	0.32927
ANGPTL4	0.0985843	0.565975
ANGPTL5	0.133909	0.436206
ANGPTL6	-0.0876504	0.611227
ANGPTL7	0.0565376	0.743278
ANG	-0.0159588	0.926597
ANK1	-0.277992	0.100762
ANK2	-0.0419562	0.807624
ANK3	0.105277	0.53977
ANKAR	-0.292664	0.0834991
ANKDD1A	-0.0519949	0.762665
ANKFN1	0.299321	0.0761535
ANKFY1	-0.247362	0.145501
ANKHD1-EIF4EBP3	-0.271815	0.108803
ANKHD1	-0.316602	0.0603927
ANKH	-0.174517	0.30742
ANKIB1	-0.0558559	0.745569
ANKK1	0.0458172	0.790251
ANKLE1	0.00875161	0.959978
ANKLE2	0.0512227	0.766098
ANKMY1	0.0574003	0.738763
ANKMY2	0.144144	0.400157
ANKRA2	-0.126641	0.460254
ANKRD10	0.0625483	0.716224
ANKRD11	0.395109	0.017711
ANKRD12	-0.384709	0.0205169
ANKRD13A	0.153668	0.369474
ANKRD13B	0.322008	0.0559604
ANKRD13C	-0.294723	0.0812738
ANKRD13D	0.340798	0.0425458
ANKRD16	-0.267696	0.114429
ANKRD17	-0.303475	0.07233
ANKRD19	0.211068	0.215749
ANKRD1	-0.154183	0.367857
ANKRD20A3	0.166538	0.330332
ANKRD20A4	0.0972868	0.57244
ANKRD20B	0.103739	0.547111
ANKRD22	0.0512227	0.766098
ANKRD23	0.198713	0.244315
ANKRD24	-0.0712999	0.67846
ANKRD26P1	0.158605	0.355533
ANKRD26	-0.169112	0.322827
ANKRD27	0.029601	0.863799
ANKRD28	-0.029601	0.863799
ANKRD29	-0.112999	0.510282
ANKRD2	-0.107336	0.531826
ANKRD30B	-0.101851	0.554468
ANKRD31	-0.370012	0.026336
ANKRD32	0.1861	0.276017
ANKRD33	0.229528	0.178102
ANKRD34A	0.106049	0.536784
ANKRD34B	-0.102335	0.552576
ANKRD34C	-0.0508507	0.768355
ANKRD35	-0.00540541	0.975503
ANKRD36BP1	-0.415444	0.0123221
ANKRD36B	-0.331274	0.0489733
ANKRD36	-0.104762	0.541764
ANKRD37	0.180695	0.290398
ANKRD39	0.215959	0.205111
ANKRD40	-0.17426	0.308143
ANKRD42	-0.257658	0.12907
ANKRD43	0.023166	0.893341
ANKRD44	-0.225483	0.185465
ANKRD45	-0.216101	0.20556
ANKRD46	-0.0388674	0.82159
ANKRD49	-0.0388674	0.82159
ANKRD50	-0.213642	0.210103
ANKRD52	-0.129215	0.451122
ANKRD53	-0.364994	0.029257
ANKRD54	0.238353	0.161105
ANKRD55	-0.202831	0.234522
ANKRD56	-0.210296	0.217463
ANKRD57	-0.348005	0.0381538
ANKRD58	0.134878	0.431385
ANKRD5	-0.468726	0.00430879
ANKRD6	-0.331532	0.0487898
ANKRD7	-0.231221	0.174834
ANKRD9	0.2	0.241225
ANKS1A	-0.233977	0.16911
ANKS1B	-0.194902	0.254658
ANKS3	-0.0926641	0.589638
ANKS4B	-0.247619	0.145072
ANKS6	0.0574003	0.738763
ANKZF1	0.137709	0.421701
ANLN	0.69009	6.15815e-06
ANO10	-0.147233	0.390047
ANO1	-0.197426	0.247432
ANO2	-0.155956	0.363726
ANO3	0.175773	0.30516
ANO4	-0.143629	0.401857
ANO5	-0.117117	0.494895
ANO6	-0.28906	0.0875078
ANO7	0.0646075	0.707274
ANO8	-0.0352638	0.837952
ANO9	0.0926641	0.589638
ANP32A	0.137709	0.421701
ANP32B	0.255856	0.13184
ANP32C	-0.117147	0.496235
ANP32D	-0.0093719	0.956738
ANP32E	0.328443	0.0510289
ANPEP	-0.199228	0.243076
ANTXR1	-0.236551	0.164367
ANTXR2	-0.0720721	0.675163
ANTXRL	-0.0968514	0.574168
ANUBL1	-0.212098	0.213478
ANXA10	-0.0798455	0.643432
ANXA11	-0.205663	0.227946
ANXA13	-0.200772	0.239384
ANXA1	-0.0303732	0.860265
ANXA2P1	0.0666667	0.698362
ANXA2P2	0.00875161	0.959978
ANXA2P3	-0.0195624	0.90995
ANXA2	0.0787645	0.646851
ANXA3	-0.0962677	0.575182
ANXA4	-0.0828829	0.629667
ANXA5	-0.129215	0.451122
ANXA6	-0.00952381	0.956397
ANXA7	-0.152638	0.372721
ANXA8L1	-0.0990864	0.565322
ANXA8L2	-0.228829	0.178892
ANXA8	-0.225997	0.184442
ANXA9	-0.214672	0.207874
AOAH	-0.13668	0.425208
AOC2	0.248649	0.143366
AOC3	-0.271042	0.109841
AOX1	-0.0638353	0.710626
AOX2P	-0.34995	0.0364147
AP1AR	0.029601	0.863799
AP1B1	0.32175	0.0561654
AP1G1	0.0259974	0.880322
AP1G2	0.105019	0.540766
AP1M1	0.0581725	0.735368
AP1M2	-0.0671815	0.696141
AP1S1	0.259202	0.12673
AP1S2	0.11686	0.49585
AP1S3	0.253282	0.135874
AP2A1	0.0568855	0.74103
AP2A2	-0.189189	0.268014
AP2B1	0.0416988	0.808786
AP2M1	0.0867439	0.613731
AP2S1	0.411326	0.013283
AP3B1	-0.371686	0.0262613
AP3B2	-0.130502	0.446593
AP3D1	0.143115	0.40356
AP3M1	-0.139254	0.416472
AP3M2	-0.225483	0.185465
AP3S1	0.119949	0.484458
AP3S2	0.0604891	0.725212
AP4B1	0.0651223	0.705042
AP4E1	0.0002574	0.999402
AP4M1	-0.109917	0.523366
AP4S1	0.0620335	0.718468
APAF1	0.0344916	0.841467
APBA1	0.00875161	0.959978
APBA2	-0.184299	0.280758
APBA3	-0.0803089	0.640385
APBB1IP	-0.206435	0.226175
APBB1	-0.171429	0.316166
APBB2	-0.14749	0.389212
APBB3	-0.045045	0.793718
APC2	-0.198713	0.244315
APCDD1L	0.00490832	0.977335
APCDD1	0.0267696	0.876777
APCS	-0.0767053	0.655512
APC	-0.411068	0.0133451
APEH	-0.138224	0.419954
APEX1	0.112741	0.511251
APEX2	0.223166	0.190115
APH1A	-0.148005	0.387544
APH1B	-0.126641	0.460254
API5	0.039897	0.816928
APIP	0.300129	0.075653
APITD1	0.156757	0.359835
APLF	-0.0718147	0.676261
APLNR	-0.283655	0.0937999
APLN	-0.161133	0.346444
APLP1	0.105019	0.540766
APLP2	0.032175	0.852031
APOA1BP	-0.144659	0.398461
APOA1	0.112484	0.512222
APOA2	0.0507111	0.768974
APOA4	0.127951	0.457073
APOA5	0.0850168	0.622018
APOB48R	-0.0030888	0.986256
APOBEC1	0.178604	0.297313
APOBEC2	-0.250965	0.139583
APOBEC3A	0.0118404	0.94566
APOBEC3B	0.242471	0.153826
APOBEC3C	0.0216216	0.900454
APOBEC3D	-0.126126	0.462092
APOBEC3F	-0.0239382	0.889788
APOBEC3G	0.126898	0.459336
APOBEC3H	0.195109	0.253109
APOBEC4	-0.121506	0.480232
APOB	-0.155727	0.363031
APOC1P1	0.0485256	0.778677
APOC1	0.158559	0.354283
APOC2	0.27027	0.110887
APOC3	0.00823893	0.961964
APOC4	0.088826	0.606436
APOD	0.0427284	0.804142
APOE	0.113771	0.507379
APOF	0.0542169	0.753481
APOH	-0.295238	0.0807248
APOL1	0.190219	0.265381
APOL2	0.352124	0.0358158
APOL3	0.0715573	0.67736
APOL4	0.289575	0.0869261
APOL5	-0.274438	0.105278
APOL6	-0.0507079	0.768389
APOLD1	-0.259717	0.125957
APOM	-0.00592021	0.973113
APOOL	-0.390991	0.0190157
APOO	0.0288288	0.867335
APPBP2	-0.182239	0.286241
APPL1	0.0759331	0.658772
APPL2	-0.169112	0.322827
APP	-0.239125	0.159721
APRT	0.257658	0.12907
APTX	0.202317	0.235731
AQP10	-0.0226739	0.895571
AQP11	-0.0759331	0.658772
AQP12A	0.271917	0.108643
AQP12B	0.171224	0.318044
AQP1	0.0120978	0.944468
AQP2	0.141225	0.411318
AQP3	-0.257143	0.129856
AQP4	-0.338996	0.0437059
AQP5	0.1144	0.506457
AQP6	0.207431	0.22478
AQP7P1	0.189587	0.268095
AQP7P3	0.398261	0.0161415
AQP7	-0.398456	0.0167073
AQP8	-0.297942	0.077582
AQP9	0.0239382	0.889788
AQPEP	0.248165	0.14446
AQR	-0.105277	0.53977
ARAF	-0.115573	0.500637
ARAP1	-0.157529	0.357449
ARAP2	-0.0857143	0.617964
ARAP3	0.0383526	0.823923
ARCN1	-0.140541	0.412142
ARC	-0.0782497	0.649012
AREG	0.0118404	0.94566
ARF1	0.173745	0.309592
ARF3	-0.295753	0.0801787
ARF4	-0.003861	0.982671
ARF5	0.336165	0.0455809
ARF6	0.0525097	0.760379
ARFGAP1	0.396139	0.0173969
ARFGAP2	-0.0427284	0.804142
ARFGAP3	0.126898	0.459336
ARFGEF1	-0.176319	0.302391
ARFGEF2	-0.208752	0.22092
ARFIP1	-0.0280566	0.870874
ARFIP2	0.184041	0.281439
ARFRP1	0.23269	0.171518
ARG1	0.0806702	0.639997
ARG2	-0.0301158	0.861443
ARGFXP2	-0.19813	0.246719
ARGFX	0.325934	0.0523883
ARGLU1	0.126641	0.460254
ARHGAP10	0.12175	0.477877
ARHGAP11A	0.691892	5.74156e-06
ARHGAP11B	0.451737	0.00612435
ARHGAP12	-0.245045	0.149402
ARHGAP15	-0.131789	0.44209
ARHGAP17	0.029601	0.863799
ARHGAP18	0.0736165	0.668588
ARHGAP19	-0.136165	0.426968
ARHGAP1	-0.471557	0.00405706
ARHGAP20	0.0241956	0.888604
ARHGAP21	-0.175804	0.303822
ARHGAP22	0.284685	0.0925751
ARHGAP23	0.0725869	0.672969
ARHGAP24	-0.0854569	0.619024
ARHGAP25	-0.0990991	0.563938
ARHGAP26	-0.0277992	0.872054
ARHGAP27	0.19305	0.258229
ARHGAP28	-0.339254	0.0435386
ARHGAP29	-0.368855	0.0274959
ARHGAP30	-0.0332046	0.847333
ARHGAP31	-0.10991	0.521978
ARHGAP32	-0.10991	0.521978
ARHGAP33	0.357272	0.0330603
ARHGAP36	0.167113	0.329973
ARHGAP39	0.33462	0.0466309
ARHGAP42	-0.116602	0.496805
ARHGAP4	0.00797941	0.963559
ARHGAP5	-0.188417	0.27
ARHGAP6	-0.184813	0.279398
ARHGAP8	0.179665	0.293192
ARHGAP9	0.0870013	0.612675
ARHGDIA	0.225997	0.184442
ARHGDIB	0.0126126	0.942083
ARHGDIG	0.0524011	0.761494
ARHGEF10L	-0.261004	0.124041
ARHGEF10	-0.180438	0.291095
ARHGEF11	-0.304505	0.0713311
ARHGEF12	-0.520206	0.00133535
ARHGEF15	-0.234749	0.167677
ARHGEF16	0.0805663	0.63931
ARHGEF17	-0.512646	0.00138981
ARHGEF18	-0.0836551	0.626466
ARHGEF19	0.348777	0.0377062
ARHGEF1	0.0682111	0.691705
ARHGEF2	-0.0108108	0.950431
ARHGEF33	-0.202844	0.235426
ARHGEF35	-0.173488	0.310318
ARHGEF37	-0.0808237	0.638235
ARHGEF38	-0.165262	0.335437
ARHGEF3	-0.100901	0.556837
ARHGEF4	-0.0404118	0.8146
ARHGEF5	-0.248134	0.144217
ARHGEF6	-0.205148	0.229132
ARHGEF7	0.181467	0.288315
ARHGEF9	-0.295495	0.0804513
ARID1A	-0.0236808	0.890972
ARID1B	0.0324324	0.850856
ARID2	-0.264899	0.118443
ARID3A	0.114286	0.505448
ARID3B	-0.014157	0.934933
ARID3C	-0.158455	0.355992
ARID4A	-0.27825	0.100437
ARID4B	-0.283912	0.0934925
ARID5A	-0.190991	0.263417
ARID5B	0.253797	0.13506
ARIH1	-0.274131	0.105732
ARIH2	0.217761	0.201286
ARL10	-0.0823681	0.631805
ARL11	0.189704	0.266695
ARL13A	0.0125588	0.942048
ARL13B	0.126898	0.459336
ARL14	0.015444	0.928978
ARL15	-0.184556	0.280077
ARL16	0.362677	0.0303578
ARL17A	0.333355	0.046947
ARL17B	0.151905	0.376473
ARL1	-0.0314028	0.855558
ARL2BP	-0.233977	0.16911
ARL2	0.0846847	0.622209
ARL3	0.0839125	0.625401
ARL4A	0.529215	0.00106852
ARL4C	-0.0036036	0.983866
ARL4D	0.201287	0.238162
ARL5A	-0.125611	0.463934
ARL5B	-0.329215	0.0504615
ARL5C	-0.0226766	0.895558
ARL6IP1	0.168597	0.324319
ARL6IP4	0.149292	0.383392
ARL6IP5	-0.0468468	0.785634
ARL6IP6	0.152896	0.371908
ARL6	0.0249678	0.885053
ARL8A	-0.0875161	0.610565
ARL8B	-0.139005	0.418784
ARL9	-0.190746	0.265127
ARMC10	-0.0658945	0.701699
ARMC1	-0.00900901	0.958784
ARMC2	0.151866	0.375168
ARMC3	-0.111598	0.516994
ARMC4	0.0519949	0.762665
ARMC5	0.0664093	0.699474
ARMC6	0.0833977	0.627532
ARMC7	0.0375804	0.827425
ARMC8	0.227027	0.18241
ARMC9	-0.176577	0.301677
ARMCX1	-0.295753	0.0801787
ARMCX2	-0.302188	0.0735942
ARMCX3	-0.149035	0.38422
ARMCX5	-0.300644	0.0751341
ARMCX6	-0.1287	0.45294
ARMS2	0.120779	0.482884
ARNT2	-0.201544	0.237553
ARNTL2	0.00978121	0.955204
ARNTL	0.0293436	0.864977
ARNT	-0.326641	0.0523729
ARPC1A	0.326898	0.0521792
ARPC1B	0.222136	0.192208
ARPC2	0.152124	0.374351
ARPC3	0.244015	0.15116
ARPC4	0.254054	0.134654
ARPC5L	0.187645	0.271996
ARPC5	-0.0015444	0.993427
ARPM1	-0.0561133	0.744433
ARPP19	-0.140283	0.413006
ARPP21	0.0844317	0.624426
ARR3	-0.169402	0.323299
ARRB1	0.121236	0.479752
ARRB2	0.255598	0.132239
ARRDC1	0.270013	0.111238
ARRDC2	-0.260746	0.124423
ARRDC3	0.0736165	0.668588
ARRDC4	0.0169884	0.921837
ARRDC5	-0.135659	0.43018
ARSA	0.0306306	0.859088
ARSB	0.0918919	0.592756
ARSD	-0.138224	0.419954
ARSE	-0.385586	0.0208503
ARSF	0.0313416	0.856009
ARSG	0.0954955	0.578266
ARSH	0.277502	0.101293
ARSI	-0.0895753	0.602156
ARSJ	0.228314	0.179892
ARSK	0.0712999	0.67846
ART1	-0.0844488	0.624355
ART3	0.16262	0.343328
ART4	-0.34157	0.0420564
ART5	-0.0695877	0.686742
ARTN	0.221364	0.193789
ARV1	-0.313514	0.0630488
ARVCF	-0.0787645	0.646851
ARX	0.206553	0.226791
AR	-0.265912	0.11699
AS3MT	-0.208237	0.22208
ASAH1	-0.203346	0.233316
ASAH2B	-0.260528	0.124872
ASAH2	0.144282	0.401163
ASAM	0.0481374	0.780404
ASAP1	-0.0175032	0.919458
ASAP2	-0.023166	0.893341
ASAP3	-0.00643501	0.970725
ASB10	-0.318908	0.0579928
ASB12	0.106186	0.537647
ASB13	-0.0965251	0.574155
ASB14	0.104505	0.542763
ASB15	-0.244818	0.15013
ASB16	-0.0221364	0.898082
ASB18	-0.0911888	0.596855
ASB1	-0.127928	0.455675
ASB2	-0.152124	0.374351
ASB3	0.343629	0.0407736
ASB4	0.0975315	0.57147
ASB5	-0.0855267	0.619922
ASB6	0.211468	0.215683
ASB7	0.0478764	0.781025
ASB8	-0.327305	0.0513462
ASB9	-0.0679537	0.692813
ASCC1	-0.150579	0.379266
ASCC2	0.404118	0.0151183
ASCC3	-0.0723295	0.674066
ASCL1	0.180864	0.291141
ASCL2	0.326641	0.0523729
ASCL3	-0.188919	0.269816
ASCL4	-0.163513	0.340646
ASF1A	0.161905	0.344113
ASF1B	0.721493	1.86207e-06
ASFMR1	-0.25636	0.131241
ASGR1	-0.183526	0.282806
ASGR2	-0.25148	0.138752
ASH1L	-0.377091	0.0240324
ASH2L	0.0342342	0.84264
ASIP	0.183312	0.284549
ASL	0.190219	0.265381
ASMTL	-0.0885457	0.606354
ASMT	0.147528	0.390538
ASNA1	-0.0736165	0.668588
ASNSD1	0.107593	0.530837
ASNS	0.347748	0.038304
ASPA	-0.326898	0.0521792
ASPDH	0.194387	0.25594
ASPG	0.159278	0.353467
ASPHD1	-0.0030888	0.986256
ASPHD2	0.162677	0.341792
ASPH	0.43269	0.00891488
ASPM	0.550579	0.000615092
ASPN	-0.404891	0.0149119
ASPRV1	-0.0131274	0.939699
ASPSCR1	0.313771	0.0628239
ASRGL1	0.160103	0.349567
ASS1	-0.0769627	0.654427
ASTE1	-0.0041184	0.981476
ASTL	0.211058	0.216595
ASTN1	-0.0473397	0.783956
ASTN2	-0.162162	0.343338
ASXL1	-0.141313	0.409556
ASXL2	-0.334363	0.0468078
ASXL3	0.186775	0.275391
ASZ1	0.0783848	0.649533
ATAD1	-0.251995	0.137925
ATAD2B	-0.164994	0.334887
ATAD2	0.446075	0.00686146
ATAD3A	0.569112	0.000370167
ATAD3B	0.545689	0.000700102
ATAD3C	0.0584299	0.734237
ATAD5	0.440154	0.00771284
ATCAY	0.0723564	0.674948
ATE1	-0.341828	0.0418942
ATF1	-0.203346	0.233316
ATF2	-0.268468	0.113358
ATF3	-0.16036	0.348784
ATF4	0.203861	0.232116
ATF5	0.149035	0.38422
ATF6B	-0.0975547	0.570058
ATF6	-0.390991	0.0190157
ATF7IP2	0.000514801	0.998207
ATF7IP	-0.433462	0.00878349
ATF7	-0.449163	0.00645043
ATG10	-0.306306	0.0696092
ATG12	-0.162162	0.343338
ATG16L1	-0.0357786	0.83561
ATG16L2	0.316602	0.0603927
ATG2A	-0.127671	0.456589
ATG2B	-0.270013	0.111238
ATG3	0.12381	0.470413
ATG4A	0.134878	0.431385
ATG4B	0.371686	0.0262613
ATG4C	0.0543115	0.752393
ATG4D	0.243243	0.152489
ATG5	0.180438	0.291095
ATG7	0.0772201	0.653342
ATG9A	0.0535393	0.755813
ATG9B	0.240669	0.15698
ATHL1	0.0149292	0.93136
ATIC	0.0298584	0.862621
ATL1	0.011583	0.946853
ATL2	0.310682	0.0655647
ATL3	-0.335135	0.0462788
ATMIN	-0.147748	0.388377
ATM	-0.216731	0.203466
ATN1	-0.0746461	0.664218
ATOH1	0.444313	0.00663203
ATOH7	-0.0949868	0.581595
ATOH8	-0.214929	0.207319
ATOX1	0.135393	0.429615
ATP10A	0.100386	0.558862
ATP10B	0.0558595	0.746255
ATP10D	-0.12278	0.474137
ATP11A	-0.156499	0.360632
ATP11B	0.10399	0.544763
ATP11C	0.0226512	0.895711
ATP12A	-0.0889713	0.605845
ATP13A1	0.0357786	0.83561
ATP13A2	0.171182	0.318164
ATP13A3	-0.153411	0.370284
ATP13A4	0.0628218	0.715867
ATP13A5	0.0672046	0.696952
ATP1A1	-0.256113	0.131441
ATP1A2	-0.271557	0.109148
ATP1A3	0.0586873	0.733107
ATP1A4	0.0732947	0.670968
ATP1B1	0.0177606	0.918269
ATP1B2	-0.442471	0.00736942
ATP1B3	0.222394	0.191683
ATP2A1	0.134363	0.433159
ATP2A2	-0.0746461	0.664218
ATP2A3	0.164994	0.334887
ATP2B1	0.2139	0.209544
ATP2B2	-0.202574	0.235126
ATP2B3	-0.191226	0.263904
ATP2B4	-0.254826	0.133442
ATP2C1	0.0833977	0.627532
ATP2C2	0.0435006	0.800663
ATP4A	-0.22245	0.192232
ATP4B	0.0838166	0.626961
ATP5A1	-0.0749035	0.663128
ATP5B	-0.102445	0.550784
ATP5C1	-0.230888	0.174931
ATP5D	0.0555985	0.746705
ATP5EP2	0.316602	0.0603927
ATP5E	0.373745	0.0253927
ATP5F1	-0.193308	0.257585
ATP5G1	0.171171	0.316901
ATP5G2	-0.0548263	0.750116
ATP5G3	-0.0146718	0.932551
ATP5H	0.192535	0.259519
ATP5I	0.236551	0.164367
ATP5J2	0.267954	0.114071
ATP5J	-0.0182754	0.915891
ATP5L2	-0.118379	0.491686
ATP5L	0.0617761	0.71959
ATP5O	0.027027	0.875596
ATP5SL	0.0285714	0.868514
ATP5S	0.206178	0.226765
ATP6AP1L	-0.11686	0.49585
ATP6AP1	-0.0712999	0.67846
ATP6AP2	0.186873	0.274002
ATP6V0A1	-0.120206	0.483515
ATP6V0A2	-0.0767053	0.655512
ATP6V0A4	0.218977	0.199446
ATP6V0B	0.229344	0.177896
ATP6V0C	0.0828829	0.629667
ATP6V0D1	0.0468468	0.785634
ATP6V0D2	0.0762101	0.658658
ATP6V0E1	-0.034749	0.840295
ATP6V0E2	0.0586873	0.733107
ATP6V1A	-0.0226512	0.895711
ATP6V1B1	-0.0442728	0.797188
ATP6V1B2	-0.0754183	0.660948
ATP6V1C1	-0.238867	0.160181
ATP6V1C2	-0.0754183	0.660948
ATP6V1D	-0.266409	0.116232
ATP6V1E1	0.00772201	0.964753
ATP6V1E2	0.0105534	0.951624
ATP6V1F	0.402059	0.0156806
ATP6V1G1	0.163964	0.337945
ATP6V1G2	-0.034749	0.840295
ATP6V1H	-0.208494	0.221499
ATP7A	-0.201544	0.237553
ATP7B	0.0586873	0.733107
ATP8A1	-0.151351	0.376804
ATP8A2	-0.150837	0.378445
ATP8B1	0.0978121	0.569036
ATP8B2	-0.236036	0.165308
ATP8B3	0.112741	0.511251
ATP8B4	-0.015444	0.928978
ATP8B5P	0.0522523	0.761522
ATP9A	-0.218018	0.200744
ATP9B	-0.125611	0.463934
ATPAF1	-0.126898	0.459336
ATPAF2	0.257143	0.129856
ATPBD4	-0.0903475	0.599015
ATPIF1	0.033462	0.846159
ATRIP	0.147233	0.390047
ATRNL1	-0.000772201	0.997012
ATRN	-0.331017	0.0491573
ATRX	-0.462291	0.00493207
ATR	0.11583	0.499678
ATXN10	0.107851	0.529849
ATXN1L	-0.140026	0.413871
ATXN1	-0.2713	0.109494
ATXN2L	0.16242	0.342565
ATXN2	-0.047619	0.782177
ATXN3	-0.0594595	0.72972
ATXN7L1	-0.0929215	0.5886
ATXN7L2	-0.0638353	0.710626
ATXN7L3B	-0.023166	0.893341
ATXN7L3	0.305019	0.0708357
ATXN7	-0.145689	0.395083
AUH	-0.234492	0.168153
AUP1	0.202574	0.235126
AURKAIP1	0.423681	0.010577
AURKAPS1	0.249952	0.141498
AURKA	0.762934	5.28623e-07
AURKB	0.822136	1.23808e-07
AURKC	0.409781	0.0136595
AUTS2	-0.214414	0.20843
AVEN	0.360618	0.0313649
AVIL	0.0957529	0.577237
AVL9	-0.0664093	0.699474
AVPI1	0.0635779	0.711744
AVPR1A	-0.0773045	0.65406
AVPR1B	-0.438118	0.00752794
AVPR2	-0.185726	0.278143
AVP	0.258777	0.127519
AWAT2	0.0221945	0.897767
AXIN1	0.118404	0.490137
AXIN2	-0.0931789	0.587562
AXL	-0.114543	0.504484
AZGP1	-0.156499	0.360632
AZI1	0.472844	0.00394694
AZI2	-0.219048	0.198586
AZIN1	-0.0406692	0.813436
AZU1	0.270149	0.111053
B2M	0.211583	0.214611
B3GALNT1	0.151094	0.377624
B3GALNT2	-0.122008	0.47694
B3GALT1	0.106368	0.536944
B3GALT2	-0.0700129	0.683967
B3GALT4	0.0965251	0.574155
B3GALT5	0.0473616	0.783329
B3GALT6	0.213385	0.210663
B3GALTL	-0.148777	0.385049
B3GAT1	-0.241699	0.155172
B3GAT2	0.0481338	0.779874
B3GAT3	0.318404	0.0588851
B3GNT1	-0.202574	0.235126
B3GNT2	0.00566281	0.974308
B3GNT3	-0.0046332	0.979087
B3GNT4	0.0707851	0.680661
B3GNT5	0.175032	0.305978
B3GNT6	0.111946	0.51568
B3GNT7	0.0254826	0.882687
B3GNT8	-0.0656371	0.702813
B3GNT9	0.228571	0.179392
B3GNTL1	0.294208	0.0818257
B4GALNT1	0.253282	0.135874
B4GALNT2	-0.107986	0.530732
B4GALNT3	-0.0532819	0.756953
B4GALNT4	-0.0496782	0.772978
B4GALT1	0.0584299	0.734237
B4GALT2	0.251995	0.137925
B4GALT3	0.189704	0.266695
B4GALT4	0.166281	0.331088
B4GALT5	0.0023166	0.989841
B4GALT6	0.0473616	0.783329
B4GALT7	0.271815	0.108803
B9D1	0.0298584	0.862621
B9D2	-0.0764479	0.656598
BAALC	0.153668	0.369474
BAAT	-0.423681	0.010577
BACE1	-0.363964	0.0297421
BACE2	-0.181467	0.288315
BACH1	-0.326126	0.0527621
BACH2	-0.209009	0.220341
BAD	-0.0028314	0.987451
BAG1	-0.105534	0.538773
BAG2	0.0841699	0.624336
BAG3	0.291892	0.0843458
BAG4	-0.244273	0.150719
BAG5	-0.197169	0.248058
BAGE2	-0.258544	0.127874
BAGE	-0.3581	0.031996
BAHCC1	-0.196654	0.249315
BAHD1	-0.145689	0.395083
BAI1	-0.116088	0.498719
BAI2	0.193565	0.256942
BAI3	-0.289833	0.0866364
BAIAP2L1	0.010296	0.952817
BAIAP2L2	0.16834	0.325067
BAIAP2	0.0211068	0.902827
BAIAP3	0.132561	0.4394
BAK1	0.256885	0.130251
BAMBI	-0.140026	0.413871
BANF1	0.302336	0.0731006
BANF2	-0.0526144	0.760552
BANK1	0.136946	0.425777
BANP	0.18816	0.270664
BAP1	0.302445	0.0733399
BARD1	-0.0664093	0.699474
BARHL1	-0.234298	0.169006
BARHL2	-0.0375817	0.827734
BARX1	0.0313416	0.856009
BARX2	-0.293436	0.0826591
BASP1	0.106049	0.536784
BAT1	0.139768	0.414737
BAT2L1	-0.0872587	0.611619
BAT2L2	-0.286744	0.0901629
BAT2	0.027027	0.875596
BAT3	-0.0198198	0.908762
BAT4	-0.19897	0.243695
BAT5	-0.0545689	0.751254
BATF2	0.00566281	0.974308
BATF3	0.0617761	0.71959
BATF	0.15547	0.363832
BAX	0.0617761	0.71959
BAZ1A	0.0496782	0.772978
BAZ1B	-0.0545689	0.751254
BAZ2A	-0.259459	0.126343
BAZ2B	-0.483398	0.00313804
BBC3	0.00617761	0.971919
BBOX1	-0.3287	0.0508392
BBS10	-0.274131	0.105732
BBS12	-0.0671815	0.696141
BBS1	-0.0996139	0.561905
BBS2	0.256885	0.130251
BBS4	-0.101673	0.553807
BBS5	-0.105277	0.53977
BBS7	0.16242	0.342565
BBS9	0.0339768	0.843812
BBX	0.0195624	0.90995
BCAM	0.0187902	0.913514
BCAN	-0.176834	0.300964
BCAP29	-0.000514801	0.998207
BCAP31	0.143629	0.401857
BCAR1	0.0416988	0.808786
BCAR3	-0.276963	0.102069
BCAR4	-0.196069	0.25177
BCAS1	0.329472	0.0502735
BCAS2	-0.240669	0.15698
BCAS3	-0.0002574	0.999402
BCAS4	0.195882	0.251207
BCAT1	-0.0043758	0.980282
BCAT2	0.103475	0.546767
BCCIP	0.0586873	0.733107
BCDIN3D	-0.316602	0.0603927
BCHE	-0.152124	0.374351
BCKDHA	-0.200772	0.239384
BCKDHB	0.028314	0.869694
BCKDK	0.113771	0.507379
BCL10	-0.12278	0.474137
BCL11A	-0.0749035	0.663128
BCL11B	0.324067	0.0543423
BCL2A1	0.204376	0.230919
BCL2L10	-0.00797941	0.963559
BCL2L11	-0.0978121	0.569036
BCL2L12	0.353411	0.0351099
BCL2L13	-0.161905	0.344113
BCL2L14	0.296415	0.0791878
BCL2L15	0.159846	0.35035
BCL2L1	-0.168597	0.324319
BCL2L2	-0.151094	0.377624
BCL2	-0.251737	0.138338
BCL3	0.00849421	0.961172
BCL6B	-0.131532	0.442989
BCL6	0.181467	0.288315
BCL7A	-0.387645	0.0201346
BCL7B	0.16731	0.328069
BCL7C	0.222394	0.191683
BCL8	-0.199498	0.243405
BCL9L	-0.369884	0.0270415
BCL9	-0.415187	0.0123804
BCLAF1	-0.100644	0.557849
BCMO1	0.179151	0.294595
BCO2	0.0241956	0.888604
BCORL1	-0.0697555	0.685071
BCORL2	0.154653	0.367799
BCOR	-0.313771	0.0628239
BCR	0.0435006	0.800663
BCS1L	0.166281	0.331088
BDH1	0.378378	0.0235256
BDH2	0.392793	0.0184353
BDKRB1	-0.305019	0.0708357
BDKRB2	-0.269241	0.112294
BDNFOS	-0.151609	0.375985
BDNF	0.246847	0.146361
BDP1	-0.367568	0.0280729
BEAN	0.001287	0.994622
BECN1	0.23964	0.158804
BEGAIN	-0.314801	0.061931
BEND3	0.075037	0.663601
BEND4	0.151031	0.379258
BEND5	-0.0815959	0.635017
BEND6	0.107593	0.530837
BEND7	-0.116602	0.496805
BEST1	0.0265122	0.877959
BEST2	0.0264033	0.878513
BEST3	-0.0911432	0.59704
BEST4	-0.0216216	0.900454
BET1L	0.274389	0.105395
BET1	0.532819	0.000975789
BET3L	0.0799931	0.642817
BEX1	-0.102581	0.551619
BEX2	-0.163964	0.337945
BEX4	-0.186615	0.274673
BEX5	0.0267696	0.876777
BFAR	0.190219	0.265381
BFSP1	0.107851	0.529849
BFSP2	-0.0015819	0.992694
BGLAP	0.137194	0.423453
BGN	-0.276963	0.102069
BHLHA15	0.0918919	0.592756
BHLHB9	-0.21919	0.198997
BHLHE22	-0.137718	0.423147
BHLHE40	0.0864865	0.614788
BHLHE41	-0.128958	0.452031
BHMT2	-0.125097	0.465781
BHMT	-0.0367032	0.831703
BICC1	-0.401802	0.0157521
BICD1	-0.0895753	0.602156
BICD2	-0.12175	0.477877
BID	0.356499	0.0334621
BIK	0.336165	0.0455809
BIN1	0.132561	0.4394
BIN2	0.0380952	0.82509
BIN3	0.0921493	0.591716
BIRC2	-0.278764	0.0997896
BIRC3	-0.0733591	0.669682
BIRC5	0.822136	1.23808e-07
BIRC6	-0.241699	0.155172
BIRC7	0.193818	0.257361
BIVM	-0.144402	0.399309
BLCAP	0.192793	0.258874
BLID	0.0418768	0.808393
BLK	-0.0661724	0.701391
BLMH	0.245817	0.148093
BLM	0.695238	5.04112e-06
BLNK	-0.266924	0.115509
BLOC1S1	0.0720721	0.675163
BLOC1S2	0.000514801	0.998207
BLOC1S3	0.211068	0.215749
BLVRA	0.281338	0.0966014
BLVRB	0.0638353	0.710626
BLZF1	-0.345689	0.039523
BMF	0.203861	0.232116
BMI1	-0.224453	0.187521
BMP10	-0.231301	0.17468
BMP1	0.150064	0.380913
BMP2K	-0.192535	0.259519
BMP2	0.0404118	0.8146
BMP3	-0.109499	0.524958
BMP4	0.456371	0.00557326
BMP5	-0.0390213	0.82124
BMP6	-0.357014	0.0331938
BMP7	0.377188	0.0233442
BMP8A	-0.105534	0.538773
BMP8B	-0.023166	0.893341
BMPER	0.13656	0.427095
BMPR1A	-0.293436	0.0826591
BMPR1B	0.0841699	0.624336
BMPR2	-0.429858	0.0094112
BMS1P4	-0.204118	0.231517
BMS1P5	0.00720721	0.967142
BMS1	0.119176	0.487293
BMX	-0.0898558	0.602252
BNC1	-0.158301	0.355073
BNC2	-0.0563707	0.743298
BNIP1	-0.037323	0.828593
BNIP2	-0.108115	0.530239
BNIP3L	-0.0828829	0.629667
BNIP3	0.156757	0.359835
BNIPL	0.432432	0.00895905
BOC	-0.036036	0.83444
BOD1L	-0.210296	0.217463
BOD1	0.0563707	0.743298
BOK	0.0849421	0.621146
BOLA1	-0.0352638	0.837952
BOLA2	0.30399	0.0718292
BOLA3	0.333333	0.0475208
BOLL	0.0589999	0.732498
BOP1	0.216731	0.203466
BPESC1	0.132239	0.442
BPGM	0.286229	0.0907613
BPHL	-0.134363	0.433159
BPIL1	-0.209188	0.220789
BPIL2	0.384792	0.0204875
BPI	-0.365794	0.0282375
BPNT1	-0.129215	0.451122
BPTF	-0.434749	0.00856821
BPY2	-0.152474	0.374666
BRAF	-0.145431	0.395926
BRAP	-0.113514	0.508345
BRCA1	0.506564	0.00185176
BRCA2	0.34852	0.0378549
BRCC3	0.165251	0.334125
BRD1	0.117889	0.492037
BRD2	-0.171686	0.315431
BRD3	0.0900901	0.600061
BRD4	-0.0543149	0.75305
BRD7P3	-0.016964	0.921775
BRD7	0.330245	0.0497129
BRD8	-0.0831403	0.628599
BRD9	0.201287	0.238162
BRDT	0.166519	0.331722
BREA2	0.287001	0.0898648
BRE	-0.149807	0.381738
BRF1	0.229344	0.177896
BRF2	0.112484	0.512222
BRI3BP	-0.00926641	0.957591
BRI3	0.242728	0.15338
BRIP1	0.348777	0.0377062
BRIX1	0.288031	0.0886802
BRMS1L	-0.19408	0.25566
BRMS1	0.221364	0.193789
BRP44L	0.0195624	0.90995
BRP44	-0.289318	0.0872165
BRPF1	0.0501931	0.770682
BRPF3	-0.311712	0.0646407
BRS3	0.0506607	0.769197
BRSK1	-0.131532	0.442989
BRSK2	0.252252	0.137513
BRWD1	-0.117117	0.494895
BRWD3	-0.299871	0.0759135
BSCL2	-0.0301158	0.861443
BSDC1	0.267439	0.114788
BSG	0.222909	0.190637
BSND	-0.139216	0.418071
BSN	-0.172201	0.313965
BSPRY	0.100386	0.558862
BST1	0.0700129	0.683967
BST2	-0.109653	0.522959
BTAF1	-0.167825	0.326566
BTBD10	-0.165766	0.332604
BTBD11	-0.0185328	0.914703
BTBD12	0.309138	0.0669702
BTBD16	-0.227542	0.1814
BTBD17	0.267892	0.114186
BTBD18	-0.103502	0.548033
BTBD19	-0.173488	0.310318
BTBD1	0.00952381	0.956397
BTBD2	0.169369	0.322083
BTBD3	-0.215701	0.205662
BTBD6	0.0028314	0.987451
BTBD7	-0.188417	0.27
BTBD8	-0.434089	0.00816465
BTBD9	-0.144402	0.399309
BTC	-0.132561	0.4394
BTD	-0.198198	0.245559
BTF3L4	-0.108623	0.526891
BTF3	-0.223938	0.188556
BTG1	-0.0983269	0.566995
BTG2	0.0435006	0.800663
BTG3	-0.170399	0.319115
BTG4	0.342432	0.0409188
BTK	-0.0133848	0.938508
BTLA	0.116117	0.500055
BTN1A1	-0.119717	0.486768
BTN2A1	-0.0653797	0.703927
BTN2A2	0.0151866	0.930169
BTN2A3	0.15444	0.36705
BTN3A1	0.0339768	0.843812
BTN3A2	0.0967825	0.57313
BTN3A3	-0.00592021	0.973113
BTNL2	0.0101409	0.953191
BTNL3	0.072681	0.67357
BTNL8	0.0238633	0.890125
BTNL9	-0.129215	0.451122
BTRC	-0.0643501	0.70839
BUB1B	0.706306	3.28567e-06
BUB1	0.720463	1.93285e-06
BUB3	0.256113	0.131441
BUD13	-0.014157	0.934933
BUD31	0.345174	0.0398327
BVES	-0.0846847	0.622209
BYSL	0.177349	0.299541
BZRAP1	0.027027	0.875596
BZW1	0.0980695	0.568015
BZW2	0.351094	0.036389
C10orf105	-0.218676	0.20008
C10orf107	-0.141864	0.409184
C10orf108	-0.505792	0.00188565
C10orf10	-0.201802	0.236944
C10orf110	-0.0110682	0.949238
C10orf111	0.0396396	0.818093
C10orf113	-0.00297355	0.986268
C10orf114	-0.0921493	0.591716
C10orf116	0.0501931	0.770682
C10orf118	-0.300644	0.0751341
C10orf119	0.0849421	0.621146
C10orf11	-0.174775	0.306698
C10orf125	0.238095	0.161568
C10orf128	-0.0922839	0.592438
C10orf129	-0.157942	0.357572
C10orf12	-0.14749	0.389212
C10orf131	-0.0803813	0.6412
C10orf137	0.0764479	0.656598
C10orf140	0.104247	0.543763
C10orf18	-0.295495	0.0804513
C10orf25	-0.0290862	0.866156
C10orf26	-0.379665	0.0230279
C10orf27	0.155021	0.366645
C10orf28	-0.336165	0.0455809
C10orf2	0.179408	0.293893
C10orf32	-0.332046	0.0484244
C10orf35	-0.0692407	0.687279
C10orf41	-0.0870013	0.612675
C10orf46	0.0391248	0.820424
C10orf47	-0.0509653	0.767243
C10orf4	-0.229487	0.178181
C10orf50	0.0794528	0.64507
C10orf54	-0.036036	0.83444
C10orf55	0.209409	0.220291
C10orf57	-0.1426	0.405268
C10orf58	-0.0455598	0.791406
C10orf62	-0.159846	0.35035
C10orf67	0.308297	0.067348
C10orf68	-0.273616	0.106408
C10orf72	-0.305792	0.0700978
C10orf75	0.187387	0.272664
C10orf76	-0.171171	0.316901
C10orf78	0.201802	0.236944
C10orf79	-0.0880309	0.608458
C10orf81	0.101158	0.555826
C10orf82	-0.023743	0.890675
C10orf84	-0.0769627	0.654427
C10orf88	0.219562	0.197512
C10orf90	-0.0412106	0.811386
C10orf91	0.280808	0.0971248
C10orf93	-0.0672681	0.69668
C10orf95	-0.010296	0.952817
C10orf99	-0.00171209	0.992093
C11orf10	0.0712999	0.67846
C11orf16	0.276423	0.102683
C11orf17	0.010296	0.952817
C11orf1	-0.143372	0.402708
C11orf20	0.0579694	0.737004
C11orf21	-0.110682	0.519042
C11orf24	-0.0697555	0.685071
C11orf2	0.0190476	0.912326
C11orf30	-0.214672	0.207874
C11orf31	0.0195624	0.90995
C11orf34	-0.336288	0.0449259
C11orf35	-0.0731017	0.670777
C11orf41	-0.231403	0.173951
C11orf42	-0.334794	0.0459462
C11orf45	-0.0028314	0.987451
C11orf46	-0.188674	0.269337
C11orf48	0.235779	0.165779
C11orf49	-0.0265122	0.877959
C11orf51	0.153411	0.370284
C11orf52	-0.557014	0.000517283
C11orf53	0.0125588	0.942048
C11orf54	-0.548777	0.000645278
C11orf57	-0.358301	0.0325308
C11orf58	-0.249163	0.142519
C11orf59	0.0862291	0.615846
C11orf61	0.188674	0.269337
C11orf63	-0.16242	0.342565
C11orf65	-0.0651223	0.705042
C11orf66	-0.0718147	0.676261
C11orf67	-0.231403	0.173951
C11orf68	-0.0041184	0.981476
C11orf70	-0.101416	0.554816
C11orf71	0.0486486	0.777573
C11orf73	-0.0648649	0.706158
C11orf74	-0.02574	0.881505
C11orf75	0.122265	0.476005
C11orf80	0.392689	0.0178347
C11orf82	0.693951	5.29976e-06
C11orf83	0.259202	0.12673
C11orf84	0.379665	0.0230279
C11orf85	-0.0415618	0.809808
C11orf86	0.0838744	0.626723
C11orf87	-0.0539308	0.754742
C11orf88	0.04039	0.815076
C11orf90	0.0313416	0.856009
C11orf92	0.048906	0.776424
C11orf93	0.0988417	0.564956
C11orf94	-0.161166	0.347716
C11orf95	0.0746461	0.664218
C11orf9	-0.194337	0.255021
C12orf10	-0.0571429	0.739896
C12orf11	0.112484	0.512222
C12orf23	0.101416	0.554816
C12orf24	0.193565	0.256942
C12orf26	-0.131274	0.443888
C12orf27	-0.175032	0.305978
C12orf29	0.125097	0.465781
C12orf32	0.545689	0.000700102
C12orf34	0.0844273	0.623272
C12orf35	-0.133333	0.436719
C12orf36	-0.0795418	0.644698
C12orf39	0.189206	0.269076
C12orf40	-0.325725	0.0525483
C12orf41	-0.0862291	0.615846
C12orf42	-0.266767	0.115773
C12orf43	0.0229086	0.894526
C12orf44	0.247619	0.145072
C12orf45	0.0998713	0.56089
C12orf47	0.277735	0.101087
C12orf48	0.653797	2.43458e-05
C12orf49	-0.198713	0.244315
C12orf4	-0.0491634	0.775275
C12orf50	-0.0770448	0.65515
C12orf51	-0.210296	0.217463
C12orf52	-0.0568855	0.74103
C12orf53	0.0504505	0.769536
C12orf54	0.04739	0.783732
C12orf56	0.0701399	0.684384
C12orf57	-0.0712999	0.67846
C12orf59	0.0342342	0.84264
C12orf5	0.00926641	0.957591
C12orf60	-0.176319	0.302391
C12orf61	-0.0697555	0.685071
C12orf62	0.164479	0.336414
C12orf63	-0.0212874	0.901924
C12orf65	0.238095	0.161568
C12orf66	-0.138224	0.419954
C12orf68	-0.214672	0.207874
C12orf69	-0.176319	0.302391
C12orf70	0.195675	0.252743
C12orf71	0.19854	0.245723
C12orf72	-0.316088	0.060829
C12orf73	0.184813	0.279398
C12orf74	-0.0255155	0.882569
C12orf75	-0.0898327	0.601108
C12orf76	0.173488	0.310318
C12orf77	0.171216	0.318067
C13orf15	0.0344916	0.841467
C13orf16	0.314908	0.0613901
C13orf18	-0.0787645	0.646851
C13orf1	-0.003861	0.982671
C13orf23	0.015444	0.928978
C13orf26	0.0560091	0.745598
C13orf27	0.420592	0.0112049
C13orf29	0.0514801	0.764953
C13orf30	0.145873	0.395933
C13orf31	-0.0805663	0.63931
C13orf33	-0.0651223	0.705042
C13orf34	0.503475	0.00199061
C13orf35	0.31171	0.064218
C13orf36	0.0627953	0.715982
C13orf37	0.370399	0.0268167
C13orf38	0.132841	0.439908
C13orf39	0.19113	0.264148
C14orf101	0.03861	0.822756
C14orf102	-0.0857198	0.61913
C14orf104	-0.216731	0.203466
C14orf105	-0.303732	0.0720792
C14orf106	0.153668	0.369474
C14orf109	-0.00823681	0.962366
C14orf115	0.28522	0.0917659
C14orf118	-0.171429	0.316166
C14orf119	0.196139	0.250575
C14orf126	0.0676963	0.693922
C14orf128	0.0661519	0.700586
C14orf129	-0.0326898	0.849681
C14orf132	-0.230116	0.176409
C14orf135	-0.117889	0.492037
C14orf138	-0.043758	0.799505
C14orf139	-0.135907	0.427849
C14orf142	0.011583	0.946853
C14orf143	0.339511	0.0433719
C14orf145	0.243758	0.151602
C14orf147	0.108623	0.526891
C14orf148	0.0496782	0.772978
C14orf149	-0.119176	0.487293
C14orf153	0.119313	0.488251
C14orf156	0.303218	0.0725814
C14orf159	-0.0779923	0.650093
C14orf162	0.0393818	0.819615
C14orf166B	0.186779	0.275381
C14orf166	0.254054	0.134654
C14orf167	-0.101931	0.552799
C14orf169	-0.192793	0.258874
C14orf174	-0.116602	0.496805
C14orf176	-0.0978121	0.569036
C14orf178	0.0883328	0.608444
C14orf179	-0.0337194	0.844985
C14orf180	-0.185389	0.279031
C14orf181	0.174003	0.308867
C14orf182	-0.122523	0.475071
C14orf183	-0.251135	0.139562
C14orf184	0.137433	0.424116
C14orf19	0.049691	0.773498
C14orf1	0.296782	0.0790952
C14orf21	-0.0481338	0.779874
C14orf28	-0.0808237	0.638235
C14orf2	0.203861	0.232116
C14orf33	-0.109653	0.522959
C14orf34	0.279702	0.0985047
C14orf37	-0.326641	0.0523729
C14orf39	0.208242	0.222931
C14orf43	-0.361133	0.0311106
C14orf45	-0.333848	0.0471632
C14orf49	-0.22574	0.184953
C14orf4	-0.206178	0.226765
C14orf50	-0.175816	0.305041
C14orf53	0.147106	0.391912
C14orf64	-0.165294	0.335342
C14orf68	0.0734537	0.670294
C14orf70	-0.103268	0.548943
C14orf72	-0.122144	0.477912
C14orf73	0.12278	0.474137
C14orf79	-0.227542	0.1814
C14orf80	0.366023	0.0287785
C14orf86	-0.112208	0.51469
C14orf93	0.321493	0.0563709
C15orf17	0.18121	0.289008
C15orf21	0.453024	0.00596673
C15orf23	0.664093	1.66539e-05
C15orf24	0.00540541	0.975503
C15orf26	-0.1764	0.303412
C15orf27	0.0429858	0.802982
C15orf28	-0.277495	0.101302
C15orf29	0.220849	0.194847
C15orf2	-0.200175	0.241777
C15orf33	-0.0857143	0.617964
C15orf34	-0.207722	0.223245
C15orf37	-0.0574003	0.738763
C15orf38	-0.162677	0.341792
C15orf39	-0.145431	0.395926
C15orf40	0.136422	0.426088
C15orf41	0.0236808	0.890972
C15orf42	0.713514	2.49905e-06
C15orf43	-0.172664	0.313929
C15orf44	0.131017	0.444789
C15orf48	0.268726	0.113002
C15orf50	0.248436	0.144008
C15orf51	-0.12067	0.483281
C15orf52	-0.128958	0.452031
C15orf53	-0.00445844	0.979412
C15orf54	-0.00726351	0.966464
C15orf55	0.034666	0.840921
C15orf56	0.107851	0.529849
C15orf57	0.135393	0.429615
C15orf58	0.195624	0.25184
C15orf59	-0.411068	0.0133451
C15orf5	-0.160875	0.348599
C15orf60	0.0596692	0.729577
C15orf61	0.00849421	0.961172
C15orf62	0.168597	0.324319
C15orf63	0.142857	0.404414
C16orf11	0.166735	0.331085
C16orf13	0.264865	0.118424
C16orf3	0.0858485	0.618602
C16orf42	0.251223	0.139167
C16orf45	-0.170153	0.321127
C16orf46	0.21184	0.214044
C16orf48	0.209009	0.220341
C16orf52	0.00514801	0.976697
C16orf53	0.00115838	0.99465
C16orf54	-0.0525097	0.760379
C16orf55	0.386358	0.0205795
C16orf57	0.370142	0.0269289
C16orf58	0.0584299	0.734237
C16orf59	0.575032	0.000312855
C16orf5	0.114286	0.505448
C16orf61	0.492664	0.00255146
C16orf62	-0.0046332	0.979087
C16orf63	-0.103475	0.546767
C16orf68	0.0254826	0.882687
C16orf70	0.138481	0.419082
C16orf71	-0.39897	0.0165572
C16orf72	-0.286486	0.0904617
C16orf73	-0.338287	0.0435886
C16orf74	0.432947	0.0088709
C16orf75	0.584813	0.000235367
C16orf79	0.371429	0.0263716
C16orf7	0.393308	0.0182722
C16orf80	0.260746	0.124423
C16orf81	0.214675	0.208641
C16orf86	0.345689	0.039523
C16orf87	0.238754	0.160813
C16orf88	0.15444	0.36705
C16orf89	-0.0041184	0.981476
C16orf90	-0.0818717	0.635006
C16orf91	0.108366	0.527876
C16orf92	0.0226401	0.895725
C16orf93	0.246075	0.147659
C17orf100	0.308108	0.0679205
C17orf101	0.227027	0.18241
C17orf102	-0.23497	0.16775
C17orf103	-0.241956	0.154723
C17orf104	0.327413	0.0517934
C17orf105	-0.0617414	0.720556
C17orf106	0.032175	0.852031
C17orf107	-0.206692	0.225587
C17orf108	-0.0445302	0.796031
C17orf28	0.256371	0.131044
C17orf37	0.341313	0.042219
C17orf39	0.148263	0.386711
C17orf42	0.307336	0.0686402
C17orf44	0.0234234	0.892156
C17orf46	0.186498	0.276114
C17orf47	-0.0091383	0.957815
C17orf48	0.00720721	0.967142
C17orf49	0.17426	0.308143
C17orf50	0.254422	0.134283
C17orf51	0.0285714	0.868514
C17orf53	0.494981	0.0024208
C17orf54	-0.103876	0.546579
C17orf55	-0.0764479	0.656598
C17orf56	0.29112	0.0851991
C17orf57	0.0365508	0.8321
C17orf58	0.528443	0.00108938
C17orf59	0.269498	0.111941
C17orf60	0.000514801	0.998207
C17orf61	0.110167	0.520999
C17orf62	0.307593	0.0683997
C17orf63	-0.204891	0.229727
C17orf64	0.129517	0.451535
C17orf65	0.154955	0.365439
C17orf66	0.332955	0.0472282
C17orf67	0.23861	0.160643
C17orf68	-0.119691	0.485402
C17orf69	0.227542	0.1814
C17orf70	0.36731	0.0281895
C17orf71	-0.232432	0.172003
C17orf72	-0.231403	0.173951
C17orf73	0.0295302	0.864251
C17orf74	0.265011	0.118281
C17orf75	0.341828	0.0418942
C17orf76	0.184299	0.280758
C17orf78	-0.103494	0.548062
C17orf79	0.339511	0.0433719
C17orf80	0.0996139	0.561905
C17orf81	0.119434	0.486347
C17orf82	0.0720721	0.675163
C17orf85	0.042471	0.805302
C17orf86	0.12381	0.470413
C17orf87	-0.045045	0.793718
C17orf88	-0.212551	0.213287
C17orf89	0.303218	0.0725814
C17orf90	0.25148	0.138752
C17orf91	-0.332304	0.0482426
C17orf93	-0.248164	0.144461
C17orf95	0.180952	0.289703
C17orf96	0.353925	0.0348307
C17orf97	-0.0046332	0.979087
C17orf98	-0.0278214	0.872039
C17orf99	0.118575	0.490964
C18orf10	0.0566281	0.742163
C18orf16	-0.305988	0.0695319
C18orf18	0.174003	0.308867
C18orf19	-0.0342342	0.84264
C18orf1	-0.391763	0.0187651
C18orf20	0.074122	0.667466
C18orf21	0.0924067	0.590676
C18orf22	0.116602	0.496805
C18orf25	0.0586873	0.733107
C18orf26	0.15958	0.352543
C18orf2	0.0856681	0.619342
C18orf32	0.010296	0.952817
C18orf34	0.193658	0.257763
C18orf45	0.28314	0.094417
C18orf54	0.544916	0.000714439
C18orf55	0.168597	0.324319
C18orf56	0.202059	0.236337
C18orf8	0.182239	0.286241
C19orf10	0.126384	0.461172
C19orf12	-0.175032	0.305978
C19orf18	0.141313	0.409556
[truncated: 17,105 more rows]

## Sheet: COAD-READ
Query	Statistic	P-value
A1BG	-0.219552	1.61169e-05
A1CF	0.242803	1.7268e-06
A2BP1	-0.0959629	0.0619942
A2LD1	-0.188138	0.000230058
A2ML1	0.0257539	0.617214
A2M	-0.329526	4.74772e-11
A4GALT	-0.186123	0.000269112
A4GNT	-0.223789	1.0914e-05
AAA1	0.0135724	0.792269
AAAS	0.274585	5.55006e-08
AACSL	0.109319	0.0333737
AACS	-0.087284	0.0897223
AADACL2	-0.0409222	0.426979
AADACL3	-0.020188	0.695235
AADACL4	-0.157755	0.00206779
AADAC	0.0232556	0.651771
AADAT	0.0944015	0.0663825
AAGAB	0.0850555	0.0982534
AAK1	-0.113394	0.0272874
AAMP	0.229944	6.11179e-06
AANAT	-0.0447676	0.384798
AARS2	0.138085	0.00709707
AARSD1	0.217556	1.93155e-05
AARS	0.201765	7.6305e-05
AASDHPPT	0.18497	0.000294181
AASDH	-0.105248	0.0405709
AASS	-0.246883	1.13904e-06
AATF	0.314681	3.70815e-10
AATK	-0.027106	0.598852
ABAT	0.176282	0.000565713
ABCA10	-0.353055	1.44345e-12
ABCA11P	0.247088	1.11531e-06
ABCA12	-0.24575	1.2795e-06
ABCA13	-0.0518566	0.313991
ABCA17P	0.0404491	0.432348
ABCA1	-0.353039	1.44698e-12
ABCA2	-0.201581	7.74856e-05
ABCA3	-0.287366	1.22269e-08
ABCA4	-0.251137	7.32431e-07
ABCA5	-0.252523	6.33163e-07
ABCA6	-0.34856	2.87859e-12
ABCA7	-0.218071	1.84364e-05
ABCA8	-0.26227	2.21948e-07
ABCA9	-0.404312	2.44938e-16
ABCB10	0.171372	0.000807964
ABCB11	-0.167738	0.00104552
ABCB1	-0.00654517	0.898939
ABCB4	-0.177322	0.000523937
ABCB5	-0.198888	9.69241e-05
ABCB6	0.193003	0.000156473
ABCB7	0.160032	0.0017758
ABCB8	0.156888	0.00218992
ABCB9	0.118166	0.0213962
ABCC10	0.120611	0.0188308
ABCC11	-0.115174	0.0249443
ABCC12	0.167064	0.0010961
ABCC13	0.0329757	0.522158
ABCC1	0.0853882	0.0969399
ABCC2	0.273531	6.26669e-08
ABCC3	-0.25686	3.99248e-07
ABCC4	0.235339	3.62766e-06
ABCC5	0.0397562	0.440281
ABCC6P1	0.331285	3.69382e-11
ABCC6P2	0.400029	5.37001e-16
ABCC6	0.310628	6.37532e-10
ABCC8	-0.252075	6.63756e-07
ABCC9	-0.240261	2.22968e-06
ABCD1	0.00159965	0.975238
ABCD2	-0.358305	6.35685e-13
ABCD3	-0.1103	0.0318114
ABCD4	-0.313769	4.19218e-10
ABCE1	0.328107	5.8067e-11
ABCF1	0.127572	0.0129362
ABCF2	0.443506	1.07577e-19
ABCF3	0.104316	0.0423929
ABCG1	-0.235104	3.71231e-06
ABCG2	-0.182192	0.000363764
ABCG4	-0.0980539	0.0564949
ABCG5	-0.0346439	0.501318
ABCG8	-0.141648	0.00573729
ABHD10	0.0164848	0.749054
ABHD11	0.178542	0.000478572
ABHD12B	0.16861	0.000983295
ABHD12	0.295767	4.33681e-09
ABHD13	0.0497916	0.333676
ABHD14A	-0.189071	0.000213818
ABHD14B	0.105465	0.0401574
ABHD15	-0.111794	0.0295532
ABHD1	0.176498	0.000556789
ABHD2	-0.375925	3.62183e-14
ABHD3	-0.358485	6.17894e-13
ABHD4	-0.459147	3.67701e-21
ABHD5	-0.294097	5.34367e-09
ABHD6	-0.031152	0.545439
ABHD8	-0.136985	0.00757139
ABI1	-0.163863	0.00136854
ABI2	0.0706419	0.169932
ABI3BP	-0.393859	1.63106e-15
ABI3	-0.322287	1.31188e-10
ABL1	-0.139498	0.0065265
ABL2	-0.0554751	0.28137
ABLIM1	-0.466309	7.3857e-22
ABLIM2	0.143068	0.00526429
ABLIM3	-0.40862	1.09932e-16
ABO	-0.245537	1.30767e-06
ABP1	-0.154232	0.00260656
ABRA	-0.0715792	0.164322
ABR	-0.310386	6.58314e-10
ABT1	0.404197	2.50185e-16
ABTB1	-0.31186	5.41161e-10
ABTB2	-0.0461611	0.370161
ACAA1	0.0429072	0.40488
ACAA2	-0.108631	0.0345076
ACACA	0.0887338	0.0844983
ACACB	-0.114668	0.0255924
ACAD10	-0.0138751	0.787746
ACAD11	0.0700892	0.173306
ACAD8	-0.110821	0.0310073
ACAD9	0.296144	4.13648e-09
ACADL	-0.244017	1.52695e-06
ACADM	-0.290877	7.96062e-09
ACADSB	-0.117068	0.0226437
ACADS	-0.207321	4.76101e-05
ACADVL	-0.23589	3.4373e-06
ACAN	-0.0151468	0.768819
ACAP1	-0.301086	2.21072e-09
ACAP2	-0.330786	3.96701e-11
ACAP3	0.0919836	0.0736779
ACAT1	0.234161	4.06982e-06
ACAT2	0.332035	3.31702e-11
ACBD3	-0.451484	1.96472e-20
ACBD4	0.0143877	0.780101
ACBD5	-0.335516	2.00619e-11
ACBD6	0.318778	2.12639e-10
ACBD7	0.313972	4.07913e-10
ACCN1	0.104293	0.0424379
ACCN2	0.224142	1.05613e-05
ACCN3	-0.220365	1.49647e-05
ACCN4	-0.0799216	0.120363
ACCN5	0.0237173	0.645326
ACCSL	0.0541302	0.293216
ACCS	-0.0363179	0.480853
ACD	0.50559	5.49009e-26
ACE2	0.303817	1.55583e-09
ACER1	0.0226469	0.660308
ACER2	-0.494957	8.13588e-25
ACER3	-0.257942	3.55405e-07
ACE	-0.306283	1.12931e-09
ACHE	0.0532184	0.301435
ACIN1	-0.113958	0.0265251
ACLY	0.0776515	0.131299
ACMSD	0.0350505	0.496305
ACN9	0.117407	0.0222524
ACO1	-0.215588	2.30516e-05
ACO2	-0.181995	0.000369226
ACOT11	0.0125458	0.807662
ACOT12	0.0591358	0.250781
ACOT13	0.099087	0.0539308
ACOT1	0.0464314	0.367363
ACOT2	-0.00456484	0.92942
ACOT4	0.0588334	0.253217
ACOT6	-0.0204544	0.691418
ACOT7	0.315709	3.22778e-10
ACOT8	0.624502	2.24152e-42
ACOT9	0.163442	0.00140872
ACOX1	-0.00426374	0.934064
ACOX2	0.032907	0.523026
ACOX3	0.0102371	0.842543
ACOXL	-0.110251	0.0318882
ACP1	0.384319	8.6898e-15
ACP2	-0.370504	8.91008e-14
ACP5	-0.188235	0.000228318
ACP6	0.0666603	0.195358
ACPL2	0.0771657	0.133736
ACPP	-0.229386	6.4456e-06
ACPT	0.0660651	0.199385
ACRBP	-0.306487	1.09969e-09
ACRC	0.195635	0.000126519
ACRV1	0.160352	0.00173798
ACR	0.16275	0.00147704
ACSBG1	-0.0589711	0.252106
ACSBG2	0.269055	1.04319e-07
ACSF2	0.0961375	0.0615189
ACSF3	0.075562	0.14203
ACSL1	-0.221296	1.3741e-05
ACSL3	0.0603663	0.241039
ACSL4	0.0353077	0.493148
ACSL5	0.106717	0.0378353
ACSL6	0.188359	0.000226112
ACSM1	-0.251089	7.36165e-07
ACSM2A	-0.0860767	0.0942671
ACSM2B	0.054364	0.291134
ACSM3	-0.159553	0.00183393
ACSM4	-0.0469779	0.361746
ACSM5	-0.326517	7.26764e-11
ACSS1	0.211646	3.26924e-05
ACSS2	0.204469	6.07482e-05
ACSS3	-0.247856	1.03038e-06
ACTA1	0.070759	0.169223
ACTA2	-0.253463	5.73339e-07
ACTBL2	-0.239566	2.38987e-06
ACTB	0.00840812	0.8704
ACTC1	-0.135838	0.0080963
ACTG1	-0.069336	0.177983
ACTG2	-0.149998	0.00342166
ACTL6A	0.481275	2.27969e-23
ACTL6B	-0.00721935	0.888594
ACTL7A	-0.00760179	0.882734
ACTL7B	0.0864368	0.0928927
ACTL8	0.227062	8.03424e-06
ACTL9	0.0297904	0.563149
ACTN1	-0.39213	2.21784e-15
ACTN2	-0.175755	0.000588026
ACTN3	-0.15607	0.00231124
ACTN4	0.0791469	0.124012
ACTR10	-0.210991	3.46267e-05
ACTR1A	-0.174862	0.000627735
ACTR1B	0.0371546	0.470797
ACTR2	-0.0234386	0.649213
ACTR3B	0.406056	1.77341e-16
ACTR3C	0.399813	5.58462e-16
ACTR3	0.0790811	0.124326
ACTR5	0.570952	3.61871e-34
ACTR6	0.0966913	0.0600305
ACTR8	-0.0932588	0.0697529
ACTRT1	-0.0497374	0.334203
ACVR1B	0.0415204	0.420247
ACVR1C	-0.0685001	0.183284
ACVR1	-0.327822	6.04545e-11
ACVR2A	-0.144948	0.00469191
ACVR2B	0.0608119	0.237577
ACVRL1	-0.242767	1.73314e-06
ACY1	0.146341	0.00430462
ACY3	0.00265362	0.958935
ACYP1	0.266671	1.36338e-07
ACYP2	-0.0537119	0.296968
ADAD1	0.0270104	0.600142
ADAD2	-0.089875	0.0805613
ADAL	0.17145	0.000803448
ADAM10	-0.442035	1.46465e-19
ADAM11	-0.0197067	0.702151
ADAM12	-0.258842	3.22479e-07
ADAM15	-0.102342	0.0464766
ADAM17	-0.0702554	0.172286
ADAM18	0.00174058	0.973058
ADAM19	-0.148862	0.00367644
ADAM20	-0.00633153	0.902221
ADAM21P1	-0.0983161	0.0558347
ADAM21	-0.233429	4.36991e-06
ADAM22	-0.161371	0.00162229
ADAM23	-0.308823	8.0935e-10
ADAM28	-0.511085	1.31306e-26
ADAM29	-0.161544	0.00160344
ADAM2	-0.127256	0.0131638
ADAM30	-0.0312338	0.544384
ADAM32	0.0773015	0.133051
ADAM33	-0.203308	6.70221e-05
ADAM3A	-0.0558152	0.278426
ADAM5P	0.00843873	0.869932
ADAM6	-0.286387	1.37655e-08
ADAM7	-0.00720277	0.888848
ADAM8	-0.398494	7.09494e-16
ADAM9	-0.308218	8.76495e-10
ADAMDEC1	-0.216578	2.1094e-05
ADAMTS10	-0.292239	6.72978e-09
ADAMTS12	-0.281537	2.4609e-08
ADAMTS13	-0.0236247	0.646616
ADAMTS14	-0.134284	0.00885865
ADAMTS15	-0.306865	1.04661e-09
ADAMTS16	-0.210215	3.70536e-05
ADAMTS17	0.0253868	0.622242
ADAMTS18	-0.219329	1.64478e-05
ADAMTS19	-0.0600022	0.243893
ADAMTS1	-0.229579	6.32812e-06
ADAMTS20	-0.016895	0.743027
ADAMTS2	-0.240911	2.08915e-06
ADAMTS3	-0.229099	6.62448e-06
ADAMTS4	-0.143847	0.00501994
ADAMTS5	-0.207767	4.58174e-05
ADAMTS6	-0.222513	1.2284e-05
ADAMTS7	-0.241886	1.89417e-06
ADAMTS8	-0.106984	0.0373554
ADAMTS9	-0.260151	2.79792e-07
ADAMTSL1	-0.282758	2.12831e-08
ADAMTSL2	-0.0351955	0.494523
ADAMTSL3	-0.329052	5.07906e-11
ADAMTSL4	-0.336847	1.65247e-11
ADAMTSL5	-0.070479	0.170921
ADAP1	0.174797	0.000630719
ADAP2	-0.359767	5.04496e-13
ADARB1	-0.300814	2.28885e-09
ADARB2	-0.10207	0.0470639
ADAR	-0.320116	1.77009e-10
ADAT1	-0.0333525	0.517412
ADAT2	0.305564	1.24022e-09
ADAT3	0.146108	0.00436732
ADA	0.177606	0.000513054
ADCK1	0.232117	4.96105e-06
ADCK2	0.137062	0.0075373
ADCK4	-0.0369071	0.473759
ADCK5	0.254115	5.35087e-07
ADCY10	-0.0708645	0.168587
ADCY1	-0.131179	0.0105759
ADCY2	-0.235467	3.58279e-06
ADCY3	0.272745	6.85741e-08
ADCY4	-0.303043	1.71935e-09
ADCY5	-0.241674	1.93509e-06
ADCY6	-0.244279	1.48681e-06
ADCY7	-0.3255	8.38389e-11
ADCY8	-0.0718294	0.162849
ADCY9	-0.307801	9.25758e-10
ADCYAP1R1	-0.257715	3.64195e-07
ADCYAP1	-0.236656	3.18815e-06
ADC	-0.301454	2.10886e-09
ADD1	-0.414525	3.59783e-17
ADD2	-0.344613	5.22977e-12
ADD3	-0.0540186	0.294214
ADH1A	-0.285616	1.51092e-08
ADH1B	-0.268246	1.14272e-07
ADH1C	-0.112279	0.02885
ADH4	0.108289	0.0350832
ADH5	0.0664211	0.196969
ADH6	-0.0566271	0.271484
ADH7	-0.0659114	0.200435
ADHFE1	-0.278629	3.46759e-08
ADI1	0.0328486	0.523764
ADIG	-0.069128	0.179291
ADIPOQ	-0.224929	9.81482e-06
ADIPOR1	-0.180042	0.000427828
ADIPOR2	0.101085	0.0492465
ADK	0.515836	3.73137e-27
ADM2	-0.00083939	0.987005
ADM	-0.145814	0.00444769
ADNP2	-0.282601	2.16837e-08
ADNP	0.415962	2.7322e-17
ADORA1	-0.272213	7.28801e-08
ADORA2A	-0.241164	2.03674e-06
ADORA2B	-0.0102586	0.842216
ADORA3	-0.361882	3.60386e-13
ADO	0.136537	0.00777248
ADPGK	-0.0216813	0.673941
ADPRHL1	-0.0306743	0.551621
ADPRHL2	0.00318981	0.950647
ADPRH	-0.242562	1.76942e-06
ADRA1A	-0.223314	1.14059e-05
ADRA1B	-0.0796697	0.12154
ADRA1D	0.0589126	0.252578
ADRA2A	-0.238948	2.54148e-06
ADRA2B	-0.0616265	0.23134
ADRA2C	0.0990926	0.0539172
ADRB1	-0.32276	1.2286e-10
ADRB2	-0.395425	1.23312e-15
ADRB3	-0.199503	9.21172e-05
ADRBK1	0.113742	0.0268149
ADRBK2	-0.0036904	0.942914
ADRM1	0.709608	2.7221e-59
ADSL	0.289681	9.22035e-09
ADSSL1	-0.332854	2.94862e-11
ADSS	-0.128161	0.0125215
AEBP1	-0.295077	4.72805e-09
AEBP2	0.147227	0.00407359
AEN	0.0918666	0.074047
AES	-0.0335156	0.515365
AFAP1L1	-0.200735	8.31594e-05
AFAP1L2	-0.467516	5.61447e-22
AFAP1	-0.362636	3.19451e-13
AFARP1	0.139444	0.00654787
AFF1	-0.417894	1.88337e-17
AFF2	-0.281726	2.40612e-08
AFF3	-0.389994	3.23331e-15
AFF4	-0.467505	5.62838e-22
AFG3L1	0.295563	4.44894e-09
AFG3L2	-0.256272	4.25208e-07
AFMID	0.135713	0.00815516
AFM	-0.0216737	0.674049
AFP	0.149337	0.00356783
AFTPH	-0.00800121	0.87662
AG2	-0.12648	0.013737
AGAP11	-0.0668965	0.193776
AGAP1	-0.0609075	0.236839
AGAP2	-0.343556	6.12773e-12
AGAP3	0.130896	0.0107461
AGAP4	0.187328	0.000245074
AGAP5	-0.0332031	0.519292
AGAP6	0.238533	2.64834e-06
AGAP7	0.208697	4.22795e-05
AGAP8	0.168958	0.000959405
AGA	-0.0586747	0.254501
AGBL1	-0.201991	7.48708e-05
AGBL2	0.0396569	0.441425
AGBL3	-0.0556575	0.279788
AGBL4	-0.281774	2.39249e-08
AGBL5	0.244259	1.48986e-06
AGER	0.0288616	0.575386
AGFG1	0.0210406	0.683047
AGFG2	-0.054624	0.288828
AGGF1	-0.184404	0.000307249
AGK	0.339931	1.05032e-11
AGL	-0.283579	1.92943e-08
AGMAT	0.374912	4.29105e-14
AGPAT1	-0.140259	0.00623697
AGPAT2	0.153715	0.00269552
AGPAT3	-0.139996	0.00633564
AGPAT4	-0.481065	2.39668e-23
AGPAT5	-0.0256665	0.61841
AGPAT6	-0.0303114	0.556341
AGPAT9	-0.0934878	0.0690665
AGPHD1	0.222593	1.21932e-05
AGPS	-0.100577	0.0504038
AGR2	-0.302583	1.82436e-09
AGR3	-0.393195	1.83581e-15
AGRN	-0.273263	6.46248e-08
AGRP	-0.173987	0.000669058
AGTPBP1	0.0861006	0.0941752
AGTR1	-0.170152	0.000881485
AGTR2	-0.153851	0.0026718
AGTRAP	0.0738284	0.151431
AGT	0.233784	4.22172e-06
AGXT2L1	-0.0542062	0.292538
AGXT2L2	-0.179781	0.000436291
AGXT2	0.0952924	0.0638486
AGXT	0.219901	1.56126e-05
AHCTF1	0.175369	0.000604884
AHCYL1	-0.234323	4.00619e-06
AHCYL2	-0.166853	0.00111242
AHCY	0.615499	6.93994e-41
AHDC1	-0.489805	2.90451e-24
AHI1	-0.00484567	0.92509
AHNAK2	-0.296774	3.82137e-09
AHNAK	-0.557717	2.30785e-32
AHRR	-0.184051	0.00031569
AHR	-0.299953	2.55493e-09
AHSA1	0.239086	2.50683e-06
AHSA2	0.11434	0.0260203
AHSG	0.0549107	0.286302
AHSP	-0.029684	0.564546
AICDA	-0.243495	1.60993e-06
AIDA	-0.103355	0.0443413
AIF1L	-0.168776	0.000971815
AIF1	-0.321889	1.38626e-10
AIFM1	0.418217	1.76915e-17
AIFM2	0.274339	5.71017e-08
AIFM3	0.144734	0.00475415
AIG1	0.257052	3.91109e-07
AIM1L	0.0643781	0.21113
AIM1	-0.102739	0.0456296
AIM2	-0.167074	0.00109534
AIMP1	0.450603	2.37535e-20
AIMP2	0.471111	2.46472e-22
AIPL1	-0.0200605	0.697064
AIP	0.259609	2.96751e-07
AIRE	0.141124	0.00592131
AJAP1	-0.143558	0.00510929
AK1	-0.0378696	0.462296
AK2	0.243049	1.68444e-06
AK3L1	0.330235	4.29194e-11
AK3	0.104876	0.0412897
AK5	-0.178492	0.000480385
AK7	-0.193453	0.000150928
AKAP10	-0.321994	1.36619e-10
AKAP11	0.0417586	0.417583
AKAP12	-0.25465	5.05554e-07
AKAP13	-0.601338	1.2343e-38
AKAP14	0.0456604	0.375381
AKAP1	0.192738	0.000159835
AKAP2	-0.209431	3.96729e-05
AKAP3	-0.301791	2.01982e-09
AKAP4	0.211443	3.32806e-05
AKAP5	-0.400259	5.14981e-16
AKAP6	-0.242022	1.86843e-06
AKAP7	-0.0776631	0.131241
AKAP8L	0.204193	6.21898e-05
AKAP8	0.181077	0.000395774
AKAP9	-0.272051	7.42452e-08
AKD1	0.160102	0.00176751
AKIRIN1	-0.15088	0.00323493
AKIRIN2	0.278293	3.60696e-08
AKNAD1	0.135435	0.00828817
AKNA	-0.255571	4.58307e-07
AKR1A1	-0.108389	0.0349137
AKR1B10	-0.0479721	0.351663
AKR1B15	-0.0189306	0.713354
AKR1B1	-0.0634977	0.217453
AKR1C1	-0.0264563	0.607645
AKR1C2	-0.0229884	0.655512
AKR1C3	0.0283673	0.58195
AKR1C4	-0.0296809	0.564585
AKR1CL1	0.273615	6.20652e-08
AKR1D1	-0.0119169	0.817129
AKR1E2	0.175254	0.000610017
AKR7A2	-0.0615088	0.232234
AKR7A3	0.0171615	0.739119
AKR7L	0.0501239	0.330456
AKT1S1	0.308017	8.99863e-10
AKT1	-0.14287	0.00532816
AKT2	0.293731	5.59272e-09
AKT3	-0.23523	3.66652e-06
AKTIP	0.137198	0.00747757
ALAD	-0.229359	6.46263e-06
ALAS1	-0.176025	0.000576505
ALAS2	-0.0556923	0.279488
ALB	0.000477234	0.992612
ALCAM	-0.32725	6.55465e-11
ALDH16A1	0.0301401	0.558574
ALDH18A1	0.0625139	0.224677
ALDH1A1	-0.140516	0.00614161
ALDH1A2	-0.175586	0.000595361
ALDH1A3	-0.281651	2.42771e-08
ALDH1B1	0.0655314	0.203048
ALDH1L1	-0.31244	5.00861e-10
ALDH1L2	-0.0792657	0.123447
ALDH2	0.0359905	0.484819
ALDH3A1	-0.102099	0.0470022
ALDH3A2	-0.243722	1.57337e-06
ALDH3B1	-0.172549	0.000742411
ALDH3B2	-0.0906251	0.0780555
ALDH4A1	0.309479	7.42271e-10
ALDH5A1	0.0150473	0.770295
ALDH6A1	-0.435838	5.28975e-19
ALDH7A1	0.071347	0.165699
ALDH8A1	-0.0883596	0.0858227
ALDH9A1	-0.103983	0.0430587
ALDOA	0.0221152	0.667802
ALDOB	-0.0547689	0.28755
ALDOC	0.0709317	0.168182
ALG10B	0.124217	0.015536
ALG10	0.0595247	0.247673
ALG11	0.134351	0.00882444
ALG12	-0.0124002	0.809852
ALG13	0.0883464	0.0858696
ALG14	0.264822	1.67493e-07
ALG1L2	-0.00395098	0.938891
ALG1L	-0.00580784	0.910273
ALG1	0.149794	0.00346612
ALG2	-0.0121326	0.813879
ALG3	0.492069	1.66461e-24
ALG5	0.383947	9.26423e-15
ALG6	0.126674	0.0135912
ALG8	0.327365	6.44848e-11
ALG9	0.0899416	0.0803364
ALKBH1	0.0422238	0.41241
ALKBH2	0.231425	5.30318e-06
ALKBH3	0.314803	3.64795e-10
ALKBH4	0.224332	1.0377e-05
ALKBH5	-0.359874	4.95961e-13
ALKBH6	0.424551	5.1299e-18
ALKBH7	0.124344	0.0154298
ALKBH8	-0.00741278	0.885629
ALK	-0.253581	5.66246e-07
ALLC	0.00211988	0.96719
ALMS1P	-0.0851138	0.098022
ALMS1	-0.0621003	0.227765
ALOX12B	-0.163091	0.00144298
ALOX12P2	-0.0552694	0.28316
ALOX12	-0.215534	2.31641e-05
ALOX15B	-0.328677	5.35649e-11
ALOX15	0.0223985	0.663805
ALOX5AP	-0.382763	1.13577e-14
ALOX5	-0.470984	2.53825e-22
ALOXE3	-0.189925	0.00019991
ALPI	-0.00596723	0.907821
ALPK1	-0.274057	5.89863e-08
ALPK2	-0.293124	6.03088e-09
ALPK3	-0.197494	0.000108709
ALPL	-0.197957	0.000104658
ALPPL2	-0.0669719	0.193273
ALPP	-0.0788644	0.125364
ALS2CL	-0.0675446	0.189483
ALS2CR11	-0.156004	0.00232126
ALS2CR12	-0.0852735	0.0973913
ALS2CR4	0.0107131	0.835323
ALS2CR8	-0.0598169	0.245356
ALS2	-0.230162	5.98592e-06
ALX1	0.191745	0.000173035
ALX3	-0.121942	0.0175496
ALX4	0.0242191	0.63835
AMAC1L2	-0.100765	0.0499728
AMAC1L3	-0.10749	0.0364606
AMAC1	-0.0721834	0.160781
AMACR	0.229589	6.32253e-06
AMBN	-0.0266037	0.605646
AMBP	0.21372	2.7225e-05
AMBRA1	-0.0646001	0.209556
AMD1	0.260026	2.8361e-07
AMDHD1	-0.098883	0.0544294
AMDHD2	-0.0152396	0.767443
AMELX	0.271353	8.03943e-08
AMELY	0.0194269	0.706182
AMFR	0.099861	0.0520739
AMHR2	-0.18919	0.000211832
AMH	-0.111316	0.0302596
AMICA1	-0.352259	1.63243e-12
AMIGO1	-0.162155	0.00153819
AMIGO2	-0.239917	2.30765e-06
AMIGO3	-0.057876	0.261036
AMMECR1L	0.0439777	0.393249
AMMECR1	0.231236	5.40008e-06
AMN1	-0.126116	0.0140131
AMN	-0.0438538	0.394585
AMOTL1	-0.323015	1.18591e-10
AMOTL2	0.0309274	0.548342
AMOT	-0.114102	0.0263339
AMPD1	-0.217416	1.95607e-05
AMPD2	0.0468139	0.363426
AMPD3	-0.325307	8.61388e-11
AMPH	-0.219721	1.5871e-05
AMTN	-0.0324286	0.529089
AMT	0.130789	0.0108116
AMY1A	-0.0533055	0.300643
AMY2A	-0.0129593	0.801452
AMY2B	-0.0748121	0.146039
AMZ1	-0.252904	6.08274e-07
AMZ2P1	-0.0108535	0.833196
AMZ2	0.234973	3.75998e-06
ANAPC10	0.302018	1.96163e-09
ANAPC11	0.404454	2.3857e-16
ANAPC13	0.165377	0.00123274
ANAPC16	0.147944	0.00389497
ANAPC1	0.175948	0.000579772
ANAPC2	-0.101986	0.0472474
ANAPC4	0.20564	5.499e-05
ANAPC5	0.259064	3.14835e-07
ANAPC7	0.489376	3.226e-24
ANGEL1	0.125695	0.014339
ANGEL2	0.0943932	0.0664064
ANGPT1	-0.204467	6.07585e-05
ANGPT2	-0.0536319	0.297689
ANGPT4	-0.17215	0.000764067
ANGPTL1	-0.316884	2.75283e-10
ANGPTL2	-0.236562	3.21775e-06
ANGPTL3	0.0488798	0.342614
ANGPTL4	-0.20649	5.11311e-05
ANGPTL5	0.00788963	0.878327
ANGPTL6	-0.119014	0.0204737
ANGPTL7	-0.233769	4.22772e-06
ANG	-0.32535	8.56112e-11
ANK1	-0.276009	4.70696e-08
ANK2	-0.321372	1.48879e-10
ANK3	-0.187628	0.000239409
ANKAR	-0.0782481	0.128353
ANKDD1A	-0.126525	0.0137032
ANKFN1	-0.202466	7.19439e-05
ANKFY1	-0.506935	3.87731e-26
ANKHD1-EIF4EBP3	-0.434819	6.51649e-19
ANKHD1	0.0744586	0.14796
ANKH	-0.00838387	0.87077
ANKIB1	-0.0858367	0.0951922
ANKK1	-0.0200564	0.697125
ANKLE1	0.140966	0.00597801
ANKLE2	0.0118298	0.818442
ANKMY1	0.113807	0.0267279
ANKMY2	-0.170295	0.00087258
ANKRA2	-0.0754721	0.142505
ANKRD10	0.120251	0.0191905
ANKRD11	0.018238	0.723404
ANKRD12	-0.480335	2.85071e-23
ANKRD13A	-0.153375	0.00275553
ANKRD13B	0.376651	3.20648e-14
ANKRD13C	-0.35878	5.89769e-13
ANKRD13D	0.172057	0.000769224
ANKRD16	0.357012	7.78964e-13
ANKRD17	-0.257907	3.56755e-07
ANKRD19	0.377958	2.57301e-14
ANKRD1	-0.0673979	0.190449
ANKRD20A3	0.0109331	0.831992
ANKRD20A4	-0.019775	0.701168
ANKRD20B	0.031592	0.539776
ANKRD22	-0.0306118	0.552432
ANKRD23	0.154111	0.00262713
ANKRD24	-0.1083	0.0350642
ANKRD26P1	0.0475665	0.355754
ANKRD26	0.153188	0.00278923
ANKRD27	0.349817	2.37596e-12
ANKRD28	-0.0881286	0.0866485
ANKRD29	-0.172939	0.000721814
ANKRD2	-0.17287	0.000725439
ANKRD30A	-0.0160138	0.755993
ANKRD30B	-0.237407	2.9605e-06
ANKRD31	0.03137	0.54263
ANKRD32	0.121418	0.0180445
ANKRD33	0.0498188	0.333411
ANKRD34A	-0.28101	2.61927e-08
ANKRD34B	-0.128019	0.0126203
ANKRD34C	-0.135201	0.00840138
ANKRD35	-0.303641	1.59156e-09
ANKRD36BP1	-0.346309	4.05032e-12
ANKRD36B	0.0836491	0.103961
ANKRD36	0.0563565	0.273784
ANKRD37	-0.134713	0.0086422
ANKRD39	0.298074	3.2431e-09
ANKRD40	-0.0492778	0.338694
ANKRD42	-0.235891	3.43677e-06
ANKRD43	0.249659	8.54694e-07
ANKRD44	-0.415862	2.78525e-17
ANKRD45	-0.343862	5.85305e-12
ANKRD46	0.246599	1.17281e-06
ANKRD49	0.331916	3.37447e-11
ANKRD50	-0.335885	1.90123e-11
ANKRD52	-0.301394	2.12532e-09
ANKRD53	-0.242688	1.74698e-06
ANKRD54	0.199984	8.85168e-05
ANKRD55	-0.249782	8.4376e-07
ANKRD56	-0.145097	0.004649
ANKRD57	0.13726	0.00745035
ANKRD58	-0.0373111	0.46893
ANKRD5	-0.0434498	0.398959
ANKRD6	-0.297092	3.67115e-09
ANKRD7	-0.0602888	0.241645
ANKRD9	0.124842	0.0150199
ANKS1A	0.00943498	0.854738
ANKS1B	-0.204975	5.81911e-05
ANKS3	0.0985547	0.0552397
ANKS4B	0.0191372	0.710365
ANKS6	0.0511488	0.320651
ANKZF1	0.076735	0.135926
ANLN	0.345656	4.47007e-12
ANO10	0.00370077	0.942754
ANO1	-0.440203	2.14682e-19
ANO2	-0.199651	9.09994e-05
ANO3	-0.163992	0.00135647
ANO4	-0.321393	1.48462e-10
ANO5	-0.134208	0.00889781
ANO6	-0.166909	0.00110803
ANO7	-0.216547	2.1153e-05
ANO8	-0.278058	3.70727e-08
ANO9	0.40682	1.53865e-16
ANP32A	0.101298	0.0487682
ANP32B	0.21757	1.92921e-05
ANP32C	0.165948	0.00118486
ANP32D	0.141381	0.00583045
ANP32E	-0.0705037	0.170771
ANPEP	-0.112626	0.0283551
ANTXR1	-0.314273	3.91758e-10
ANTXR2	-0.533905	2.59211e-29
ANTXRL	-0.0473549	0.357901
ANUBL1	-0.132776	0.00965906
ANXA10	-0.256591	4.10915e-07
ANXA11	-0.0520061	0.312596
ANXA13	-0.140324	0.00621243
ANXA1	-0.389918	3.27685e-15
ANXA2P1	-0.167045	0.0010976
ANXA2P2	-0.265362	1.57745e-07
ANXA2P3	-0.0104887	0.838725
ANXA2	-0.210794	3.52266e-05
ANXA3	0.0461397	0.370385
ANXA4	0.159146	0.00188455
ANXA5	-0.120059	0.019385
ANXA6	-0.165144	0.00125286
ANXA7	-0.0159613	0.756769
ANXA8L1	-0.0140889	0.784554
ANXA8L2	-0.196007	0.00012275
ANXA8	-0.208087	4.45703e-05
ANXA9	0.245585	1.30139e-06
AOAH	0.173881	0.000674203
AOC2	-0.0184202	0.720756
AOC3	-0.320742	1.62395e-10
AOX1	-0.143371	0.00516789
AOX2P	-0.05449	0.290015
AP1AR	0.0957746	0.0625104
AP1B1	-0.124076	0.0156549
AP1G1	-0.206714	5.01604e-05
AP1G2	0.0108055	0.833924
AP1M1	0.110292	0.0318243
AP1M2	0.184497	0.00030506
AP1S1	0.309307	7.59314e-10
AP1S2	-0.0937195	0.0683777
AP1S3	-0.00647254	0.900055
AP2A1	-0.169378	0.000931292
AP2A2	-0.183962	0.000317838
AP2B1	-0.178113	0.000494086
AP2M1	-0.0918587	0.0740717
AP2S1	0.344678	5.17867e-12
AP3B1	-0.19448	0.00013894
AP3B2	-0.0704927	0.170838
AP3D1	-0.00807919	0.875428
AP3M1	0.0771742	0.133693
AP3M2	0.0209979	0.683656
AP3S1	-0.0739534	0.150738
AP3S2	0.0192727	0.708408
AP4B1	-0.0938736	0.0679227
AP4E1	-0.220148	1.5264e-05
AP4M1	0.190992	0.000183711
AP4S1	-0.162249	0.00152834
APAF1	-0.145819	0.00444612
APBA1	-0.262284	2.21619e-07
APBA2	-0.208543	4.28464e-05
APBA3	0.0784134	0.127546
APBB1IP	-0.401992	3.75274e-16
APBB1	-0.109593	0.0329305
APBB2	-0.280674	2.72561e-08
APBB3	-0.118252	0.0213015
APC2	-0.0845238	0.100381
APCDD1L	-0.236118	3.36116e-06
APCDD1	0.119218	0.0202576
APCS	-0.024605	0.633008
APC	-0.343938	5.78715e-12
APEH	0.0892442	0.0827187
APEX1	0.153875	0.00266772
APEX2	0.350536	2.12799e-12
APH1A	-0.0522096	0.310704
APH1B	-0.210535	3.60357e-05
API5	0.18942	0.000208023
APIP	0.126544	0.0136884
APITD1	0.206391	5.15706e-05
APLF	0.166831	0.00111413
APLNR	-0.175906	0.000581568
APLN	0.127411	0.0130513
APLP1	-0.295988	4.21814e-09
APLP2	-0.114834	0.0253785
APOA1BP	0.346576	3.89e-12
APOA1	0.115747	0.0242288
APOA2	0.229785	6.20529e-06
APOA4	0.0873349	0.0895346
APOA5	0.11481	0.0254095
APOB48R	-0.284302	1.76958e-08
APOBEC1	0.0286864	0.577709
APOBEC2	0.0635583	0.217013
APOBEC3A	0.0205353	0.690261
APOBEC3B	0.2262	8.71311e-06
APOBEC3C	-0.163289	0.00142359
APOBEC3D	-0.293727	5.59507e-09
APOBEC3F	-0.258032	3.5197e-07
APOBEC3G	-0.275705	4.87596e-08
APOBEC3H	-0.253212	5.88765e-07
APOBEC4	-0.0818889	0.111471
APOB	-0.0104737	0.838952
APOC1P1	-0.0727371	0.157586
APOC1	-0.169175	0.000944796
APOC2	0.0810031	0.115409
APOC3	0.169848	0.000900739
APOC4	-0.128156	0.0125252
APOD	-0.259569	2.98061e-07
APOE	-0.252203	6.54883e-07
APOF	-0.0252114	0.624651
APOH	0.175358	0.000605396
APOL1	-0.346003	4.24162e-12
APOL2	-0.321064	1.55348e-10
APOL3	-0.310883	6.16266e-10
APOL4	-0.334768	2.23631e-11
APOL5	-0.101735	0.047797
APOL6	-0.285076	1.61247e-08
APOLD1	0.00256589	0.960292
APOM	0.244406	1.46762e-06
APOOL	-0.0693428	0.177941
APOO	0.433886	7.8822e-19
APPBP2	-0.416677	2.38142e-17
APPL1	-0.0543805	0.290987
APPL2	-0.158959	0.00190832
APP	-0.424626	5.05387e-18
APRT	0.280896	2.65502e-08
APTX	0.319395	1.95434e-10
AQP10	-0.235227	3.66785e-06
AQP11	0.131203	0.0105618
AQP12A	0.198745	9.80791e-05
AQP12B	0.204687	5.9635e-05
AQP1	-0.110076	0.0321627
AQP2	-0.164445	0.00131482
AQP3	-0.461658	2.10369e-21
AQP4	-0.234095	4.09595e-06
AQP5	-0.119447	0.0200167
AQP6	0.107439	0.0365504
AQP7P1	0.0880508	0.086928
AQP7P3	0.0959892	0.0619224
AQP7	-0.218389	1.79139e-05
AQP8	0.00927549	0.857167
AQP9	-0.204601	6.0073e-05
AQPEP	-0.198321	0.000101563
AQR	-0.115545	0.0244794
ARAF	0.0234059	0.649669
ARAP1	-0.198744	9.80842e-05
ARAP2	-0.342238	7.46047e-12
ARAP3	-0.0728069	0.157187
ARCN1	-0.221243	1.38069e-05
ARC	-0.0646092	0.209492
AREG	0.375024	4.21114e-14
ARF1	0.0894554	0.0819913
ARF3	-0.0638917	0.214606
ARF4	-0.224684	1.0042e-05
ARF5	0.3667	1.65922e-13
ARF6	-0.214726	2.48955e-05
ARFGAP1	0.479838	3.2075e-23
ARFGAP2	0.122428	0.0171013
ARFGAP3	-0.450465	2.44703e-20
ARFGEF1	0.0367005	0.47624
ARFGEF2	0.264204	1.79366e-07
ARFIP1	0.0139589	0.786493
ARFIP2	0.246391	1.19822e-06
ARFRP1	0.423129	6.78849e-18
ARG1	-0.118718	0.0207916
ARG2	0.0599618	0.244212
ARGFXP2	0.0315907	0.539792
ARGFX	-0.0471349	0.360141
ARGLU1	0.142541	0.00543555
ARHGAP10	-0.159289	0.0018667
ARHGAP11A	0.214942	2.44217e-05
ARHGAP11B	0.116602	0.0231926
ARHGAP12	-0.213736	2.71874e-05
ARHGAP15	-0.313448	4.37678e-10
ARHGAP17	-0.0274248	0.59456
ARHGAP18	-0.0803389	0.118432
ARHGAP19	-0.0628985	0.221833
ARHGAP1	-0.433523	8.48719e-19
ARHGAP20	-0.385365	7.25183e-15
ARHGAP21	-0.27613	4.64136e-08
ARHGAP22	-0.341944	7.79337e-12
ARHGAP23	-0.0948584	0.0650727
ARHGAP24	-0.403897	2.64388e-16
ARHGAP25	-0.418388	1.71174e-17
ARHGAP26	-0.296421	3.99466e-09
ARHGAP27	0.0151577	0.768657
ARHGAP28	-0.26421	1.79234e-07
ARHGAP29	-0.287965	1.1368e-08
ARHGAP30	-0.433003	9.43371e-19
ARHGAP31	-0.487911	4.61178e-24
ARHGAP32	-0.339837	1.065e-11
ARHGAP33	0.274084	5.87996e-08
ARHGAP36	-0.203257	6.73067e-05
ARHGAP39	0.296532	3.93942e-09
ARHGAP42	-0.177643	0.000511619
ARHGAP4	-0.105209	0.0406473
ARHGAP5	-0.35392	1.26228e-12
ARHGAP6	-0.108036	0.0355137
ARHGAP8	0.0713473	0.165697
ARHGAP9	-0.362862	3.08109e-13
ARHGDIA	0.151954	0.00301999
ARHGDIB	-0.311959	5.34107e-10
ARHGDIG	-0.013919	0.787089
ARHGEF10L	-0.121401	0.018061
ARHGEF10	-0.170697	0.000847915
ARHGEF11	-0.240904	2.09061e-06
ARHGEF12	-0.368321	1.27429e-13
ARHGEF15	-0.222134	1.27202e-05
ARHGEF16	-0.136357	0.00785477
ARHGEF17	-0.292111	6.8369e-09
ARHGEF18	-0.147204	0.0040794
ARHGEF19	0.212463	3.04243e-05
ARHGEF1	-0.0645349	0.210017
ARHGEF2	-0.42396	5.76443e-18
ARHGEF33	-0.0902289	0.079371
ARHGEF35	-0.00823122	0.873103
ARHGEF37	-0.411843	5.99175e-17
ARHGEF38	-0.0202008	0.695052
ARHGEF3	-0.312785	4.78276e-10
ARHGEF4	-0.0676962	0.18849
ARHGEF5	-0.01483	0.773522
ARHGEF6	-0.3908	2.80571e-15
ARHGEF7	0.0432932	0.400663
ARHGEF9	0.0162656	0.752282
ARID1A	-0.334191	2.43123e-11
ARID1B	-0.268077	1.16457e-07
ARID2	-0.25076	7.61901e-07
ARID3A	0.292976	6.14233e-09
ARID3B	-0.116244	0.0236215
ARID3C	0.0124249	0.809479
ARID4A	-0.347294	3.48921e-12
ARID4B	-0.344837	5.05633e-12
ARID5A	-0.21477	2.48002e-05
ARID5B	-0.227052	8.04176e-06
ARIH1	-0.240102	2.26536e-06
ARIH2	0.189025	0.000214586
ARL10	-0.247186	1.1041e-06
ARL11	0.100057	0.0516132
ARL13A	0.0337196	0.51281
ARL13B	0.0418822	0.416205
ARL14	-0.0367052	0.476184
ARL15	-0.188701	0.000220126
ARL16	0.302799	1.77428e-09
ARL17A	0.226115	8.78271e-06
ARL17B	0.0060488	0.906567
ARL1	-0.185865	0.00027455
ARL2BP	0.0368712	0.47419
ARL2	0.282934	2.08402e-08
ARL3	-0.0145824	0.777202
ARL4A	0.278605	3.47752e-08
ARL4C	-0.353897	1.26687e-12
ARL4D	-0.0122136	0.812659
ARL5A	0.116392	0.0234433
ARL5B	0.00791436	0.877949
ARL5C	-0.00549942	0.915019
ARL6IP1	0.352038	1.68909e-12
ARL6IP4	0.274508	5.59972e-08
ARL6IP5	-0.308357	8.60621e-10
ARL6IP6	0.185474	0.000282971
ARL6	-0.0589306	0.252433
ARL8A	-0.0106024	0.837002
ARL8B	-0.0102357	0.842564
ARL9	-0.185231	0.000288321
ARMC10	0.291811	7.09545e-09
ARMC1	0.160999	0.00166366
ARMC2	0.249357	8.81982e-07
ARMC3	-0.0677228	0.188315
ARMC4	-0.141896	0.0056522
ARMC5	0.130869	0.010763
ARMC6	0.472167	1.932e-22
ARMC7	0.0780971	0.129094
ARMC8	-0.239092	2.50524e-06
ARMC9	-0.269279	1.0171e-07
ARMCX1	-0.228741	6.85404e-06
ARMCX2	-0.282975	2.07391e-08
ARMCX3	-0.0177942	0.72987
ARMCX5	0.118567	0.0209561
ARMCX6	-0.0139177	0.787109
ARMS2	0.0484673	0.346708
ARNT2	-0.388671	4.07822e-15
ARNTL2	-0.158685	0.00194353
ARNTL	-0.191706	0.000173567
ARNT	-0.47354	1.40545e-22
ARPC1A	0.300192	2.47813e-09
ARPC1B	0.151962	0.00301837
ARPC2	-0.0276515	0.591515
ARPC3	0.160256	0.00174929
ARPC4	0.208208	4.41052e-05
ARPC5L	0.323842	1.05698e-10
ARPC5	-0.0270515	0.599588
ARPM1	0.0194865	0.705323
ARPP19	-0.223912	1.07902e-05
ARPP21	-0.166244	0.00116068
ARR3	-0.0188963	0.713851
ARRB1	-0.118013	0.0215667
ARRB2	0.185482	0.000282791
ARRDC1	0.222769	1.19962e-05
ARRDC2	-0.194408	0.000139751
ARRDC3	-0.352769	1.50868e-12
ARRDC4	-0.303592	1.60176e-09
ARRDC5	-0.310351	6.61381e-10
ARSA	-0.318995	2.06443e-10
ARSB	-0.398739	6.78661e-16
ARSD	-0.163029	0.00144911
ARSE	0.196993	0.000113267
ARSF	-0.0627138	0.223196
ARSG	-0.0222666	0.665664
ARSH	-0.108625	0.034517
ARSI	-0.216082	2.20546e-05
ARSJ	-0.36721	1.52711e-13
ARSK	-0.157774	0.00206506
ART1	-0.211529	3.30318e-05
ART3	-0.0444455	0.388231
ART4	-0.115935	0.0239977
ART5	0.0314909	0.541074
ARTN	0.0817053	0.112279
ARV1	0.0799235	0.120353
ARVCF	0.0207635	0.686999
ARX	-0.271359	8.03382e-08
AR	-0.382993	1.09174e-14
AS3MT	0.22642	8.53477e-06
ASAH1	-0.447932	4.21189e-20
ASAH2B	-0.0928264	0.0710642
ASAH2	0.00494454	0.923566
ASAM	-0.311509	5.6708e-10
ASAP1IT1	-0.00294598	0.954416
ASAP1	0.0386713	0.452867
ASAP2	-0.334864	2.20537e-11
ASAP3	-0.464084	1.22114e-21
ASB10	-0.0543272	0.291461
ASB11	-0.0955571	0.063111
ASB12	0.0105725	0.837454
ASB13	0.341421	8.42439e-12
ASB14	-0.0577841	0.261795
ASB15	-0.0367008	0.476236
ASB16	0.0665634	0.196009
ASB17	-0.00810518	0.87503
ASB18	0.0184388	0.720486
ASB1	-0.0341368	0.507606
ASB2	-0.287736	1.16892e-08
ASB3	0.0051935	0.91973
ASB4	0.058324	0.257357
ASB5	-0.156427	0.00225756
ASB6	0.159043	0.00189763
ASB7	-0.0412674	0.423086
ASB8	-0.277019	4.18548e-08
ASB9	0.30907	7.83459e-10
ASCC1	0.0771659	0.133735
ASCC2	-0.0477993	0.353403
ASCC3	-0.129433	0.0116662
ASCL1	-0.051444	0.317862
ASCL2	0.47452	1.119e-22
ASCL3	-0.0217771	0.672584
ASCL4	-0.114614	0.0256618
ASF1A	0.212581	3.01118e-05
ASF1B	0.526238	2.21436e-28
ASFMR1	0.0655727	0.202763
ASGR1	0.323347	1.13237e-10
ASGR2	-0.112324	0.0287851
ASH1L	-0.276059	4.67993e-08
ASH2L	-0.126461	0.0137511
ASIP	0.0297741	0.563363
ASL	0.097282	0.0584759
ASMTL	-0.0142378	0.782334
ASMT	0.184139	0.000313563
ASNA1	0.167558	0.00105882
ASNSD1	0.194085	0.000143439
ASNS	0.370747	8.56073e-14
ASPA	-0.246494	1.18552e-06
ASPDH	-0.112913	0.0279525
ASPG	-0.0424642	0.409751
ASPHD1	0.0080012	0.87662
ASPHD2	-0.35372	1.30211e-12
ASPH	-0.1596	0.00182819
ASPM	0.272711	6.88456e-08
ASPN	-0.189002	0.000214975
ASPRV1	-0.23289	4.60417e-06
ASPSCR1	0.296231	4.09145e-09
ASRGL1	-0.21343	2.79333e-05
ASS1	-0.0609757	0.236314
ASTE1	0.188152	0.000229797
ASTL	-0.0353393	0.492761
ASTN1	-0.243215	1.65631e-06
ASTN2	-0.236788	3.14678e-06
ASXL1	0.374359	4.70523e-14
ASXL2	-0.269231	1.0227e-07
ASXL3	-0.139269	0.0066164
ASZ1	-0.0832824	0.105492
ATAD1	-0.0269335	0.601181
ATAD2B	-0.0331709	0.519697
ATAD2	0.410858	7.21748e-17
ATAD3A	0.347358	3.45524e-12
ATAD3B	0.341263	8.62334e-12
ATAD3C	0.195156	0.000131534
ATAD5	0.308936	7.97366e-10
ATCAY	-0.0892936	0.0825483
ATE1	-0.218994	1.69573e-05
ATF1	0.0444985	0.387665
ATF2	-0.28707	1.26737e-08
ATF3	-0.109068	0.033784
ATF4	0.314299	3.9041e-10
ATF5	-0.125893	0.0141846
ATF6B	0.165824	0.00119512
ATF6	-0.360546	4.45795e-13
ATF7IP2	0.0220549	0.668653
ATF7IP	-0.194656	0.000136975
ATF7	-0.336643	1.70244e-11
ATG10	0.0556881	0.279523
ATG12	-0.0464769	0.366893
ATG16L1	0.176785	0.000545143
ATG16L2	-0.0226435	0.660356
ATG2A	-0.0863677	0.0931552
ATG2B	-0.393045	1.88529e-15
ATG3	0.204987	5.8134e-05
ATG4A	-0.140411	0.0061805
ATG4B	0.445779	6.65688e-20
ATG4C	-0.224556	1.01622e-05
ATG4D	0.172934	0.000722101
ATG5	0.141226	0.00588533
ATG7	-0.183353	0.000333011
ATG9A	-0.0571042	0.267459
ATG9B	0.187214	0.000247257
ATHL1	0.0345292	0.502736
ATIC	0.449633	2.92664e-20
ATL1	-0.221162	1.39104e-05
ATL2	0.188009	0.000232389
ATL3	-0.330354	4.21947e-11
ATMIN	-0.0411411	0.424508
ATM	-0.18103	0.000397188
ATN1	-0.131025	0.0106686
ATOH1	-0.25575	4.49631e-07
ATOH7	0.245085	1.36957e-06
ATOH8	-0.20305	6.84964e-05
ATOX1	0.245072	1.37143e-06
ATP10A	-0.291445	7.42314e-09
ATP10B	-0.0499059	0.332566
ATP10D	-0.44068	1.9441e-19
ATP11A	0.148437	0.00377611
ATP11B	-0.224135	1.05682e-05
ATP11C	0.117131	0.0225704
ATP12A	-0.127975	0.0126515
ATP13A1	0.144438	0.00484144
ATP13A2	-0.0927871	0.0711845
ATP13A3	0.232682	4.69747e-06
ATP13A4	-0.154233	0.00260632
ATP13A5	-0.124715	0.0151237
ATP1A1	-0.0451605	0.380636
ATP1A2	-0.296716	3.84921e-09
ATP1A3	0.0656461	0.202257
ATP1A4	-0.184325	0.000309129
ATP1B1	-0.244428	1.46437e-06
ATP1B2	-0.24048	2.1813e-06
ATP1B3	0.299371	2.75127e-09
ATP1B4	-0.0366805	0.47648
ATP2A1	0.101166	0.049064
ATP2A2	-0.195935	0.000123475
ATP2A3	-0.432857	9.71805e-19
ATP2B1	-0.214097	2.63284e-05
ATP2B2	-0.131546	0.0103586
ATP2B3	-0.0994152	0.0531369
ATP2B4	-0.431563	1.26311e-18
ATP2C1	-0.205733	5.45507e-05
ATP2C2	-0.0102886	0.841761
ATP4A	-0.00955938	0.852844
ATP4B	0.0897507	0.0809828
ATP5A1	-0.291393	7.47052e-09
ATP5B	-0.0221676	0.667062
ATP5C1	0.317296	2.60285e-10
ATP5D	0.214089	2.63483e-05
ATP5EP2	0.518779	1.69477e-27
ATP5E	0.63025	2.36013e-43
ATP5F1	0.127025	0.0133317
ATP5G1	0.355818	9.3923e-13
ATP5G2	0.144535	0.00481256
ATP5G3	0.250722	7.64916e-07
ATP5H	0.251503	7.04851e-07
ATP5I	0.312235	5.14742e-10
ATP5J2	0.473147	1.53977e-22
ATP5J	0.197316	0.000110306
ATP5L2	0.0465849	0.36578
ATP5L	0.386394	6.06693e-15
ATP5O	0.115819	0.0241401
ATP5SL	0.233838	4.1997e-06
ATP5S	0.0458425	0.373477
ATP6AP1L	-0.0601733	0.242549
ATP6AP1	0.130324	0.011098
ATP6AP2	0.124961	0.0149232
ATP6V0A1	-0.074933	0.145388
ATP6V0A2	0.135964	0.00803678
ATP6V0A4	-0.103436	0.0441751
ATP6V0B	0.130003	0.0113001
ATP6V0C	0.163228	0.00142951
ATP6V0D1	-0.0355198	0.490553
ATP6V0D2	-0.302359	1.87765e-09
ATP6V0E1	-0.0968311	0.0596597
ATP6V0E2	0.114834	0.0253789
ATP6V1A	-0.161462	0.00161231
ATP6V1B1	-0.16414	0.00134278
ATP6V1B2	-0.40814	1.20274e-16
ATP6V1C1	0.120437	0.0190039
ATP6V1C2	0.253602	5.64993e-07
ATP6V1D	-0.139212	0.00663873
ATP6V1E1	0.013028	0.800423
ATP6V1E2	0.120335	0.0191056
ATP6V1F	0.388046	4.54941e-15
ATP6V1G1	0.0819215	0.111328
ATP6V1G2	-0.155807	0.00235157
ATP6V1G3	0.040786	0.428521
ATP6V1H	0.138808	0.00679992
ATP7A	-0.273519	6.27516e-08
ATP7B	-0.0391015	0.447852
ATP8A1	-0.456934	5.99174e-21
ATP8A2	-0.356369	8.616e-13
ATP8B1	-0.358727	5.94658e-13
ATP8B2	-0.383999	9.18166e-15
ATP8B3	-0.254581	5.09267e-07
ATP8B4	-0.363554	2.75706e-13
ATP8B5P	0.0296184	0.565407
ATP9A	0.165471	0.00122473
ATP9B	-0.569021	6.71342e-34
ATPAF1	0.11962	0.0198367
ATPAF2	-0.172903	0.000723707
ATPBD4	0.433802	8.01901e-19
ATPIF1	0.24694	1.13241e-06
ATRIP	0.216131	2.19575e-05
ATRNL1	-0.296725	3.84484e-09
ATRN	-0.252147	6.5876e-07
ATRX	-0.166179	0.00116594
ATR	0.243817	1.55828e-06
ATXN10	-0.0353567	0.492548
ATXN1L	-0.206442	5.13429e-05
ATXN1	-0.432355	1.07613e-18
ATXN2L	0.19039	0.000192695
ATXN2	-0.0125797	0.807152
ATXN3L	-0.029825	0.562696
ATXN3	-0.279445	3.1506e-08
ATXN7L1	-0.358211	6.45084e-13
ATXN7L2	0.260043	2.83101e-07
ATXN7L3B	-0.0980317	0.0565511
ATXN7L3	0.12058	0.0188614
ATXN7	-0.193997	0.000144461
AUH	0.0436811	0.396451
AUP1	0.346154	4.1463e-12
AURKAIP1	0.243825	1.55699e-06
AURKAPS1	0.415192	3.16674e-17
AURKA	0.810727	1.09814e-89
AURKB	0.468531	4.4545e-22
AURKC	-0.152762	0.00286701
AUTS2	-0.0542969	0.29173
AVEN	0.0982643	0.0559648
AVIL	-0.135198	0.00840262
AVL9	0.0964733	0.0606128
AVPI1	-0.0261636	0.611625
AVPR1A	-0.22803	7.33196e-06
AVPR1B	-0.121212	0.018242
AVPR2	-0.246507	1.18397e-06
AVP	0.0486047	0.345341
AWAT1	0.0402692	0.434399
AWAT2	-0.131526	0.0103707
AXIN1	0.294958	4.799e-09
AXIN2	0.137015	0.00755799
AXL	-0.281004	2.62137e-08
AZGP1	0.146664	0.00421906
AZI1	0.194546	0.000138193
AZI2	-0.244362	1.4742e-06
AZIN1	0.147479	0.00401006
AZU1	-0.0890508	0.0833897
B2M	-0.277825	3.80998e-08
B3GALNT1	-0.191774	0.000172637
B3GALNT2	-0.122974	0.0166095
B3GALT1	-0.218617	1.75478e-05
B3GALT2	-0.183283	0.000334783
B3GALT4	-0.333561	2.66302e-11
B3GALT5	-0.292902	6.19935e-09
B3GALT6	0.129935	0.0113431
B3GALTL	-0.0193768	0.706905
B3GAT1	-0.276814	4.28655e-08
B3GAT2	0.0265578	0.606267
B3GAT3	0.173062	0.000715449
B3GNT1	0.0701431	0.172975
B3GNT2	-0.223927	1.07746e-05
B3GNT3	0.0908947	0.0771703
B3GNT4	0.0283884	0.581669
B3GNT5	-0.115816	0.0241436
B3GNT6	-0.319351	1.96617e-10
B3GNT7	-0.152811	0.0028579
B3GNT8	0.066272	0.197979
B3GNT9	-0.336501	1.73798e-11
B3GNTL1	0.0191462	0.710236
B4GALNT1	-0.261582	2.39335e-07
B4GALNT2	-0.21434	2.57662e-05
B4GALNT3	-0.164542	0.00130602
B4GALNT4	0.229015	6.67745e-06
B4GALT1	-0.349819	2.37519e-12
B4GALT2	0.00638999	0.901323
B4GALT3	0.112529	0.0284927
B4GALT4	-0.190834	0.000186031
B4GALT5	0.209183	4.05364e-05
B4GALT6	-0.123671	0.016
B4GALT7	0.0322836	0.530934
B9D1	0.0611779	0.23476
B9D2	0.0075879	0.882947
BAALC	-0.30282	1.76943e-09
BAAT	0.210247	3.69529e-05
BACE1	-0.133077	0.00949423
BACE2	-0.304975	1.33896e-09
BACH1	-0.446981	5.15736e-20
BACH2	-0.369675	1.02095e-13
BAD	0.090894	0.0771725
BAG1	-0.247266	1.095e-06
BAG2	-0.0426013	0.40824
BAG3	-0.262242	2.22646e-07
BAG4	-0.197134	0.00011196
BAG5	-0.177462	0.000518549
BAGE2	-0.166996	0.00110135
BAGE	-0.0176025	0.732669
BAHCC1	-0.202172	7.37441e-05
BAHD1	-0.192534	0.000162464
BAI1	-0.335448	2.02593e-11
BAI2	-0.292273	6.70104e-09
BAI3	-0.279551	3.11177e-08
BAIAP2L1	-0.0679471	0.186853
BAIAP2L2	-0.0742124	0.149309
BAIAP2	-0.0558702	0.277952
BAIAP3	-0.192389	0.000164355
BAK1	-0.0522099	0.310701
BAMBI	-0.0517549	0.314942
BANF1	0.482967	1.52189e-23
BANF2	0.221743	1.3187e-05
BANK1	-0.289041	9.97041e-09
BANP	-0.00787039	0.878622
BAP1	0.187186	0.000247801
BARD1	0.051529	0.317062
BARHL1	0.0703562	0.17167
BARHL2	0.0982828	0.0559183
BARX1	-0.185771	0.000276555
BARX2	-0.266659	1.36526e-07
BASP1	-0.365234	2.10371e-13
BAT1	0.321284	1.50703e-10
BAT2L1	-0.182829	0.00034657
BAT2L2	-0.187002	0.000251377
BAT2	0.0601414	0.2428
BAT3	0.0560096	0.276753
BAT4	0.126731	0.0135493
BAT5	0.0242657	0.637704
BATF2	0.0819566	0.111175
BATF3	-0.122265	0.0172506
BATF	-0.100681	0.0501659
BAX	0.138445	0.00694764
BAZ1A	-0.12285	0.0167204
BAZ1B	0.0773449	0.132833
BAZ2A	-0.274247	5.77101e-08
BAZ2B	-0.345697	4.44228e-12
BBC3	0.0378683	0.462312
BBOX1	-0.0835428	0.104403
BBS10	0.105791	0.0395419
BBS12	-0.308963	7.94515e-10
BBS1	-0.312927	4.69275e-10
BBS2	-0.0530561	0.302913
BBS4	-0.410243	8.10537e-17
BBS5	0.109382	0.033271
BBS7	-0.0203644	0.692708
BBS9	-0.254294	5.25037e-07
BBX	-0.322258	1.3171e-10
BCAM	-0.105659	0.0397892
BCAN	0.0910911	0.0765307
BCAP29	0.0111148	0.829243
BCAP31	0.442702	1.27362e-19
BCAR1	-0.205937	5.36115e-05
BCAR3	-0.35745	7.27199e-13
BCAR4	0.10589	0.0393564
BCAS1	-0.346258	4.08174e-12
BCAS2	0.0732428	0.154711
BCAS3	-0.279815	3.01652e-08
BCAS4	0.248931	9.21892e-07
BCAT1	-0.286942	1.28718e-08
BCAT2	0.0410489	0.425548
BCCIP	0.332477	3.11301e-11
BCDIN3D	0.0179717	0.727281
BCHE	-0.211777	3.23188e-05
BCKDHA	-0.128813	0.0120763
BCKDHB	-0.0270152	0.600078
BCKDK	0.111679	0.029721
BCL10	-0.232043	4.99668e-06
BCL11A	0.346863	3.72477e-12
BCL11B	0.193369	0.000151942
BCL2A1	-0.226929	8.13537e-06
BCL2L10	0.18485	0.000296913
BCL2L11	-0.235103	3.71267e-06
BCL2L12	0.433805	8.01492e-19
BCL2L13	-0.167042	0.00109781
BCL2L14	-0.146986	0.00413524
BCL2L15	-0.13434	0.00882994
BCL2L1	0.32071	1.63127e-10
BCL2L2	-0.375265	4.04491e-14
BCL2	-0.413024	4.78893e-17
BCL3	-0.0546269	0.288803
BCL6B	-0.198509	0.000100006
BCL6	-0.342313	7.37704e-12
BCL7A	0.126591	0.0136535
BCL7B	0.17452	0.000643601
BCL7C	0.361582	3.78063e-13
BCL8	-0.124448	0.0153431
BCL9L	-0.308703	8.22253e-10
BCL9	-0.100956	0.0495384
BCLAF1	-0.00944865	0.85453
BCMO1	-0.174636	0.000638191
BCO2	-0.0599073	0.244642
BCORL1	0.0274419	0.59433
BCORL2	-0.0509297	0.322731
BCOR	-0.20473	5.94196e-05
BCR	-0.325916	7.90772e-11
BCS1L	0.48584	7.62255e-24
BCYRN1	0.0358809	0.486151
BDH1	-0.071555	0.164466
BDH2	-0.0405997	0.430634
BDKRB1	-0.226234	8.68545e-06
BDKRB2	-0.224695	1.00316e-05
BDNFOS	-0.110437	0.0315989
BDNF	-0.187812	0.000235997
BDP1	-0.102954	0.0451758
BEAN	-0.260161	2.79474e-07
BECN1	-0.0476062	0.355353
BEGAIN	-0.152521	0.00291177
BEND2	-0.0789798	0.12481
BEND3	0.0187033	0.716647
BEND4	-0.324818	9.22315e-11
BEND5	-0.366963	1.58964e-13
BEND6	-0.278916	3.35265e-08
BEND7	0.125504	0.0144892
BEST1	-0.0250037	0.627508
BEST2	-0.173603	0.00068795
BEST3	-0.0191989	0.709474
BEST4	0.0113177	0.826174
BET1L	-0.0121121	0.814187
BET1	0.175849	0.000583982
BET3L	-0.125319	0.0146355
BEX1	-0.117461	0.02219
BEX2	0.11266	0.0283072
BEX4	-0.177362	0.000522393
BEX5	-0.036021	0.484449
BFAR	0.0792823	0.123368
BFSP1	-0.0287326	0.577097
BFSP2	-0.240029	2.2819e-06
BGLAP	0.0577819	0.261813
BGN	-0.220985	1.41384e-05
BHLHA15	-0.168783	0.000971323
BHLHB9	0.0716727	0.163771
BHLHE22	-0.163874	0.00136752
BHLHE23	0.0357263	0.488033
BHLHE40	-0.292682	6.37065e-09
BHLHE41	-0.446442	5.78403e-20
BHMT2	-0.266092	1.45436e-07
BHMT	-0.0456316	0.375682
BICC1	-0.328311	5.64174e-11
BICD1	-0.157348	0.00212432
BICD2	-0.0806696	0.116919
BID	0.35539	1.00411e-12
BIK	-0.0290969	0.572274
BIN1	0.343509	6.17095e-12
BIN2	-0.317519	2.52517e-10
BIN3	-0.0757723	0.14092
BIRC2	-0.375363	3.97935e-14
BIRC3	-0.263704	1.89559e-07
BIRC5	0.502182	1.31608e-25
BIRC6	-0.164151	0.00134172
BIRC7	0.119322	0.0201473
BIRC8	0.00641076	0.901004
BIVM	0.259792	2.90904e-07
BLCAP	0.287294	1.23332e-08
BLID	-0.0621729	0.227221
BLK	-0.265229	1.60092e-07
BLMH	0.144557	0.00480596
BLM	0.381452	1.42136e-14
BLNK	-0.341692	8.09093e-12
BLOC1S1	0.126589	0.0136547
BLOC1S2	-0.101193	0.049004
BLOC1S3	0.338542	1.289e-11
BLVRA	-0.279701	3.0573e-08
BLVRB	-0.165151	0.00125221
BLZF1	-0.290559	8.27827e-09
BMF	-0.263484	1.94212e-07
BMI1	-0.0413596	0.42205
BMP10	-0.0553527	0.282435
BMP15	-0.00788961	0.878328
BMP1	-0.267095	1.30017e-07
BMP2K	-0.28326	2.00441e-08
BMP2	-0.308605	8.3291e-10
BMP3	-0.206745	5.00287e-05
BMP4	-0.108665	0.0344513
BMP5	-0.0501199	0.330495
BMP6	-0.257162	3.86499e-07
BMP7	0.105131	0.0407961
BMP8A	-0.137699	0.00726028
BMP8B	-0.0202879	0.693804
BMPER	-0.102577	0.0459739
BMPR1A	-0.0160199	0.755904
BMPR1B	-0.383704	9.66167e-15
BMPR2	-0.380514	1.66805e-14
BMS1P4	0.0038598	0.940299
BMS1P5	-0.161696	0.00158697
BMS1	-0.0688959	0.18076
BMX	-0.375291	4.02763e-14
BNC1	-0.249809	8.41454e-07
BNC2	-0.329481	4.77862e-11
BNIP1	0.119986	0.0194597
BNIP2	-0.189885	0.000200542
BNIP3L	-0.445252	7.44305e-20
BNIP3	0.107705	0.036086
BNIPL	0.0724872	0.159023
BOC	-0.322983	1.19111e-10
BOD1L	-0.262384	2.19208e-07
BOD1	0.3951	1.30689e-15
BOK	-0.103719	0.0435943
BOLA1	-0.0316673	0.538809
BOLA2	0.451959	1.77283e-20
BOLA3	0.432651	1.01342e-18
BOLL	0.0277414	0.59031
BOP1	0.387258	5.2202e-15
BPESC1	0.0119278	0.816964
BPGM	-0.137239	0.00745946
BPHL	0.138269	0.00702036
BPIL1	-0.0910777	0.076574
BPIL2	0.011735	0.819873
BPI	-0.0776382	0.131365
BPNT1	-0.0532773	0.300899
BPTF	-0.256463	4.16599e-07
BPY2	-0.0443533	0.389217
BRAF	-0.0971474	0.0588273
BRAP	-0.028371	0.581901
BRCA1	0.387167	5.30374e-15
BRCA2	0.390452	2.9832e-15
BRCC3	0.341232	8.66305e-12
BRD1	-0.122485	0.0170494
BRD2	-0.0353834	0.49222
BRD3	-0.0944619	0.0662081
BRD4	-0.0325653	0.527353
BRD7P3	-0.0162945	0.751857
BRD7	0.376595	3.2367e-14
BRD8	-0.00848207	0.86927
BRD9	-0.0115375	0.822853
BRDT	0.0744752	0.147869
BREA2	0.139296	0.00660554
BRE	0.166153	0.00116809
BRF1	0.0496424	0.335128
BRF2	0.0428657	0.405334
BRI3BP	0.0840642	0.10225
BRI3	0.173672	0.000684537
BRIP1	0.15964	0.00182327
BRIX1	0.488875	3.64647e-24
BRMS1L	0.0727054	0.157768
BRMS1	0.400293	5.1178e-16
BRP44L	0.0550853	0.28477
BRP44	0.27878	3.40663e-08
BRPF1	-0.0110223	0.830642
BRPF3	-0.142973	0.00529474
BRS3	0.00607523	0.906161
BRSK1	-0.139012	0.00671784
BRSK2	0.371866	7.11793e-14
BRWD1	-0.21653	2.11851e-05
BRWD3	-0.175849	0.000584014
BSCL2	0.168202	0.00101198
BSDC1	-0.254289	5.25314e-07
BSG	0.146165	0.00435184
BSND	-0.114341	0.026019
BSN	-0.110926	0.0308478
BSPH1	-0.0249844	0.627773
BSPRY	-0.0225848	0.661181
BST1	-0.0646103	0.209484
BST2	-0.146945	0.00414596
BSX	-0.0499493	0.332144
BTAF1	-0.167156	0.0010891
BTBD10	-0.155441	0.00240868
BTBD11	-0.0695765	0.176479
BTBD12	-0.0642232	0.212232
BTBD16	0.2393	2.45387e-06
BTBD17	-0.139967	0.00634651
BTBD18	0.0324562	0.528738
BTBD19	-0.263623	1.9125e-07
BTBD1	-0.22193	1.29616e-05
BTBD2	0.21099	3.46297e-05
BTBD3	-0.308375	8.58521e-10
BTBD6	-0.231231	5.40272e-06
BTBD7	-0.462704	1.66454e-21
BTBD8	-0.316917	2.74028e-10
BTBD9	-0.275564	4.95628e-08
BTC	-0.102715	0.0456801
BTD	-0.41633	2.54536e-17
BTF3L1	0.0597576	0.245825
BTF3L4	-0.0260114	0.613699
BTF3	0.0936674	0.0685321
BTG1	-0.276604	4.39266e-08
BTG2	-0.202952	6.90596e-05
BTG3	0.106684	0.0378962
BTG4	-0.0719747	0.161998
BTK	-0.387978	4.60397e-15
BTLA	-0.29398	5.42167e-09
BTN1A1	0.122226	0.0172864
BTN2A1	0.0327276	0.525295
BTN2A2	-0.165469	0.00122492
BTN2A3	-0.0788398	0.125482
BTN3A1	-0.404024	2.58313e-16
BTN3A2	-0.381845	1.32921e-14
BTN3A3	-0.360976	4.16328e-13
BTNL2	-0.0694284	0.177404
BTNL3	0.0208205	0.686185
BTNL8	-0.0973634	0.0582645
BTNL9	-0.145093	0.00465021
BTRC	-0.25229	6.48909e-07
BUB1B	0.312651	4.86946e-10
BUB1	0.388535	4.17663e-15
BUB3	0.274851	5.38224e-08
BUD13	0.326896	6.88956e-11
BUD31	0.434237	7.33808e-19
BVES	-0.236423	3.26178e-06
BYSL	0.58477	3.84941e-36
BZRAP1	-0.0590512	0.251461
BZW1	0.0229102	0.65661
BZW2	0.464841	1.0296e-21
C10orf105	-0.358343	6.3188e-13
C10orf107	-0.110136	0.0320676
C10orf108	0.018071	0.725835
C10orf10	-0.371871	7.1123e-14
C10orf110	0.123862	0.0158364
C10orf111	0.267965	1.17939e-07
C10orf113	0.0722604	0.160334
C10orf114	-0.143438	0.00514681
C10orf116	0.17736	0.000522457
C10orf118	-0.421209	9.88918e-18
C10orf119	0.29273	6.33273e-09
C10orf11	0.0529175	0.30418
C10orf120	0.00189192	0.970716
C10orf122	0.0493325	0.338157
C10orf125	0.109801	0.0325977
C10orf128	-0.331399	3.63403e-11
C10orf129	-0.145366	0.00457252
C10orf12	-0.174934	0.000624458
C10orf131	0.0449655	0.382698
C10orf137	0.00231637	0.96415
C10orf140	-0.0764952	0.137157
C10orf18	0.0526187	0.306923
C10orf25	-0.268763	1.0781e-07
C10orf26	-0.467274	5.93199e-22
C10orf27	0.01613	0.75428
C10orf28	-0.186699	0.000257354
C10orf2	0.301857	2.00265e-09
C10orf32	-0.186382	0.000263779
C10orf35	0.168432	0.000995711
C10orf40	-0.0515553	0.316814
C10orf41	0.212049	3.15547e-05
C10orf46	-0.16832	0.00100362
C10orf47	0.258656	3.29016e-07
C10orf4	-0.149686	0.00348994
C10orf50	-0.0818005	0.111859
C10orf53	-0.00829123	0.872186
C10orf54	-0.493196	1.25996e-24
C10orf55	0.0022941	0.964495
C10orf57	-0.212618	3.00115e-05
C10orf58	0.0025649	0.960307
C10orf62	0.195237	0.00013068
C10orf67	0.0475752	0.355667
C10orf68	-0.169252	0.00093967
C10orf71	0.0922766	0.0727604
C10orf72	-0.303691	1.58143e-09
C10orf75	0.0966653	0.0600997
C10orf76	-0.187422	0.000243281
C10orf78	0.120626	0.0188158
C10orf79	-0.000857469	0.986725
C10orf81	-0.0562185	0.274962
C10orf82	0.296932	3.74605e-09
C10orf84	0.213361	2.81055e-05
C10orf88	-0.0088352	0.863879
C10orf90	-0.0869793	0.0908524
C10orf91	0.181007	0.000397866
C10orf93	-0.134817	0.00859034
C10orf95	-0.093198	0.0699362
C10orf99	0.111848	0.0294738
C11orf10	0.401277	4.27711e-16
C11orf16	0.117203	0.0224877
C11orf17	0.313813	4.16772e-10
C11orf1	0.173864	0.000675065
C11orf20	0.00401919	0.937838
C11orf21	-0.299357	2.7563e-09
C11orf24	-0.188791	0.000218577
C11orf2	0.166595	0.00113267
C11orf30	-0.282688	2.14601e-08
C11orf31	0.393736	1.66724e-15
C11orf34	-0.0424909	0.409457
C11orf35	0.0698519	0.17477
C11orf36	0.0356062	0.489497
C11orf41	-0.206012	5.32695e-05
C11orf42	-0.0989434	0.0542813
C11orf45	-0.114758	0.0254755
C11orf46	0.0730927	0.15556
C11orf48	0.362225	3.41149e-13
C11orf49	0.0856238	0.0960187
C11orf51	0.387621	4.89987e-15
C11orf52	-0.0799832	0.120076
C11orf53	-0.168316	0.0010039
C11orf54	-0.0917536	0.0744048
C11orf57	0.193202	0.000153998
C11orf58	0.23644	3.25632e-06
C11orf59	0.240089	2.26828e-06
C11orf61	0.200876	8.21872e-05
C11orf63	-0.083893	0.102953
C11orf65	-0.0574797	0.26432
C11orf66	-0.0289495	0.574224
C11orf67	0.0795716	0.122001
C11orf68	-0.0841046	0.102084
C11orf70	0.0405172	0.431573
C11orf71	0.155948	0.00232995
C11orf73	0.437316	3.90357e-19
C11orf74	0.0881982	0.0863989
C11orf75	-0.298252	3.17077e-09
C11orf80	0.104103	0.0428183
C11orf82	0.44966	2.90955e-20
C11orf83	0.473858	1.30535e-22
C11orf84	0.508196	2.79442e-26
C11orf85	0.00446777	0.930917
C11orf86	0.10823	0.0351829
C11orf87	-0.0805796	0.117329
C11orf88	-0.162867	0.00146531
C11orf90	-0.350349	2.18991e-12
C11orf92	-0.291215	7.63656e-09
C11orf93	-0.206278	5.20701e-05
C11orf94	-0.0141464	0.783696
C11orf95	0.184468	0.000305748
C11orf9	-0.389683	3.41502e-15
C12orf10	0.199336	9.34027e-05
C12orf11	0.260959	2.56204e-07
C12orf12	-0.0467318	0.364269
C12orf23	-0.502853	1.10871e-25
C12orf24	0.36434	2.42978e-13
C12orf26	-0.263381	1.96421e-07
C12orf27	0.104152	0.04272
C12orf29	0.312432	5.01435e-10
C12orf32	0.29311	6.04145e-09
C12orf34	0.150186	0.00338098
C12orf35	-0.120907	0.0185389
C12orf36	-0.097977	0.0566896
C12orf39	0.0696832	0.175815
C12orf40	-0.0263863	0.608596
C12orf41	0.28107	2.60093e-08
C12orf42	-0.0889237	0.0838327
C12orf43	-0.0301181	0.558862
C12orf44	0.0890687	0.0833273
C12orf45	0.309062	7.84232e-10
C12orf47	0.194669	0.000136833
C12orf48	0.462085	1.91191e-21
C12orf49	-0.28931	9.64768e-09
C12orf4	-0.0679764	0.186663
C12orf50	-0.00500389	0.922652
C12orf51	-0.274657	5.50424e-08
C12orf52	0.188381	0.000225721
C12orf53	-0.222122	1.27348e-05
C12orf54	-0.0290626	0.572728
C12orf56	0.0547097	0.288071
C12orf57	-0.351531	1.82623e-12
C12orf59	-0.287507	1.20188e-08
C12orf5	0.114992	0.0251764
C12orf60	0.145607	0.00450494
C12orf61	-0.0297345	0.563882
C12orf62	0.273156	6.54186e-08
C12orf63	-0.267606	1.22781e-07
C12orf65	0.284417	1.74535e-08
C12orf66	0.132912	0.00958444
C12orf68	-0.286204	1.4074e-08
C12orf69	-0.0758674	0.14042
C12orf70	-0.167613	0.00105474
C12orf71	-0.0719843	0.161942
C12orf72	-0.521494	8.12793e-28
C12orf73	0.483838	1.23504e-23
C12orf74	-0.0538564	0.295668
C12orf75	0.251857	6.79145e-07
C12orf76	0.146951	0.00414432
C12orf77	-0.185365	0.000285357
C13orf15	-0.0619642	0.228788
C13orf16	-0.00965647	0.851367
C13orf18	0.250643	7.71318e-07
C13orf1	0.372317	6.60653e-14
C13orf23	0.331779	3.44121e-11
C13orf26	-0.201898	7.54562e-05
C13orf27	0.58156	1.12772e-35
C13orf29	-0.0690302	0.179909
C13orf30	-0.282146	2.28919e-08
C13orf31	-0.117439	0.0222159
C13orf33	-0.19989	8.92121e-05
C13orf34	0.563904	3.38612e-33
C13orf35	0.0606184	0.239076
C13orf36	-0.0846817	0.0997454
C13orf37	0.483172	1.44893e-23
C13orf38	-0.0528706	0.304609
C13orf39	-0.155624	0.00237999
C14orf101	0.102981	0.0451201
C14orf102	-0.289761	9.13039e-09
C14orf104	0.00252258	0.960961
C14orf105	0.00638563	0.90139
C14orf106	0.00240388	0.962797
C14orf109	-0.0119647	0.816408
C14orf115	-0.0871806	0.0901045
C14orf118	-0.140803	0.00603661
C14orf119	-0.00638448	0.901408
C14orf126	0.0448361	0.384071
C14orf128	-0.0188036	0.715193
C14orf129	-0.240309	2.21882e-06
C14orf132	-0.34319	6.47232e-12
C14orf135	-0.24064	2.14658e-06
C14orf138	-0.065083	0.206163
C14orf139	-0.307596	9.51013e-10
C14orf142	0.0589168	0.252544
C14orf143	0.252651	6.24698e-07
C14orf145	0.0319308	0.535435
C14orf147	0.11062	0.0313153
C14orf148	-0.0565111	0.272468
C14orf149	-0.0237464	0.64492
C14orf153	0.0658685	0.200729
C14orf156	0.367	1.58018e-13
C14orf159	-0.447844	4.29118e-20
C14orf162	-0.0395435	0.442732
C14orf165	0.0611541	0.234943
C14orf166B	0.116796	0.0229629
C14orf166	0.0459715	0.372133
C14orf167	-0.0823284	0.109557
C14orf169	0.208132	4.43962e-05
C14orf174	-0.0942761	0.0667457
C14orf176	0.0536949	0.297121
C14orf178	-0.0216015	0.675073
C14orf179	0.107134	0.0370884
C14orf180	-0.18131	0.000388872
C14orf181	0.124273	0.0154895
C14orf182	-0.0717048	0.163582
C14orf183	-0.0543299	0.291436
C14orf184	-0.19041	0.000192388
C14orf19	0.19626	0.000120246
C14orf1	0.108849	0.0341437
C14orf21	-0.228585	6.95583e-06
C14orf23	0.0723952	0.159554
C14orf28	-0.249602	8.59718e-07
C14orf2	0.260802	2.60632e-07
C14orf33	0.122139	0.0173663
C14orf34	-0.164536	0.00130659
C14orf37	-0.308903	8.00915e-10
C14orf39	-0.0862315	0.0936742
C14orf43	-0.357057	7.73531e-13
C14orf45	-0.356269	8.75282e-13
C14orf48	-0.00250278	0.961267
C14orf49	-0.261265	2.47779e-07
C14orf4	-0.176731	0.000547299
C14orf50	-0.274067	5.89207e-08
C14orf53	0.0124912	0.808483
C14orf64	-0.410502	7.71829e-17
C14orf68	0.182035	0.000368118
C14orf70	-0.0983112	0.0558471
C14orf72	-0.0926574	0.071582
C14orf73	-0.134046	0.00898094
C14orf79	0.0285738	0.579204
C14orf80	0.103657	0.0437218
C14orf86	-0.019492	0.705243
C14orf93	0.0510836	0.321268
C15orf17	-0.328135	5.78427e-11
C15orf21	-0.0958103	0.0624122
C15orf23	0.401629	4.01036e-16
C15orf24	0.05481	0.287187
C15orf26	-0.0464125	0.367559
C15orf27	-0.262072	2.26839e-07
C15orf28	-0.136772	0.00766656
C15orf29	-0.0786377	0.126457
C15orf2	-0.0201388	0.695941
C15orf32	-0.134189	0.00890705
C15orf33	-0.300329	2.43518e-09
C15orf34	-0.131339	0.0104811
C15orf37	-0.0921548	0.0731409
C15orf38	-0.405154	2.09617e-16
C15orf39	-0.1273	0.013132
C15orf40	0.109154	0.033643
C15orf41	0.149532	0.00352407
C15orf42	0.423193	6.70387e-18
C15orf43	-0.0633318	0.218659
C15orf44	0.112363	0.0287288
C15orf48	-0.0567798	0.270191
C15orf50	-0.0282056	0.584104
C15orf51	-0.310012	6.91732e-10
C15orf52	-0.179145	0.000457559
C15orf53	-0.135332	0.00833795
C15orf54	-0.0157009	0.760616
C15orf55	-0.141564	0.00576659
C15orf56	0.170232	0.000876466
C15orf57	-0.0553887	0.282121
C15orf58	-0.24637	1.20069e-06
C15orf59	-0.243405	1.6247e-06
C15orf5	0.0228142	0.657957
C15orf60	0.0916348	0.0747823
C15orf61	0.132028	0.0100794
C15orf62	0.101741	0.0477844
C15orf63	0.267255	1.2771e-07
C16orf11	0.135112	0.00844498
C16orf13	0.454105	1.11264e-20
C16orf3	-0.0650289	0.206541
C16orf42	0.27609	4.66309e-08
C16orf45	-0.179758	0.000437027
C16orf46	-0.13077	0.0108227
C16orf48	0.222688	1.20862e-05
C16orf52	0.0411747	0.424129
C16orf53	0.348369	2.96341e-12
C16orf54	-0.432223	1.10522e-18
C16orf55	0.573326	1.68371e-34
C16orf57	0.0814359	0.113471
C16orf58	0.0571307	0.267237
C16orf59	0.519489	1.39921e-27
C16orf5	0.0841366	0.101954
C16orf61	0.446865	5.28697e-20
C16orf62	-0.359693	5.10404e-13
C16orf63	0.439807	2.33096e-19
C16orf68	0.367143	1.54397e-13
C16orf70	0.121661	0.0178139
C16orf71	-0.140515	0.00614188
C16orf72	-0.1106	0.0313468
C16orf73	-0.0816778	0.1124
C16orf74	0.113558	0.0270642
C16orf75	0.417059	2.21261e-17
C16orf78	-0.0250397	0.627012
C16orf79	0.264012	1.83215e-07
C16orf7	-0.159256	0.00187076
C16orf80	0.487564	5.0188e-24
C16orf81	-0.138296	0.00700922
C16orf82	-0.0250024	0.627526
C16orf86	-0.146668	0.00421805
C16orf87	0.229882	6.14771e-06
C16orf88	0.343277	6.38893e-12
C16orf89	-0.303038	1.72042e-09
C16orf90	-0.0275075	0.593449
C16orf91	0.440985	1.82429e-19
C16orf92	-0.0415257	0.420187
C16orf93	0.22576	9.08036e-06
C17orf100	-0.062978	0.221248
C17orf101	-0.153238	0.00278012
C17orf102	-0.103389	0.0442704
C17orf103	-0.388806	3.9834e-15
C17orf104	0.189064	0.000213942
C17orf105	-0.0696585	0.175969
C17orf106	0.0354137	0.491849
C17orf107	-0.410502	7.71825e-17
C17orf108	-0.16418	0.00133907
C17orf28	-0.405672	1.90424e-16
C17orf37	0.301421	2.11786e-09
C17orf39	-0.336145	1.83045e-11
C17orf42	0.337532	1.49479e-11
C17orf44	-0.378489	2.35221e-14
C17orf46	-0.192706	0.000160246
C17orf47	-0.156325	0.00227283
C17orf48	-0.321622	1.4383e-10
C17orf49	-0.0662195	0.198335
C17orf50	-0.0942874	0.066713
C17orf51	-0.0884119	0.0856366
C17orf53	0.497327	4.49695e-25
C17orf54	-0.263437	1.95226e-07
C17orf55	-0.177926	0.000501011
C17orf56	0.215918	2.23815e-05
C17orf57	0.0375889	0.465623
C17orf58	0.266711	1.35724e-07
C17orf59	-0.282892	2.09458e-08
C17orf60	-0.31823	2.29179e-10
C17orf61	0.0664304	0.196906
C17orf62	-0.0932641	0.069737
C17orf63	-0.181406	0.000386064
C17orf64	-0.100174	0.0513375
C17orf65	0.12851	0.0122817
C17orf66	-0.164612	0.00129974
C17orf67	0.0981981	0.056131
C17orf68	-0.442544	1.31673e-19
C17orf69	0.0748641	0.145759
C17orf70	0.11901	0.0204779
C17orf71	0.0639011	0.214539
C17orf72	-0.171324	0.00081075
C17orf73	0.118137	0.0214291
[truncated: 17,829 more rows]

## Sheet: DLBC
Query	Statistic	P-value
A1BG	-0.00575337	0.969212
A1CF	0.0314553	0.831923
A2BP1	-0.0242742	0.869914
A2LD1	-0.00868432	0.953393
A2ML1	0.125902	0.393837
A2M	0.045267	0.759367
A4GALT	0.0682805	0.643757
A4GNT	-0.0882336	0.550941
AAA1	0.0695905	0.638356
AAAS	0.57926	1.60567e-05
AACSL	-0.0805263	0.586386
AACS	-0.0716457	0.627461
AADACL3	-0.172664	0.240572
AADACL4	0.000530462	0.997145
AADAC	0.108187	0.464209
AADAT	-0.143567	0.330307
AAGAB	0.213309	0.145175
AAK1	-0.517694	0.000202717
AAMP	0.456036	0.00125988
AANAT	-0.154771	0.293549
AARS2	0.225467	0.123208
AARSD1	0.479375	0.000654826
AARS	0.158272	0.281674
AASDHPPT	0.0552012	0.70941
AASDH	-0.241967	0.0975616
AASS	-0.34238	0.0176591
AATF	0.520517	0.000184986
AATK	-0.0997612	0.498721
ABAT	-0.476878	0.000703765
ABCA10	-0.140686	0.339097
ABCA11P	0.022145	0.881065
ABCA12	0.103025	0.485913
ABCA13	-0.0274039	0.853315
ABCA17P	-0.13258	0.369022
ABCA1	-0.476444	0.000712605
ABCA2	-0.472753	0.000791888
ABCA3	-0.237299	0.104353
ABCA4	-0.255458	0.0797022
ABCA5	-0.225033	0.123946
ABCA6	-0.0123752	0.933499
ABCA7	-0.0827182	0.57511
ABCA8	0.3891	0.00626964
ABCA9	-0.347373	0.0159942
ABCB10	-0.274099	0.0596919
ABCB11	-0.125098	0.396886
ABCB1	-0.158597	0.280675
ABCB4	-0.0285497	0.846951
ABCB5	-0.220804	0.13152
ABCB6	0.264445	0.0693215
ABCB7	0.323057	0.0255651
ABCB8	0.313613	0.0304046
ABCB9	-0.103995	0.480597
ABCC10	-0.458424	0.00118058
ABCC11	-0.360537	0.0118249
ABCC12	-0.0783709	0.596478
ABCC13	0.0307811	0.835475
ABCC1	-0.302974	0.036751
ABCC2	-0.23493	0.107983
ABCC3	-0.251411	0.0848776
ABCC4	0.0492835	0.738721
ABCC5	-0.211572	0.148538
ABCC6P1	0.217361	0.137799
ABCC6P2	0.234383	0.108829
ABCC6	0.212772	0.146515
ABCC8	0.251269	0.08494
ABCC9	-0.26498	0.0689704
ABCD1	-0.477312	0.000695024
ABCD2	-0.41663	0.00346696
ABCD3	0.257924	0.0769148
ABCD4	0.152518	0.299705
ABCE1	0.0387538	0.793199
ABCF1	0.386452	0.00700343
ABCF2	0.247937	0.0893826
ABCF3	0.00303951	0.98387
ABCG1	-0.516717	0.000209206
ABCG2	-0.194312	0.185164
ABCG4	0.0951838	0.519878
ABCG5	-0.0924634	0.531931
ABCG8	-0.0020699	0.98886
ABHD10	0.256405	0.0787175
ABHD11	0.175423	0.232252
ABHD12B	0.0768342	0.603719
ABHD12	0.137864	0.348951
ABHD13	-0.365936	0.0109287
ABHD14A	-0.0881459	0.550207
ABHD14B	-0.0548198	0.710565
ABHD15	-0.46168	0.00107967
ABHD1	0.0333261	0.821688
ABHD2	-0.468194	0.000900754
ABHD3	-0.230135	0.115482
ABHD4	-0.377877	0.00846173
ABHD5	-0.17868	0.223592
ABHD6	-0.378637	0.00832262
ABHD8	-0.0282241	0.84868
ABI1	-0.313396	0.0305243
ABI2	-0.135367	0.357815
ABI3BP	-0.317629	0.0282601
ABI3	-0.094442	0.521984
ABL1	-0.224056	0.12562
ABL2	-0.176617	0.22905
ABLIM1	0.0148719	0.920063
ABLIM2	-0.0675767	0.648127
ABLIM3	-0.175206	0.232837
ABO	-0.0602136	0.684342
ABP1	0.0661274	0.655195
ABRA	-0.0548961	0.710946
ABR	-0.430743	0.0024437
ABT1	0.264546	0.0694395
ABTB1	-0.24848	0.0886666
ABTB2	-0.11865	0.420655
ACAA1	0.110291	0.454304
ACAA2	0.112896	0.44366
ACACA	0.0487408	0.741501
ACACB	-0.215588	0.140848
ACAD10	-0.224164	0.125433
ACAD11	-0.303734	0.0362639
ACAD8	-0.0566652	0.701262
ACAD9	0.270191	0.0635366
ACADL	0.338459	0.0186217
ACADM	-0.162397	0.269197
ACADSB	-0.242184	0.0972544
ACADS	0.0530829	0.719359
ACADVL	-0.0066218	0.964524
ACAN	0.0558526	0.706135
ACAP1	-0.00249674	0.986803
ACAP2	-0.410117	0.00405564
ACAP3	-0.0760964	0.606177
ACAT1	0.469713	0.000863055
ACAT2	0.24696	0.0906828
ACBD3	-0.271602	0.0621259
ACBD4	0.0796787	0.589279
ACBD5	-0.30558	0.0351032
ACBD6	0.462115	0.00106682
ACBD7	-0.0320234	0.828561
ACCN1	-0.0134084	0.927928
ACCN2	0.200391	0.171587
ACCN3	-0.142097	0.334236
ACCN4	0.0584075	0.693338
ACCSL	0.0682328	0.644937
ACCS	-0.300369	0.0384625
ACD	0.437907	0.00203519
ACE2	0.235293	0.107424
ACER1	-0.332862	0.0207941
ACER2	-0.374077	0.00918802
ACER3	-0.0890167	0.547397
ACE	-0.145245	0.323551
ACHE	-0.167825	0.253352
ACIN1	0.0795701	0.589788
ACLY	0.0208978	0.887883
ACMSD	0.0123096	0.933821
ACN9	0.200608	0.171116
ACO1	-0.124403	0.398348
ACO2	-0.161311	0.272444
ACOT11	-0.173469	0.237557
ACOT12	-0.233865	0.109636
ACOT13	0.241967	0.0975616
ACOT1	0.109422	0.457883
ACOT2	0.0437473	0.767224
ACOT4	0.0615502	0.676851
ACOT6	0.0549768	0.71054
ACOT7	0.43845	0.00200688
ACOT8	0.353126	0.0142442
ACOT9	0.305797	0.0349687
ACOX1	-0.433522	0.00208324
ACOX2	-0.260964	0.0734078
ACOX3	-0.0932479	0.52728
ACOXL	0.218543	0.135619
ACP1	0.483717	0.00057698
ACP2	-0.0243161	0.869474
ACP5	-0.0408163	0.782441
ACP6	0.046244	0.754329
ACPL2	-0.287885	0.0476039
ACPP	0.286257	0.0489177
ACPT	0.209614	0.152744
ACRBP	-0.0852149	0.56359
ACRC	-0.0708858	0.631125
ACRV1	0.391488	0.00593072
ACR	0.00597379	0.967856
ACSBG1	-0.0251982	0.865007
ACSBG2	-0.0791619	0.592765
ACSF2	0.0881459	0.550207
ACSF3	0.0262701	0.859065
ACSL1	-0.17792	0.225592
ACSL3	-0.171841	0.242042
ACSL4	-0.175966	0.230793
ACSL5	0.00553626	0.970385
ACSL6	-0.214069	0.143722
ACSM1	0.046606	0.753099
ACSM2A	0.0874552	0.554473
ACSM2B	0.0127613	0.931398
ACSM3	-0.323708	0.0252567
ACSM4	-0.132196	0.370424
ACSM5	-0.196049	0.181208
ACSS1	-0.460052	0.00112911
ACSS2	-0.182479	0.213777
ACSS3	-0.528875	0.000140448
ACTA1	-0.0417933	0.777359
ACTA2	0.238819	0.102103
ACTB	0.24099	0.0989538
ACTC1	0.102516	0.488085
ACTG1	0.325445	0.0244498
ACTG2	0.238168	0.103063
ACTL6A	0.0640469	0.664499
ACTL6B	0.151838	0.302904
ACTL7A	0.0801972	0.587921
ACTL7B	0.160832	0.274818
ACTL8	0.303552	0.0359577
ACTN1	-0.144485	0.32611
ACTN2	0.0216023	0.883967
ACTN3	-0.0616439	0.677249
ACTN4	-0.300478	0.0383899
ACTR10	0.396657	0.00555829
ACTR1A	0.411746	0.00390075
ACTR1B	0.188884	0.197926
ACTR2	-0.097373	0.509098
ACTR3B	0.094716	0.521941
ACTR3C	0.255387	0.0797882
ACTR3	0.0186713	0.899662
ACTR5	0.323925	0.0251547
ACTR6	0.206687	0.158307
ACTR8	-0.0937415	0.526251
ACTRT2	-0.0705515	0.633715
ACVR1B	-0.251194	0.0851538
ACVR1C	-0.1638	0.265942
ACVR1	-0.381785	0.00776732
ACVR2A	-0.216782	0.13862
ACVR2B	-0.484694	0.000560661
ACVRL1	-0.120712	0.412577
ACY1	-0.0166088	0.91073
ACY3	-0.0654581	0.657556
ACYP1	0.473513	0.000774944
ACYP2	-0.00412505	0.978006
ADAD2	0.158767	0.281109
ADAL	0.100521	0.495442
ADAM10	-0.329787	0.022527
ADAM11	0.119409	0.417668
ADAM12	-0.107251	0.466897
ADAM15	0.297438	0.0404663
ADAM17	-0.349218	0.0154138
ADAM18	0.21784	0.136913
ADAM19	-0.156426	0.287378
ADAM20	-0.180357	0.219936
ADAM21P1	-0.106675	0.470511
ADAM21	0.0180219	0.903233
ADAM22	-0.0405992	0.783572
ADAM23	0.103561	0.482439
ADAM28	-0.124512	0.397934
ADAM29	0.071762	0.627888
ADAM2	-0.0276263	0.852138
ADAM30	0.0657443	0.657068
ADAM32	0.156167	0.289163
ADAM33	-0.114307	0.437954
ADAM5P	-0.212745	0.146567
ADAM6	-0.0315892	0.830855
ADAM8	-0.0646982	0.661291
ADAM9	-0.266717	0.0671193
ADAMDEC1	-0.266175	0.0676934
ADAMTS10	-0.263461	0.0706235
ADAMTS12	-0.110399	0.453858
ADAMTS13	-0.138189	0.347805
ADAMTS14	0.0454842	0.758246
ADAMTS15	-0.290764	0.0449714
ADAMTS16	0.0741827	0.616303
ADAMTS17	-0.278666	0.055118
ADAMTS18	0.0681056	0.645555
ADAMTS19	-0.237746	0.103703
ADAMTS1	0.0668693	0.650642
ADAMTS20	-0.105422	0.475769
ADAMTS2	-0.231112	0.113913
ADAMTS3	-0.202345	0.167381
ADAMTS4	0.0895571	0.543818
ADAMTS5	0.0555797	0.706729
ADAMTS6	-0.235997	0.106312
ADAMTS7	0.026053	0.86022
ADAMTS8	-0.0360497	0.807808
ADAMTS9	0.156209	0.288054
ADAMTSL1	0.0204082	0.890356
ADAMTSL2	-0.256622	0.078458
ADAMTSL3	-0.20343	0.165078
ADAMTSL4	-0.211898	0.147903
ADAMTSL5	-0.225575	0.123024
ADAP1	-0.169561	0.248418
ADAP2	-0.242184	0.0972544
ADARB1	-0.220256	0.13229
ADARB2	0.105303	0.47627
ADAR	-0.392542	0.00578634
ADAT1	-0.339883	0.0185456
ADAT2	-0.194095	0.185662
ADAT3	0.25152	0.0847398
ADA	0.280069	0.0541831
ADCK1	-0.0224707	0.879325
ADCK2	0.223079	0.12731
ADCK4	0.265632	0.0682715
ADCK5	0.094442	0.521984
ADCY10	-0.199369	0.174292
ADCY1	-0.377008	0.00862318
ADCY2	0.266457	0.0671514
ADCY3	-0.0819583	0.578637
ADCY4	-0.0400564	0.7864
ADCY5	-0.246207	0.0916249
ADCY6	-0.16218	0.269844
ADCY7	-0.579027	2.32477e-05
ADCY8	0.189616	0.196767
ADCY9	-0.45799	0.00119466
ADCYAP1R1	-0.147287	0.317796
ADCYAP1	0.054188	0.714516
ADC	0.0319149	0.829135
ADD1	-0.517803	0.000202007
ADD2	-0.146874	0.318111
ADD3	-0.260638	0.0737774
ADH1A	-0.0728656	0.622595
ADH1B	-0.179713	0.221613
ADH1C	0.0777813	0.599251
ADH4	0.0203143	0.890995
ADH5	0.299718	0.0389005
ADH6	-0.0758298	0.608473
ADH7	-0.05446	0.713144
ADHFE1	-0.408923	0.00417265
ADI1	0.138298	0.347424
ADIPOQ	-0.0594199	0.68829
ADIPOR1	-0.196157	0.180963
ADIPOR2	0.0800043	0.587753
ADK	0.481763	0.000610912
ADM2	-0.224924	0.124131
ADM	0.0343031	0.816542
ADNP2	-0.164568	0.262781
ADNP	-0.222656	0.128231
ADORA1	0.288862	0.0468296
ADORA2A	0.246418	0.0914116
ADORA2B	-0.048198	0.744284
ADORA3	0.0014112	0.992668
ADO	-0.18997	0.195324
ADPGK	-0.134824	0.359759
ADPRHL1	-0.0348459	0.813686
ADPRHL2	0.360074	0.0123524
ADPRH	-0.334889	0.0204328
ADRA1A	-0.245646	0.0923912
ADRA1B	-0.169499	0.249434
ADRA1D	0.083149	0.57421
ADRA2A	-0.251086	0.0852922
ADRA2B	0.198545	0.175629
ADRA2C	-0.0778333	0.597958
ADRB1	-0.149186	0.311525
ADRB2	-0.484802	0.000558874
ADRB3	-0.0880837	0.55162
ADRBK1	0.395354	0.00572685
ADRBK2	0.109965	0.455644
ADRM1	0.508684	0.000270184
ADSL	0.532783	0.000123196
ADSSL1	-0.213417	0.144967
ADSS	-0.0881459	0.550207
AEBP1	0.0387538	0.793199
AEBP2	-0.0760964	0.606177
AEN	0.103995	0.480597
AES	-0.045267	0.759367
AFAP1L1	-0.165979	0.258666
AFAP1L2	-0.221993	0.129208
AFAP1	-0.347807	0.015856
AFARP1	-0.175301	0.233354
AFF1	-0.443552	0.00175744
AFF2	0.20799	0.155657
AFF3	-0.0303951	0.837171
AFF4	-0.466131	0.000954286
AFG3L1	-0.0701259	0.634799
AFG3L2	0.228398	0.118312
AFMID	0.380265	0.00803123
AFM	0.200923	0.170889
AFP	0.0789037	0.593976
AFTPH	-0.269865	0.0638658
AG2	0.339557	0.018664
AGAP11	-0.0805929	0.586075
AGAP1	-0.455927	0.0012636
AGAP2	-0.0513461	0.728189
AGAP3	-0.166848	0.256156
AGAP4	-0.0256188	0.862532
AGAP5	-0.142857	0.331637
AGAP6	-0.0319149	0.829135
AGAP7	0.0281155	0.849256
AGAP8	-0.0392976	0.790865
AGA	-0.175098	0.23313
AGBL1	-0.0478221	0.746868
AGBL2	-0.308511	0.0333234
AGBL3	-0.179434	0.222343
AGBL4	-0.0286253	0.846854
AGBL5	0.165979	0.258666
AGER	0.139275	0.344002
AGFG1	-0.272967	0.0604989
AGFG2	-0.355524	0.0131447
AGGF1	-0.270191	0.0635366
AGK	-0.128854	0.381579
AGL	-0.290491	0.045562
AGMAT	0.0699088	0.63585
AGPAT1	-0.0918367	0.533574
AGPAT2	0.0923795	0.531149
AGPAT3	-0.27872	0.0550687
AGPAT4	0.00890143	0.952222
AGPAT5	-0.14264	0.332378
AGPAT6	-0.317846	0.0281479
AGPAT9	-0.138624	0.346281
AGPHD1	-0.114211	0.439549
AGPS	-0.078376	0.595399
AGR2	0.444847	0.00153531
AGR3	0.194694	0.184821
AGRN	-0.180308	0.219348
AGRP	0.204428	0.163392
AGTPBP1	-0.260313	0.0741484
AGTR1	0.0331847	0.822826
AGTR2	0.0669454	0.651202
AGTRAP	0.0770734	0.601548
AGT	0.255458	0.0797022
AGXT2L1	0.200953	0.170824
AGXT2L2	-0.29733	0.0405421
AGXT2	0.0511975	0.729656
AGXT	-0.184575	0.209156
AHCTF1	-0.113548	0.441021
AHCYL1	-0.279961	0.0542795
AHCYL2	-0.264763	0.0692046
AHCY	0.683456	2.64139e-07
AHDC1	-0.412679	0.00355802
AHI1	-0.250434	0.0861262
AHNAK2	0.042119	0.775667
AHNAK	-0.460052	0.00112911
AHRR	-0.239253	0.101467
AHR	-0.176835	0.228471
AHSA1	0.419779	0.00321056
AHSA2	-0.0615502	0.676851
AHSG	-0.00344056	0.981484
AHSP	0.04173	0.778238
AICDA	0.252388	0.0836434
AIDA	-0.178897	0.223023
AIF1L	0.0696917	0.636902
AIF1	0.0268129	0.856178
AIFM1	0.42792	0.00262367
AIFM2	0.0274642	0.852715
AIFM3	-0.240556	0.0995775
AIG1	-0.0157403	0.915395
AIM1L	0.253691	0.0820199
AIM1	-0.535783	8.69327e-05
AIM2	-0.0405992	0.783572
AIMP1	0.521602	0.000178552
AIMP2	0.512918	0.000236283
AIPL1	0.0849527	0.565904
AIP	0.271928	0.0618039
AIRE	-0.209159	0.153656
AJAP1	-0.0298532	0.840369
AK1	-0.0428789	0.771724
AK2	0.650782	1.14305e-06
AK3L1	0.0374512	0.800013
AK3	-0.154422	0.294652
AK5	-0.0192867	0.896478
AK7	-0.0243168	0.869688
AKAP10	-0.263786	0.0702666
AKAP11	-0.325228	0.0245494
AKAP12	-0.1269	0.388888
AKAP13	-0.716674	5.72803e-08
AKAP14	0.215888	0.140555
AKAP1	0.16967	0.248112
AKAP2	-0.25152	0.0847398
AKAP3	-0.379071	0.00824403
AKAP4	-0.16011	0.277007
AKAP5	-0.157838	0.283009
AKAP6	-0.150456	0.306348
AKAP7	-0.361811	0.0119148
AKAP8L	0.184868	0.207765
AKAP8	0.125706	0.393396
AKAP9	-0.362028	0.011861
AKD1	-0.201911	0.168309
AKIRIN1	-0.162723	0.268228
AKIRIN2	-0.164568	0.262781
AKNAD1	0.069589	0.638363
AKNA	-0.486214	0.000536104
AKR1A1	0.306448	0.0345678
AKR1B10	0.205845	0.16043
AKR1B15	0.0493208	0.73921
AKR1B1	0.184868	0.207765
AKR1C1	0.153061	0.297973
AKR1C2	0.000868432	0.995601
AKR1C3	0.189861	0.195583
AKR1C4	-0.0288664	0.84558
AKR1CL1	-0.210947	0.15009
AKR1D1	-0.164165	0.264863
AKR1E2	0.175315	0.232544
AKR7A2	0.324902	0.0246996
AKR7A3	0.229375	0.116714
AKR7L	0.1269	0.388888
AKT1S1	0.184655	0.208954
AKT1	-0.165219	0.260876
AKT2	0.116587	0.428822
AKT3	-0.283218	0.0514494
AKTIP	-0.465263	0.00097767
ALAD	-0.203973	0.163935
ALAS1	-0.153061	0.297973
ALAS2	-0.173923	0.237109
ALB	-0.0311717	0.833416
ALCAM	-0.0941164	0.523426
ALDH16A1	0.402736	0.00482796
ALDH18A1	0.3731	0.00938331
ALDH1A1	-0.164894	0.261828
ALDH1A2	0.096557	0.513846
ALDH1A3	0.192466	0.189434
ALDH1B1	0.190187	0.194807
ALDH1L1	0.0737118	0.61855
ALDH1L2	-0.0541685	0.713858
ALDH2	-0.055254	0.708372
ALDH3A1	0.141136	0.338647
ALDH3A2	-0.289079	0.0466589
ALDH3B1	-0.130916	0.373953
ALDH3B2	-0.0425763	0.773858
ALDH4A1	-0.113439	0.44146
ALDH5A1	-0.320886	0.0266159
ALDH6A1	-0.0751194	0.610822
ALDH7A1	-0.108554	0.461477
ALDH8A1	-0.278286	0.0554643
ALDH9A1	-0.282132	0.052379
ALDOA	0.427769	0.0024231
ALDOB	0.0548488	0.711184
ALDOC	0.13667	0.353173
ALG10B	-0.443226	0.00177249
ALG10	0.0275727	0.852139
ALG11	0.127985	0.384817
ALG12	-0.18845	0.198973
ALG13	-0.0522145	0.72377
ALG14	0.364525	0.0112578
ALG1L2	0.0420443	0.776611
ALG1L	0.120495	0.413423
ALG1	0.147416	0.31631
ALG2	-0.432588	0.00233204
ALG3	0.283	0.0516342
ALG5	0.486105	0.000537826
ALG6	0.504342	0.000309496
ALG8	0.403278	0.00476706
ALG9	0.246092	0.091851
ALKBH1	0.197351	0.178281
ALKBH2	0.380482	0.00799306
ALKBH3	-0.0952019	0.518628
ALKBH4	0.149587	0.309174
ALKBH5	0.0991125	0.502715
ALKBH6	0.293313	0.0434317
ALKBH7	0.248697	0.0883814
ALKBH8	0.102909	0.48521
ALK	0.0970194	0.511823
ALLC	-0.146065	0.321872
ALMS1P	-0.0384415	0.795322
ALMS1	-0.301889	0.0374563
ALOX12B	0.0722069	0.625752
ALOX12P2	-0.103021	0.485934
ALOX12	-0.277247	0.0567334
ALOX15B	-0.0808728	0.583694
ALOX15	-0.131582	0.372672
ALOX5AP	-0.0765306	0.604118
ALOX5	-0.0975901	0.50815
ALOXE3	-0.0926075	0.53129
ALPI	-0.0685557	0.643369
ALPK1	-0.338146	0.0191845
ALPK2	-0.204516	0.162798
ALPK3	-0.195289	0.182931
ALPL	-0.159683	0.277363
ALPPL2	0.26716	0.0664061
ALPP	-0.0998386	0.499575
ALS2CL	-0.24848	0.0886666
ALS2CR11	-0.273067	0.0604004
ALS2CR12	-0.150379	0.307628
ALS2CR4	0.121798	0.408362
ALS2CR8	-0.484151	0.000569675
ALS2	-0.245332	0.0928828
ALX1	-0.0141484	0.923962
ALX3	-0.24403	0.0946727
ALX4	-0.259593	0.0747839
AMAC1L2	-0.0380301	0.797466
AMAC1L3	-0.108407	0.463293
AMAC1	0.0144882	0.922141
AMACR	-0.273013	0.0607405
AMBN	-0.289144	0.0462348
AMBP	0.283772	0.0506312
AMBRA1	-0.292119	0.0443228
AMD1	0.129071	0.380772
AMDHD1	-0.12234	0.406264
AMDHD2	0.183782	0.210483
AMFR	-0.103021	0.485934
AMHR2	0.310213	0.0318878
AMH	0.26726	0.066549
AMICA1	-0.261832	0.0724296
AMIGO1	-0.382979	0.0075653
AMIGO2	0.00879288	0.952808
AMIGO3	0.0225792	0.878745
AMMECR1L	-0.245549	0.0925871
AMMECR1	0.018129	0.902661
AMN1	0.0272471	0.853869
AMN	-0.103561	0.482439
AMOTL1	0.142423	0.333121
AMOTL2	-0.335649	0.0201355
AMOT	-0.179657	0.221039
AMPD1	-0.0732202	0.620898
AMPD2	-0.0987842	0.502953
AMPD3	-0.484151	0.000569675
AMPH	-0.0644881	0.663226
AMTN	0.156411	0.288403
AMT	-0.193986	0.185912
AMY1A	-0.231899	0.112741
AMY2A	0.068417	0.644043
AMY2B	-0.24023	0.100047
AMZ1	-0.034086	0.817685
AMZ2P1	0.131785	0.37077
AMZ2	0.156969	0.285692
ANAPC10	0.308728	0.0331946
ANAPC11	0.356492	0.0132989
ANAPC13	0.0745766	0.613409
ANAPC16	0.0575337	0.6969
ANAPC1	-0.0750109	0.611339
ANAPC2	0.235128	0.107634
ANAPC4	0.235454	0.107137
ANAPC5	0.492618	0.000442947
ANAPC7	0.510204	0.000257536
ANGEL1	-0.389275	0.00657411
ANGEL2	-0.408706	0.00419424
ANGPT1	-0.0280069	0.849832
ANGPT2	-0.088363	0.549221
ANGPT4	-0.046894	0.751622
ANGPTL1	-0.0478723	0.745955
ANGPTL2	0.0943335	0.522464
ANGPTL3	0.0155599	0.916402
ANGPTL4	0.223187	0.127121
ANGPTL5	-0.0867022	0.557901
ANGPTL6	0.249783	0.0869665
ANGPTL7	0.195109	0.183869
ANG	0.212657	0.146429
ANK1	-0.376248	0.00876664
ANK2	-0.3401	0.0184671
ANK3	-0.287451	0.0479513
ANKAR	-0.229917	0.115833
ANKDD1A	-0.00238819	0.987389
ANKFN1	-0.265162	0.0685423
ANKFY1	-0.549826	6.83538e-05
ANKHD1-EIF4EBP3	-0.316327	0.0289413
ANKHD1	-0.3731	0.00938331
ANKH	-0.19366	0.186663
ANKIB1	-0.434759	0.00220652
ANKK1	-0.355165	0.013244
ANKLE1	0.37234	0.00953768
ANKLE2	0.191164	0.192491
ANKMY1	-0.00911854	0.951051
ANKMY2	-0.298849	0.039491
ANKRA2	-0.375706	0.00887038
ANKRD10	-0.0480894	0.744841
ANKRD11	-0.20343	0.165078
ANKRD12	-0.314915	0.0296946
ANKRD13A	-0.0519974	0.724874
ANKRD13B	0.209944	0.151743
ANKRD13C	-0.224273	0.125246
ANKRD13D	0.218845	0.134835
ANKRD16	0.455384	0.00128232
ANKRD17	-0.292119	0.0443228
ANKRD19	0.222644	0.128067
ANKRD1	0.193716	0.187082
ANKRD20A3	-0.223594	0.126592
ANKRD20A4	0.173651	0.237852
ANKRD20B	-0.167793	0.254302
ANKRD22	-0.200065	0.172295
ANKRD23	-0.0198654	0.893262
ANKRD24	-0.220799	0.131321
ANKRD26P1	-0.0434183	0.769507
ANKRD26	-0.117455	0.425373
ANKRD27	-0.117347	0.425803
ANKRD28	-0.124512	0.397934
ANKRD29	-0.400673	0.00506568
ANKRD2	0.00261133	0.985946
ANKRD30A	-0.0145484	0.921819
ANKRD30B	0.0770146	0.602867
ANKRD31	0.027461	0.853013
ANKRD32	-0.0357143	0.809122
ANKRD33	-0.199781	0.173384
ANKRD34A	0.0942249	0.522945
ANKRD34B	-0.227313	0.120238
ANKRD34C	-0.0969133	0.512287
ANKRD35	0.116804	0.427958
ANKRD36BP1	-0.323391	0.0249558
ANKRD36B	-0.0307208	0.835448
ANKRD36	0.00445072	0.976247
ANKRD37	0.0649153	0.660223
ANKRD39	0.332827	0.0212586
ANKRD40	-0.216348	0.139427
ANKRD42	-0.239145	0.101626
ANKRD43	0.189383	0.197329
ANKRD44	-0.324902	0.0246996
ANKRD45	0.020173	0.891748
ANKRD46	-0.204516	0.162798
ANKRD49	-0.121255	0.410466
ANKRD50	-0.38211	0.00771176
ANKRD52	-0.15469	0.292815
ANKRD53	-0.287079	0.0478863
ANKRD54	0.386127	0.00705451
ANKRD55	-0.238819	0.102103
ANKRD56	0.0753166	0.610908
ANKRD57	-0.447677	0.00157643
ANKRD58	-0.0678463	0.645873
ANKRD5	-0.26053	0.0739009
ANKRD6	-0.0327833	0.824551
ANKRD7	-0.0760187	0.607578
ANKRD9	0.00488493	0.973902
ANKS1A	-0.210269	0.151098
ANKS1B	-0.327109	0.023246
ANKS3	0.0348459	0.813686
ANKS4B	0.126422	0.391867
ANKS6	-0.0157403	0.915395
ANKZF1	0.0467868	0.751534
ANLN	-0.0162831	0.912479
ANO10	-0.118215	0.422367
ANO1	-0.0684976	0.642701
ANO2	-0.0814178	0.582234
ANO3	-0.200431	0.171962
ANO4	0.0222082	0.880902
ANO5	-0.0615502	0.676851
ANO6	-0.281806	0.0526606
ANO7	0.144268	0.326844
ANO8	-0.427703	0.00263799
ANO9	-0.139818	0.34211
ANP32A	0.615502	5.32722e-06
ANP32B	0.486539	0.00053097
ANP32C	0.347482	0.0159595
ANP32D	0.0499458	0.736024
ANP32E	0.119844	0.415967
ANPEP	-0.177812	0.225879
ANTXR1	-0.0224707	0.879325
ANTXR2	-0.493337	0.000366872
ANTXRL	-0.0742458	0.616003
ANUBL1	-0.292553	0.043997
ANXA10	0.318978	0.0271212
ANXA11	-0.0489579	0.740389
ANXA13	0.259039	0.0754284
ANXA1	-0.111919	0.447635
ANXA2P1	-0.0600304	0.684412
ANXA2P2	-0.0186713	0.899662
ANXA2P3	0.182045	0.214883
ANXA2	0.124895	0.397661
ANXA3	0.0487421	0.742164
ANXA4	-0.172818	0.239344
ANXA5	-0.164084	0.265101
ANXA6	-0.115393	0.433592
ANXA7	-0.199848	0.172769
ANXA8L2	0.091345	0.536926
ANXA8	0.180886	0.218563
ANXA9	0.0639383	0.665034
AOAH	-0.203865	0.164163
AOC2	0.0725141	0.623283
AOC3	-0.128419	0.383196
AOX1	-0.100195	0.496846
AP1AR	-0.190947	0.193004
AP1B1	-0.0162831	0.912479
AP1G1	-0.437473	0.00205809
AP1G2	0.0453756	0.758807
AP1M1	-0.0962875	0.513852
AP1M2	0.390655	0.00604711
AP1S1	0.190512	0.194033
AP1S2	-0.171081	0.244155
AP1S3	-0.0352801	0.811404
AP2A1	-0.129939	0.377554
AP2A2	-0.180634	0.218506
AP2B1	-0.24403	0.0946727
AP2M1	0.1066	0.46962
AP2S1	0.475792	0.000726054
AP3B1	-0.256839	0.0781991
AP3B2	0.000325839	0.998246
AP3D1	-0.200065	0.172295
AP3M1	-0.165111	0.261193
AP3M2	-0.25749	0.0774265
AP3S1	0.173144	0.23845
AP3S2	-0.339449	0.0187036
AP4B1	0.198003	0.176831
AP4E1	-0.157512	0.284013
AP4M1	0.291359	0.0448976
AP4S1	0.0187799	0.89908
APAF1	-0.189535	0.196362
APBA1	-0.177486	0.226741
APBA2	-0.275836	0.0580446
APBA3	-0.0551455	0.70892
APBB1IP	-0.0853235	0.563092
APBB1	-0.23502	0.1078
APBB2	-0.212006	0.147692
APBB3	-0.201151	0.169942
APC2	-0.0195397	0.895007
APCDD1L	0.198623	0.175943
APCDD1	0.154364	0.293842
APCS	0.00622724	0.966493
APC	-0.210921	0.149814
APEH	0.18921	0.197143
APEX1	0.482306	0.00060131
APEX2	0.461246	0.00109266
APH1A	0.25076	0.0857084
APH1B	-0.278875	0.0552505
API5	0.0425532	0.773413
APIP	0.425315	0.00280015
APITD1	0.447351	0.00159009
APLF	-0.0239904	0.871211
APLNR	0.236756	0.105166
APLN	0.264003	0.0700295
APLP1	0.283326	0.0513571
APLP2	-0.148828	0.31166
APOA1BP	0.328376	0.0231374
APOA1	0.175858	0.231084
APOA2	0.14181	0.33632
APOA5	-0.0335646	0.820831
APOB48R	-0.110834	0.452075
APOBEC1	-0.093391	0.527806
APOBEC2	-0.316382	0.0284668
APOBEC3A	-0.0796787	0.589279
APOBEC3B	-0.244464	0.0940731
APOBEC3C	-0.289731	0.04615
APOBEC3D	-0.271602	0.0621259
APOBEC3F	-0.329244	0.0227601
APOBEC3G	-0.19518	0.183178
APOBEC3H	-0.0110725	0.940516
APOBEC4	-0.0950161	0.520617
APOB	-0.104752	0.478595
APOC1P1	0.19895	0.175218
APOC1	0.128202	0.384006
APOC2	0.17564	0.231667
APOC3	-0.167003	0.256576
APOC4	-0.0362571	0.806273
APOD	-0.0353886	0.810833
APOE	0.0655667	0.657023
APOF	0.0436174	0.768479
APOH	-0.0315497	0.831425
APOL1	-0.095419	0.517671
APOL2	-0.1599	0.276704
APOL3	-0.270951	0.0627738
APOL4	-0.205384	0.16099
APOL5	-0.152625	0.300375
APOL6	-0.495549	0.000405426
APOLD1	0.0125923	0.93233
APOM	0.265849	0.0680398
APOOL	-0.159357	0.278354
APOO	0.267477	0.066322
APPBP2	-0.320669	0.026723
APPL1	-0.186062	0.204805
APPL2	-0.305479	0.0347383
APP	-0.179223	0.222171
APRT	0.291142	0.0450629
APTX	0.247395	0.0901031
AQP10	-0.229065	0.11733
AQP11	0.0598133	0.685494
AQP12B	-0.119982	0.416626
AQP1	-0.15393	0.295215
AQP2	-0.194229	0.185893
AQP3	-0.272471	0.0612703
AQP4	0.0941446	0.524467
AQP5	0.115376	0.434866
AQP6	0.25718	0.0776236
AQP7P1	0.00613998	0.966963
AQP7P3	0.099007	0.503172
AQP7	0.054058	0.715172
AQP8	0.0228361	0.87756
AQP9	0.0874946	0.553167
AQPEP	-0.288106	0.0470587
AQR	-0.122449	0.405845
ARAF	0.231003	0.114087
ARAP1	-0.114307	0.437954
ARAP2	-0.347156	0.0160637
ARAP3	-0.0825011	0.576117
ARCN1	0.0256188	0.862532
ARC	-0.0514243	0.728504
AREG	0.432063	0.0021652
ARF1	0.0245332	0.868316
ARF3	-0.0895571	0.543818
ARF4	-0.0666522	0.651704
ARF5	0.152844	0.298665
ARF6	-0.0129179	0.930576
ARFGAP1	0.235128	0.107634
ARFGAP2	0.358771	0.0126896
ARFGAP3	-0.383087	0.00754716
ARFGEF1	-0.393291	0.0060029
ARFGEF2	-0.321211	0.026456
ARFIP1	-0.259336	0.0752704
ARFIP2	0.557534	5.18672e-05
ARFRP1	0.315675	0.029287
ARG1	-0.150973	0.305701
ARG2	0.367248	0.010237
ARGFXP2	-0.233008	0.110982
ARGFX	-0.117141	0.427826
ARGLU1	-0.218845	0.134835
ARHGAP10	0.000217108	0.99912
ARHGAP11A	0.248046	0.089239
ARHGAP11B	0.0333261	0.821688
ARHGAP12	-0.441924	0.00183386
ARHGAP15	-0.134933	0.35937
ARHGAP17	-0.181828	0.215438
ARHGAP18	-0.2335	0.110147
ARHGAP19	0.344768	0.0168453
ARHGAP1	-0.341728	0.0178868
ARHGAP20	-0.454299	0.00132052
ARHGAP21	-0.447568	0.00158097
ARHGAP22	-0.077184	0.602067
ARHGAP23	-0.180634	0.218506
ARHGAP24	-0.131568	0.371565
ARHGAP25	-0.138189	0.347805
ARHGAP26	-0.274533	0.0592765
ARHGAP27	-0.195832	0.181699
ARHGAP28	-0.183348	0.211577
ARHGAP29	-0.302649	0.0369614
ARHGAP30	-0.160443	0.27506
ARHGAP31	-0.343031	0.0174339
ARHGAP32	-0.0130265	0.929992
ARHGAP33	0.0967217	0.511948
ARHGAP36	0.115049	0.436177
ARHGAP39	-0.192141	0.190195
ARHGAP42	-0.18096	0.217666
ARHGAP4	0.0252931	0.864266
ARHGAP5	-0.272036	0.0616969
ARHGAP6	-0.250543	0.0859867
ARHGAP8	0.119467	0.418644
ARHGAP9	0.0924881	0.530664
ARHGDIA	0.460812	0.00110579
ARHGDIB	0.36904	0.00984563
ARHGDIG	0.423888	0.00267918
ARHGEF10L	-0.223079	0.12731
ARHGEF10	-0.218519	0.135428
ARHGEF11	-0.344008	0.0171007
ARHGEF12	-0.372558	0.00949335
ARHGEF15	0.00510204	0.972729
ARHGEF16	0.200505	0.1718
ARHGEF17	-0.0996526	0.49919
ARHGEF18	-0.342488	0.0176214
ARHGEF19	0.029201	0.843497
ARHGEF1	-0.251628	0.0846021
ARHGEF2	-0.202345	0.167381
ARHGEF33	0.206689	0.158685
ARHGEF35	-0.474381	0.00075598
ARHGEF37	-0.0592705	0.688204
ARHGEF38	0.175948	0.231608
ARHGEF3	-0.350413	0.015048
ARHGEF4	-0.227855	0.119208
ARHGEF5	-0.418802	0.00328827
ARHGEF6	-0.0536814	0.717073
ARHGEF7	-0.0914025	0.535518
ARHGEF9	-0.121798	0.408362
ARID1A	-0.402518	0.00485251
ARID1B	-0.384824	0.0072621
ARID2	-0.278767	0.0553483
ARID3A	-0.047221	0.749301
ARID3B	-0.0938993	0.524388
ARID3C	-0.101401	0.492851
ARID4A	-0.346396	0.0163089
ARID4B	-0.455601	0.0012748
ARID5A	-0.107577	0.465539
ARID5B	-0.452128	0.00139999
ARIH1	-0.119518	0.417243
ARIH2	-0.0935736	0.525833
ARL10	-0.462332	0.00106044
ARL11	-0.103343	0.483362
ARL13A	-0.395927	0.00534314
ARL13B	-0.217977	0.136419
ARL14	0.193404	0.187806
ARL15	-0.305797	0.0349687
ARL16	0.448654	0.00153608
ARL17A	0.221125	0.130743
ARL17B	0.056782	0.70147
ARL1	-0.0140035	0.924734
ARL2BP	-0.251961	0.0840571
ARL2	0.320452	0.0268304
ARL3	0.619409	4.51337e-06
ARL4A	-0.156969	0.285692
ARL4C	-0.373752	0.00925272
ARL4D	-0.0665436	0.652235
ARL5A	0.0940078	0.523907
ARL5B	-0.108011	0.463731
ARL5C	-0.0851388	0.56505
ARL6IP1	0.154907	0.292132
ARL6IP4	0.315241	0.0295193
ARL6IP5	-0.467217	0.000925765
ARL6IP6	0.0825011	0.576117
ARL6	0.00162831	0.991495
ARL8A	-0.137538	0.3501
ARL8B	-0.262545	0.0714212
ARL9	0.167653	0.254703
ARMC10	0.252931	0.0829639
ARMC1	-0.264872	0.0690874
ARMC2	-0.212332	0.14706
ARMC3	-0.0663312	0.654199
ARMC4	-0.0389363	0.792745
ARMC5	0.153061	0.297973
ARMC6	0.374403	0.00912371
ARMC7	-0.0154694	0.916887
ARMC8	-0.186387	0.204002
ARMC9	0.308836	0.0331303
ARMCX1	-0.144051	0.327578
ARMCX2	0.121038	0.41131
ARMCX3	0.00445072	0.976247
ARMCX5	-0.322731	0.0257204
ARMCX6	0.318452	0.0273894
ARMS2	-0.0739649	0.617342
ARNT2	-0.132653	0.367604
ARNTL2	-0.123209	0.40292
ARNTL	-0.375706	0.00887038
ARNT	-0.321754	0.0261913
ARPC1A	0.0916196	0.534545
ARPC1B	0.158163	0.282007
ARPC2	0.309813	0.0325568
ARPC3	0.513678	0.000230625
ARPC4	0.225141	0.123761
ARPC5L	0.374946	0.0090174
ARPC5	0.297764	0.0402394
ARPM1	0.0464611	0.753211
ARPP19	-0.129939	0.377554
ARPP21	0.0468285	0.751958
ARR3	-0.139464	0.344457
ARRB1	-0.184759	0.208036
ARRB2	0.0275192	0.852705
ARRDC1	-0.202779	0.166457
ARRDC2	-0.00184542	0.990322
ARRDC3	-0.221016	0.130935
ARRDC4	-0.310899	0.0319293
ARRDC5	-0.114633	0.436642
ARSA	-0.150673	0.305645
ARSB	-0.302866	0.0368211
ARSD	-0.343899	0.0171374
ARSE	0.279245	0.0545935
ARSF	0.00521044	0.971962
ARSG	-0.487408	0.000517497
ARSI	0.179114	0.222455
ARSJ	-0.122015	0.407522
ARSK	0.330656	0.0221582
ART1	-0.126955	0.389861
ART3	-0.0899144	0.543348
ART4	-0.364555	0.0108507
ART5	0.23778	0.103652
ARTN	-0.00694765	0.96262
ARV1	-0.0519974	0.724874
ARVCF	-0.0690404	0.640063
ARX	0.127373	0.388289
AR	-0.443931	0.00157431
AS3MT	0.175966	0.230793
ASAH1	-0.188667	0.198449
ASAH2B	-0.307123	0.0337255
ASAH2	-0.104179	0.481016
ASAM	-0.24696	0.0906828
ASAP1IT1	-0.0627252	0.671905
ASAP1	-0.363873	0.0114126
ASAP2	-0.31079	0.0319916
ASAP3	0.0925966	0.53018
ASB10	0.149655	0.309992
ASB11	-0.0305267	0.836816
ASB12	-0.0181561	0.902516
ASB13	-0.0691489	0.639535
ASB14	-0.242835	0.096337
ASB15	0.122574	0.406555
ASB16	-0.413917	0.00370236
ASB1	0.214394	0.143102
ASB2	0.104863	0.476923
ASB3	-0.0493921	0.738166
ASB4	-0.0794308	0.591505
ASB5	0.0355171	0.810595
ASB6	0.059162	0.688746
ASB7	-0.331524	0.0217946
ASB8	-0.0105297	0.943442
ASB9	-0.181611	0.215994
ASCC1	0.161963	0.270493
ASCC2	0.258467	0.076279
ASCC3	-0.290816	0.0453119
ASCL1	-0.122679	0.40615
ASCL2	-0.203865	0.164163
ASCL3	-0.0343643	0.816635
ASCL4	0.182455	0.214526
ASF1A	-0.0776183	0.60002
ASF1B	0.505536	0.000298197
ASFMR1	0.022151	0.881207
ASGR1	0.268129	0.0656447
ASGR2	0.0213851	0.885128
ASH1L	-0.462766	0.00104779
ASH2L	0.13667	0.353173
ASIP	0.287808	0.0472978
ASL	0.323383	0.0254105
ASMTL	0.0415231	0.77931
ASMT	0.111159	0.450741
ASNA1	0.137104	0.351634
ASNSD1	0.352692	0.0143702
ASNS	0.316001	0.0291137
ASPA	-0.272295	0.0611596
ASPDH	-0.249344	0.0874357
ASPG	0.082032	0.579381
ASPHD1	0.337712	0.0193471
ASPHD2	0.0191055	0.897334
ASPH	-0.19822	0.17635
ASPM	0.113765	0.440144
ASPN	0.282349	0.052192
ASPRV1	-0.293422	0.0433514
ASPSCR1	0.176509	0.22934
ASRGL1	0.116913	0.427527
ASS1	0.0872775	0.554156
ASTE1	-0.460052	0.00112911
ASTL	0.0103132	0.944536
ASTN1	-0.0609613	0.680631
ASTN2	-0.0427703	0.772287
ASXL1	-0.29277	0.0438349
ASXL2	-0.379614	0.0081467
ASXL3	0.114357	0.438961
ASZ1	0.20351	0.165332
ATAD1	0.157729	0.283344
ATAD2B	-0.350955	0.0148842
ATAD2	-0.0201911	0.891518
ATAD3A	0.57881	2.34427e-05
ATAD3B	0.535389	0.000112796
ATAD3C	-0.105623	0.47372
ATAD5	0.0438558	0.766662
ATCAY	-0.0128099	0.931138
ATE1	-0.175098	0.23313
ATF1	-0.0620929	0.674159
ATF2	-0.270408	0.0633179
ATF3	0.0606817	0.681168
ATF4	0.382545	0.00763823
ATF5	-0.0866261	0.557127
ATF6B	-0.291468	0.0448151
ATF6	-0.233174	0.110655
ATF7IP2	-0.0326748	0.825123
ATF7IP	-0.293205	0.0435121
ATF7	-0.246201	0.0917044
ATG10	0.0161746	0.913062
ATG12	0.245115	0.0931793
ATG16L1	-0.325988	0.0242021
ATG16L2	-0.134607	0.360539
ATG2A	-0.28735	0.0476666
ATG2B	-0.476552	0.000710386
ATG3	0.23356	0.110113
ATG4A	0.229375	0.116714
ATG4B	0.269431	0.0643069
ATG4C	-0.0870604	0.555146
ATG4D	0.13591	0.355876
ATG5	0.109748	0.456539
ATG7	-0.0153061	0.917729
ATG9A	-0.0997612	0.498721
ATG9B	-0.121689	0.408782
ATHL1	-0.194095	0.185662
ATIC	0.544073	8.36625e-05
ATL1	-0.371363	0.00973939
ATL2	0.000434216	0.997947
ATL3	-0.00455927	0.975661
ATMIN	-0.283869	0.050898
ATM	-0.396874	0.00553063
ATN1	-0.319475	0.0273182
ATOH1	0.0690731	0.640861
ATOH7	0.318354	0.0274394
ATOH8	0.102692	0.486136
ATOX1	0.177812	0.225879
ATP10A	-0.435085	0.00218822
ATP10B	-0.0884585	0.549922
ATP10D	-0.396005	0.00564202
ATP11A	-0.458315	0.00118409
ATP11B	-0.383196	0.00752906
ATP11C	-0.0666522	0.651704
ATP12A	0.00665176	0.964211
ATP13A1	-0.0268129	0.856178
ATP13A2	-0.249132	0.0878133
ATP13A3	-0.202453	0.16715
ATP13A4	-0.0370169	0.802288
ATP13A5	0.223739	0.126339
ATP1A1	-0.0653495	0.658089
ATP1A2	0.246257	0.0915571
ATP1A3	0.117998	0.423224
ATP1A4	0.0521631	0.724756
ATP1B1	0.165002	0.26151
ATP1B2	0.0547261	0.711803
ATP1B3	0.351389	0.0147542
ATP1B4	-0.127366	0.388314
ATP2A1	-0.0289839	0.844648
ATP2A2	-0.0796787	0.589279
ATP2A3	-0.00705601	0.96218
ATP2B1	0.179548	0.221322
ATP2B2	-0.010964	0.941101
ATP2B3	0.0410399	0.781815
ATP2B4	-0.482306	0.00060131
ATP2C1	-0.348024	0.0157872
ATP2C2	-0.0982441	0.506484
ATP4A	-0.0931633	0.528817
ATP4B	0.024508	0.868672
ATP5A1	0.412614	0.0038203
ATP5B	0.67944	3.16206e-07
ATP5C1	0.72449	3.81279e-08
ATP5D	0.37766	0.00850184
ATP5EP2	0.227698	0.119594
ATP5E	0.339991	0.0185063
ATP5F1	0.569475	3.34112e-05
ATP5G1	0.63667	2.13705e-06
ATP5G2	0.388254	0.00639365
ATP5G3	0.7335	2.21473e-08
ATP5H	0.471884	0.000811661
ATP5I	0.370495	0.00992179
ATP5J2	0.480026	0.000642575
ATP5J	0.714177	6.47614e-08
ATP5L2	0.212981	0.146108
ATP5L	0.527681	0.000146144
ATP5O	0.531264	0.000129661
ATP5SL	0.440947	0.00188112
ATP5S	0.227204	0.120289
ATP6AP1L	-0.153821	0.295559
ATP6AP1	-0.0544941	0.712211
ATP6AP2	-0.224273	0.125246
ATP6V0A1	-0.144377	0.326477
ATP6V0A2	-0.28528	0.0497201
ATP6V0A4	0.225681	0.122996
ATP6V0B	0.325662	0.0243504
ATP6V0C	0.0469509	0.75133
ATP6V0D1	0.102475	0.487062
ATP6V0D2	0.040165	0.785834
ATP6V0E1	-0.0734911	0.618598
ATP6V0E2	0.0266507	0.857304
ATP6V1A	-0.424446	0.00286128
ATP6V1B1	0.196266	0.180718
ATP6V1B2	-0.225033	0.123946
ATP6V1C1	-0.229158	0.117068
ATP6V1C2	0.281372	0.0530379
ATP6V1D	0.181177	0.217108
ATP6V1E1	0.207772	0.156096
ATP6V1E2	-0.0711029	0.630077
ATP6V1F	0.283714	0.0506805
ATP6V1G1	-0.338037	0.019225
ATP6V1G2	-0.00553626	0.970385
ATP6V1G3	-0.176001	0.231465
ATP6V1H	-0.0578593	0.695266
ATP7A	-0.356492	0.0132989
ATP7B	-0.158055	0.282341
ATP8A1	-0.361159	0.0120773
ATP8A2	-0.318532	0.0273483
ATP8B1	-0.126574	0.390115
ATP8B2	-0.423904	0.00290008
ATP8B3	-0.236974	0.10484
ATP8B4	-0.274425	0.0593802
ATP8B5P	0.31904	0.0275375
ATP9A	-0.470039	0.000855163
ATP9B	-0.411746	0.00390075
ATPAF1	0.133087	0.366027
ATPAF2	0.239579	0.100992
ATPBD4	0.206144	0.159421
ATPIF1	0.212875	0.14601
ATRIP	0.102041	0.488918
ATRNL1	-0.0618926	0.676018
ATRN	-0.361061	0.0116939
ATRX	-0.312744	0.0308857
ATR	-0.301563	0.0376701
ATXN10	0.333152	0.0211264
ATXN1L	-0.49924	0.000362284
ATXN1	-0.542445	8.85338e-05
ATXN2L	-0.0616587	0.676312
ATXN2	-0.150999	0.304591
ATXN3L	-0.248791	0.0881635
ATXN3	-0.102475	0.487062
ATXN7L1	-0.292228	0.0442411
ATXN7L2	0.0795701	0.589788
ATXN7L3B	-0.155449	0.290428
ATXN7L3	0.00423361	0.97742
ATXN7	-0.507056	0.00028436
AUH	-0.171298	0.24355
AUP1	0.4099	0.0040767
AURKAIP1	0.436062	0.00213412
AURKAPS1	0.165219	0.260876
AURKA	0.596179	1.18298e-05
AURKB	0.596505	1.16755e-05
AURKC	0.132545	0.367999
AUTS2	-0.17716	0.227605
AVEN	0.428137	0.00260942
AVIL	-0.224273	0.125246
AVL9	-0.183244	0.212516
AVPI1	0.247395	0.0901031
AVPR1A	-0.387282	0.00653887
AVPR1B	-0.0821552	0.57881
AVPR2	-0.0569909	0.699625
AWAT1	-0.142544	0.333799
AWAT2	-0.104681	0.478892
AXIN1	-0.0416859	0.778467
AXIN2	-0.259227	0.0753959
AXL	-0.208424	0.154781
AZGP1	0.282293	0.0518992
AZI1	0.135367	0.357815
AZI2	-0.355406	0.0135977
AZIN1	-0.163808	0.265015
AZU1	-0.0402073	0.786136
B2M	-0.208424	0.154781
B3GALNT1	-0.196266	0.180718
B3GALNT2	-0.192575	0.189181
B3GALT1	-0.154514	0.294363
B3GALT2	-0.112742	0.445495
B3GALT4	-0.305254	0.0353058
B3GALT5	0.206484	0.159107
B3GALT6	0.209075	0.153473
B3GALTL	0.0334347	0.821116
B3GAT1	-0.352475	0.0144336
B3GAT2	-0.096288	0.515025
B3GAT3	0.326965	0.0237616
B3GNT1	-0.0312636	0.832577
B3GNT2	-0.182914	0.212675
B3GNT3	-0.202453	0.16715
B3GNT4	0.206797	0.158462
B3GNT5	0.14188	0.334981
B3GNT6	0.0525217	0.722938
B3GNT7	0.0863005	0.558615
B3GNT8	0.00423361	0.97742
B3GNT9	-0.410117	0.00405564
B3GNTL1	0.0385367	0.794334
B4GALNT1	0.0105297	0.943442
B4GALNT2	0.0354226	0.811089
B4GALNT3	0.031815	0.830029
B4GALNT4	0.183794	0.211124
B4GALT1	-0.166522	0.257095
B4GALT2	0.182262	0.21433
B4GALT3	0.0503162	0.734138
B4GALT4	-0.247395	0.0901031
B4GALT5	-0.235189	0.107584
B4GALT6	-0.0483066	0.743727
B4GALT7	-0.0193226	0.89617
B9D1	0.158163	0.282007
B9D2	0.331633	0.0217495
BAALC	-0.142097	0.334236
BAAT	0.314206	0.0296367
BACE1	-0.235454	0.107137
BACE2	0.114416	0.437516
BACH1	-0.400456	0.00509129
BACH2	-0.105949	0.472351
BAD	0.305905	0.0349016
BAG1	0.31079	0.0319916
BAG2	0.310356	0.0322418
BAG3	-0.148611	0.312372
BAG4	-0.259444	0.075145
BAG5	-0.320352	0.026431
BAGE2	-0.308323	0.0330015
BAGE	-0.0332773	0.82234
BAHCC1	-0.380482	0.00799306
BAHD1	-0.346396	0.0163089
BAI1	-0.370929	0.00983022
BAI2	0.0100955	0.945783
BAI3	0.052799	0.721535
BAIAP2L1	-0.0602475	0.68333
BAIAP2L2	-0.0110725	0.940516
BAIAP2	0.0727312	0.622241
BAIAP3	0.0176943	0.904902
BAK1	-0.216674	0.138822
BAMBI	0.0224707	0.879325
BANF1	0.509878	0.0002602
BANK1	0.0549284	0.710017
BANP	0.137755	0.349334
BAP1	-0.0985671	0.503896
BARD1	-0.170864	0.244761
BARHL1	0.00781402	0.957962
BARHL2	0.032142	0.828308
BARX1	0.23708	0.104703
BARX2	-0.104646	0.47784
BASP1	0.123317	0.402503
BAT1	0.344659	0.0168815
BAT2L1	-0.361702	0.0119417
BAT2L2	-0.25749	0.0774265
BAT2	-0.223296	0.126933
BAT3	0.0454842	0.758246
BAT4	0.120386	0.413846
BAT5	-0.194855	0.183921
BATF2	-0.245766	0.0922921
BATF3	0.0835866	0.571091
BATF	0.161854	0.270817
BAX	0.20495	0.161892
BAZ1A	-0.0627442	0.670933
BAZ1B	-0.185627	0.205878
BAZ2A	-0.196374	0.180473
BAZ2B	-0.449739	0.00149233
BBC3	0.0200825	0.8921
BBOX1	0.167984	0.253752
BBS10	-0.401324	0.00498952
BBS12	-0.564807	3.97492e-05
BBS1	-0.176943	0.228182
BBS2	-0.509661	0.00026199
BBS4	-0.0445072	0.763292
BBS5	-0.0119409	0.935838
BBS7	0.174338	0.235189
BBS9	-0.248914	0.088097
BBX	-0.276115	0.0574769
BCAM	0.218954	0.134638
BCAN	0.0346325	0.815229
BCAP29	-0.0473296	0.748743
BCAP31	0.168802	0.250568
BCAR1	0.155775	0.289409
BCAR3	-0.0182371	0.90199
BCAR4	0.128351	0.384624
BCAS1	0.142749	0.332007
BCAS2	0.562419	4.3405e-05
BCAS3	-0.305905	0.0349016
BCAS4	0.245115	0.0931793
BCAT1	0.09835	0.50484
BCAT2	0.33185	0.0216595
BCCIP	0.733717	2.18253e-08
BCDIN3D	-0.153278	0.297282
BCHE	0.0403349	0.785474
BCKDHA	0.113113	0.44278
BCKDHB	0.12614	0.391753
BCKDK	0.3198	0.0271548
BCL10	-0.188021	0.20063
BCL11A	-0.051129	0.729296
BCL11B	-0.458749	0.00117012
BCL2A1	0.265089	0.0688535
BCL2L10	-0.0459597	0.756417
BCL2L11	0.0747937	0.612374
BCL2L12	0.648502	1.26542e-06
BCL2L13	-0.0887972	0.547253
BCL2L14	-0.177052	0.227893
BCL2L15	0.0563396	0.702901
BCL2L1	0.230786	0.114434
BCL2L2	-0.100955	0.493573
BCL2	-0.484802	0.000558874
BCL3	0.101281	0.492174
BCL6B	0.0295267	0.841771
BCL6	0.0943335	0.522464
BCL7A	0.116696	0.42839
BCL7B	0.20495	0.161892
BCL7C	0.162293	0.270425
BCL8	-0.342912	0.0170338
BCL9L	-0.296461	0.041153
BCL9	-0.224815	0.124317
BCLAF1	-0.291576	0.0447327
BCMO1	0.294106	0.0424549
BCO2	-0.179331	0.221888
BCORL1	-0.17564	0.231667
BCORL2	-0.179047	0.223359
BCOR	-0.241858	0.0977156
BCR	-0.289413	0.046023
BCS1L	0.665219	5.98498e-07
BCYRN1	-0.0577435	0.696656
BDH1	0.0921624	0.532118
BDH2	0.207013	0.157641
BDKRB1	0.0789274	0.593865
BDKRB2	0.203322	0.165307
BDNFOS	-0.283652	0.0510813
BDNF	0.0479818	0.74605
BDP1	-0.169779	0.247806
BEAN	0.0755536	0.608756
BECN1	0.208532	0.154562
BEGAIN	-0.111159	0.450741
BEND2	-0.202339	0.16783
BEND3	0.0119409	0.935838
BEND4	0.15469	0.292815
BEND5	0.0645897	0.661825
BEND6	0.00390795	0.979179
BEND7	-0.205927	0.159868
BEST1	-0.388298	0.00672004
BEST2	0.115889	0.432814
BEST3	-0.011851	0.936282
BEST4	0.0179114	0.903737
BET1L	-0.199522	0.173481
BET1	-0.120386	0.413846
BET3L	0.0217911	0.883124
BEX1	0.0722984	0.625313
BEX2	-0.261832	0.0724296
BEX4	-0.0592705	0.688204
BEX5	-0.1434	0.329788
BEYLA	-0.158066	0.283266
BFAR	0.179766	0.220756
BFSP1	0.0717542	0.626938
BFSP2	-0.0365827	0.804565
BGLAP	0.130156	0.376752
BGN	0.118541	0.421082
BHLHA15	-0.21762	0.13732
BHLHB9	-0.442466	0.00180806
BHLHE22	-0.0953105	0.518149
BHLHE23	-0.0913078	0.537093
BHLHE40	-0.186822	0.202936
BHLHE41	0.0557968	0.705635
BHMT2	-0.0587277	0.690917
BHMT	0.0570437	0.700159
BICC1	-0.312588	0.0305322
BICD1	-0.182479	0.213777
BICD2	-0.444312	0.00172277
BID	0.301672	0.0375987
BIK	0.468085	0.000903502
BIN1	-0.0960703	0.514805
BIN2	-0.39492	0.00578402
BIN3	0.212766	0.14622
BIRC2	0.138081	0.348187
BIRC3	0.0252931	0.864266
BIRC5	0.594442	1.26854e-05
BIRC6	-0.375271	0.00895413
BIRC7	0.0402736	0.785268
BIVM	-0.133304	0.36524
BLCAP	-0.22069	0.131515
BLID	0.22397	0.125937
BLK	0.113439	0.44146
BLMH	0.535823	0.000111143
BLM	0.282349	0.052192
BLNK	0.119301	0.418094
BLOC1S1	0.25977	0.07477
BLOC1S2	0.172492	0.240241
BLOC1S3	-0.35736	0.0130639
BLVRA	-0.022145	0.881065
BLVRB	0.0103129	0.944537
BLZF1	-0.315241	0.0295193
BMF	-0.24099	0.0989538
BMI1	-0.41218	0.00386034
BMP10	-0.130392	0.377048
BMP1	0.18541	0.206416
BMP2K	-0.160986	0.273423
BMP2	-0.0817412	0.579647
BMP3	0.0190711	0.897629
BMP4	0.0214937	0.884547
BMP5	-0.054422	0.713335
BMP6	0.0877117	0.55218
BMP7	-0.119627	0.416817
BMP8A	-0.0503691	0.733172
BMP8B	-0.243595	0.0952753
BMPER	-0.100182	0.498093
BMPR1A	0.0394051	0.789797
BMPR1B	0.295471	0.0414606
BMPR2	-0.247937	0.0893826
BMS1P4	-0.19898	0.174672
BMS1P5	-0.309488	0.032747
BMS1	0.356773	0.0128047
BMX	0.124406	0.399524
BNC1	-0.273545	0.0599346
BNC2	-0.255319	0.0800256
BNIP1	0.517152	0.000206299
BNIP2	-0.160117	0.276046
BNIP3L	-0.103561	0.482439
BNIP3	-0.0776162	0.598982
BNIPL	0.164301	0.264461
BOC	-0.0814155	0.581163
BOD1L	-0.410334	0.00403468
BOD1	0.373969	0.00920954
BOK	0.16891	0.25026
BOLA1	-0.151759	0.302142
BOLA2	0.441164	0.00187053
BOLA3	0.659683	7.67331e-07
BOLL	0.0213488	0.88548
BOP1	0.313287	0.0305843
BPESC1	-0.0640242	0.665506
BPGM	-0.310139	0.0323675
BPHL	0.0106383	0.942857
BPIL1	0.126427	0.391851
BPIL2	-0.0846904	0.567108
BPI	-0.174955	0.234294
BPNT1	0.0680634	0.644815
BPTF	-0.269106	0.0646393
BRAF	-0.277852	0.0558622
BRAP	0.243921	0.0948231
BRCA1	0.309271	0.0328744
BRCA2	-0.0399479	0.786966
BRCC3	0.0657838	0.655958
BRD1	-0.345093	0.0167368
BRD2	-0.264112	0.0699112
BRD3	-0.450716	0.00145392
BRD4	-0.25673	0.0783284
BRD7P3	-0.199242	0.174572
BRD7	0.351996	0.0141473
BRD8	-0.00597047	0.96804
BRD9	0.227312	0.120108
BRDT	-0.310497	0.0317233
BREA2	-0.132545	0.367999
BRE	0.149805	0.308466
BRF1	-0.170213	0.246585
BRF2	0.265523	0.0683876
BRI3BP	0.401759	0.00493931
BRI3	0.114416	0.437516
BRIP1	-0.0895571	0.543818
BRIX1	0.778116	1e-09
BRMS1L	-0.171683	0.243296
BRMS1	0.362571	0.0117276
BRP44L	-0.20723	0.157199
BRP44	0.393726	0.00594383
BRPF1	-0.321863	0.0261386
BRPF3	-0.468302	0.000898012
BRS3	-0.162165	0.270807
BRSK1	0.0271385	0.854446
BRSK2	-0.215914	0.140505
BRWD1	-0.207664	0.156316
BRWD3	-0.284846	0.0500801
BSCL2	0.0930308	0.528246
BSDC1	-0.420321	0.00316809
BSG	0.26498	0.0689704
BSND	-0.0794411	0.591457
BSN	-0.0235562	0.873528
BSPRY	-0.0461355	0.754888
BST1	-0.171298	0.24355
BST2	0.221125	0.130743
BTAF1	-0.301246	0.037463
BTBD10	-0.168802	0.250568
BTBD11	-0.306122	0.0347678
BTBD12	-0.280069	0.0541831
BTBD16	0.139705	0.343616
BTBD17	0.357716	0.012553
BTBD18	-0.131343	0.373549
BTBD19	-0.341086	0.0176704
BTBD1	0.130482	0.375551
BTBD2	-0.0788102	0.593356
BTBD3	-0.209726	0.152174
BTBD6	0.318063	0.0280361
BTBD7	-0.266609	0.0672338
BTBD8	-0.24231	0.0970446
BTBD9	-0.54733	7.46498e-05
BTC	0.234864	0.108085
BTD	-0.367347	0.010608
BTF3L1	-0.0251957	0.865021
BTF3L4	0.0426617	0.77285
BTF3	0.492727	0.000441504
BTG1	-0.0881459	0.550207
BTG2	-0.160117	0.276046
BTG3	0.34911	0.0154475
BTG4	-0.0952654	0.519519
BTK	0.117781	0.424083
BTLA	-0.115502	0.433157
BTN1A1	-0.0783477	0.596587
BTN2A1	-0.329136	0.022807
BTN2A2	-0.470256	0.000849939
BTN2A3	-0.233934	0.109472
BTN3A1	-0.441598	0.00184949
BTN3A2	-0.44822	0.0015539
BTN3A3	-0.508033	0.000275775
BTNL2	-0.0899578	0.543153
BTNL3	0.0286432	0.84676
BTNL8	-0.0650799	0.660322
BTNL9	-0.32284	0.0256686
BTRC	-0.237516	0.104029
BUB1B	0.22145	0.130166
BUB1	0.327616	0.0234718
BUB3	0.558619	4.98651e-05
BUD13	0.588867	1.06931e-05
BUD31	0.359649	0.01205
BVES	0.013135	0.929408
BYSL	0.622883	3.89045e-06
BZRAP1	-0.0924881	0.530664
BZW1	-0.0161746	0.913062
BZW2	0.387755	0.00680233
C10orf105	-0.45343	0.00135181
C10orf107	0.227489	0.119943
C10orf108	0.190326	0.195065
C10orf10	0.00434216	0.976833
C10orf110	-0.174881	0.233717
C10orf111	-0.135078	0.35999
C10orf114	0.354646	0.0138103
C10orf116	0.2868	0.0484765
C10orf118	-0.260421	0.0740245
C10orf119	0.0935736	0.525833
C10orf11	0.0805471	0.585215
C10orf122	-0.1234	0.403376
C10orf125	0.279527	0.0546662
C10orf128	-0.332501	0.0213915
C10orf129	0.147822	0.316021
C10orf12	-0.0987842	0.502953
C10orf131	-0.0860632	0.560818
C10orf137	-0.095419	0.517671
C10orf140	0.0128094	0.931161
C10orf18	-0.376357	0.00874602
C10orf25	-0.094442	0.521984
C10orf26	-0.265476	0.0682024
C10orf27	-0.128445	0.384274
C10orf28	0.0247503	0.867159
C10orf2	0.224381	0.12506
C10orf32	0.224381	0.12506
C10orf35	-0.164242	0.263737
C10orf40	-0.263355	0.0705195
C10orf41	-0.0226878	0.878165
C10orf46	-0.379614	0.0081467
C10orf47	0.296027	0.0414613
C10orf4	0.412723	0.00381034
C10orf50	-0.216191	0.139984
C10orf53	0.285796	0.0489364
C10orf54	-0.23122	0.11374
C10orf55	-0.183624	0.211553
C10orf57	-0.321103	0.0265092
C10orf58	-0.180851	0.217946
C10orf62	0.000614178	0.996694
C10orf67	-0.270531	0.0629235
C10orf68	-0.286041	0.0487342
C10orf71	-0.0220961	0.881499
C10orf72	-0.20419	0.163479
C10orf75	-0.257273	0.0776833
C10orf76	0.00521059	0.972143
C10orf78	0.328376	0.0231374
C10orf79	-0.247029	0.0905134
C10orf81	0.11803	0.424301
C10orf82	-0.00594484	0.968012
C10orf84	0.356067	0.0129959
C10orf88	0.0297438	0.84062
C10orf90	-0.197487	0.178478
C10orf91	-0.307159	0.0337038
C10orf93	-0.21466	0.142881
C10orf95	0.110725	0.45252
C10orf96	-0.0504972	0.733216
C10orf99	0.0335632	0.820838
C11orf10	0.504559	0.000307413
C11orf16	0.110758	0.453594
C11orf17	0.109422	0.457883
C11orf1	0.341403	0.0180016
C11orf20	0.396974	0.00521206
C11orf21	-0.385584	0.00714037
C11orf24	0.148502	0.312729
C11orf2	0.266283	0.0675783
C11orf30	-0.225033	0.123946
C11orf31	0.33934	0.0187433
C11orf34	-0.192358	0.190251
C11orf35	-0.0153061	0.917729
C11orf36	-0.169571	0.24923
C11orf41	-0.160443	0.27506
C11orf42	-0.190766	0.194015
C11orf45	-0.218085	0.13622
C11orf46	0.244789	0.0936254
C11orf48	0.491533	0.000457624
C11orf49	0.22601	0.12229
C11orf51	0.476552	0.000710386
C11orf52	0.446966	0.00144842
C11orf53	0.097632	0.509149
C11orf54	-0.00868432	0.953393
C11orf57	0.169779	0.247806
C11orf58	0.298849	0.039491
C11orf59	0.313938	0.0302258
C11orf61	-0.18617	0.204537
C11orf63	-0.397308	0.00547566
C11orf65	0.0110725	0.940516
C11orf66	-0.136018	0.355489
C11orf67	0.312853	0.0308252
C11orf68	0.0690404	0.640063
C11orf70	0.162673	0.26929
C11orf71	0.0788102	0.593356
C11orf73	0.482414	0.000599406
C11orf74	0.094442	0.521984
C11orf75	0.085432	0.562593
C11orf80	0.112679	0.444542
C11orf82	0.235237	0.107468
C11orf83	0.462766	0.00104779
C11orf84	0.494898	0.000413506
C11orf85	-0.016792	0.909809
C11orf86	0.0714434	0.629419
C11orf87	-0.128364	0.384577
C11orf88	-0.166761	0.257277
C11orf90	-0.0242244	0.870179
C11orf92	-0.243595	0.0952753
C11orf93	-0.261181	0.0731623
C11orf94	0.143308	0.331188
C11orf95	-0.0137864	0.925902
C11orf9	-0.115936	0.43142
C12orf10	0.493595	0.000430105
C12orf11	0.405232	0.00455337
C12orf12	0.19749	0.178471
C12orf23	-0.198003	0.176831
C12orf24	0.351498	0.0147219
C12orf26	0.0183456	0.901408
C12orf27	0.00168989	0.990905
C12orf29	0.42716	0.00267409
C12orf32	0.130916	0.373953
C12orf34	0.240339	0.0998905
C12orf35	-0.409357	0.00412976
C12orf36	0.0682528	0.64484
C12orf39	-0.132213	0.370363
C12orf40	0.0884606	0.549912
C12orf41	0.298849	0.039491
C12orf42	-0.134079	0.363587
C12orf43	0.461789	0.00107644
C12orf44	0.387755	0.00680233
C12orf45	0.599761	1.02327e-05
C12orf47	0.405189	0.00427821
C12orf48	0.412614	0.0038203
C12orf49	-0.276053	0.0578413
C12orf4	-0.0741424	0.615482
C12orf50	-0.130903	0.375163
C12orf51	-0.367455	0.0105837
C12orf52	0.685519	2.40833e-07
C12orf53	-0.057208	0.698535
C12orf54	0.102948	0.486243
C12orf56	-0.0186667	0.899788
C12orf57	0.185302	0.206685
C12orf59	0.129203	0.381452
C12orf5	-0.121312	0.41144
C12orf60	0.168584	0.251185
C12orf61	0.172058	0.241441
C12orf62	0.385693	0.00712312
C12orf63	-0.161857	0.271731
C12orf65	-0.0631785	0.668786
C12orf66	-0.067195	0.649051
C12orf68	0.265849	0.0680398
C12orf69	0.0714286	0.628507
C12orf70	0.0744681	0.613927
C12orf71	-0.0532036	0.719488
C12orf72	-0.41663	0.00346696
C12orf73	0.485738	0.000465679
C12orf74	0.107089	0.468782
C12orf75	0.263135	0.0709818
C12orf76	0.0700174	0.635325
C12orf77	0.0819605	0.579713
C13orf15	0.077399	0.600008
C13orf16	-0.0266507	0.857304
C13orf18	0.101172	0.49264
C13orf1	0.345419	0.0166289
C13orf23	-0.193986	0.185912
C13orf26	0.110206	0.455859
C13orf27	0.532783	0.000123196
C13orf29	0.0590534	0.689289
C13orf30	-0.179156	0.223073
C13orf31	-0.421515	0.00307641
C13orf33	0.156535	0.28704
C13orf34	0.317521	0.0283164
C13orf35	0.0568152	0.701303
C13orf36	0.182356	0.214779
C13orf37	0.404147	0.00467102
C13orf38	0.0403645	0.78532
C13orf39	-0.0346659	0.815054
C14orf101	-0.257382	0.0775548
C14orf102	-0.14568	0.322095
C14orf104	0.122558	0.405426
C14orf105	-0.201005	0.17071
C14orf106	-0.0940078	0.523907
C14orf109	0.0288754	0.845224
C14orf115	-0.128331	0.384699
C14orf118	-0.196809	0.179497
C14orf119	0.131893	0.370374
C14orf126	0.130808	0.374352
C14orf128	0.144377	0.326477
C14orf129	-0.242618	0.096642
C14orf132	0.0443986	0.763853
C14orf135	-0.199957	0.172532
C14orf138	0.113656	0.440582
C14orf139	-0.304928	0.0355093
C14orf142	0.457676	0.00107271
C14orf143	0.348241	0.0157188
C14orf145	-0.173144	0.23845
C14orf147	0.239362	0.101308
C14orf148	-0.123426	0.402086
C14orf149	-0.229483	0.116537
C14orf153	0.248216	0.0889254
C14orf156	0.623317	3.8186e-06
C14orf159	-0.361386	0.011613
C14orf162	0.112787	0.445311
C14orf165	-0.0974845	0.509792
C14orf166B	-0.203577	0.165189
C14orf166	0.62234	3.98206e-06
C14orf167	-0.252388	0.0836434
C14orf169	-0.0127008	0.931745
C14orf174	-0.211138	0.149388
C14orf176	0.201965	0.168634
C14orf177	-0.195196	0.183671
C14orf178	-0.25003	0.0865405
C14orf179	0.311287	0.0312687
C14orf180	0.084866	0.566302
C14orf181	0.186496	0.203735
C14orf182	-0.378094	0.00842178
C14orf183	0.149976	0.308942
C14orf184	-0.117551	0.426198
C14orf19	0.122992	0.403754
C14orf1	0.43374	0.00207129
C14orf21	-0.19676	0.180114
C14orf23	0.0616629	0.677155
C14orf28	-0.173686	0.236964
C14orf2	0.427486	0.00265238
C14orf33	0.181285	0.216829
C14orf34	-0.097569	0.509423
C14orf37	0.0648068	0.660757
C14orf39	-0.0878032	0.552893
C14orf43	-0.400456	0.00509129
C14orf45	-0.114199	0.438391
C14orf48	0.138666	0.347252
C14orf49	-0.216131	0.139832
C14orf4	-0.482848	0.000591845
C14orf50	0.165224	0.26175
C14orf64	-0.388634	0.00633769
C14orf68	0.185778	0.20615
C14orf70	-0.00206961	0.988861
C14orf72	-0.251411	0.0848776
C14orf73	-0.192032	0.190449
C14orf79	-0.0780504	0.596934
C14orf80	0.368432	0.0103669
C14orf86	0.0236635	0.87316
C14orf93	0.0811984	0.582175
C15orf17	-0.109531	0.457435
C15orf21	0.31231	0.0311287
C15orf23	0.5203	0.000186298
C15orf24	0.276386	0.0572221
C15orf26	0.000444164	0.997609
C15orf27	-0.149262	0.310237
C15orf28	-0.0858043	0.562002
C15orf29	0.194746	0.184169
C15orf2	-0.189306	0.197514
C15orf32	0.0248353	0.866934
C15orf33	-0.42271	0.00298709
C15orf34	-0.507056	0.00028436
C15orf37	0.111051	0.451185
C15orf38	-0.190512	0.194033
C15orf39	-0.00917307	0.950659
C15orf40	0.42716	0.00267409
C15orf41	0.14937	0.309883
C15orf42	0.290274	0.0457294
C15orf43	0.0814907	0.581895
C15orf44	0.143726	0.328682
C15orf48	0.191272	0.192235
C15orf50	-0.401756	0.00464899
C15orf51	-0.42913	0.00233854
C15orf52	-0.226769	0.121013
C15orf53	-0.40939	0.00385998
C15orf54	-0.0932949	0.528233
C15orf55	-0.0586629	0.692063
C15orf56	-0.179044	0.223368
C15orf57	0.0179114	0.903737
C15orf58	-0.293096	0.0435926
C15orf59	0.273998	0.0594952
C15orf5	-0.214146	0.143863
C15orf61	0.387647	0.0068189
C15orf62	-0.144594	0.325744
C15orf63	0.455818	0.00126732
C16orf11	0.186915	0.203339
C16orf13	0.370169	0.00999095
C16orf3	-0.266414	0.0671976
C16orf42	0.263244	0.0708622
C16orf45	-0.370278	0.00996785
C16orf46	-0.00586192	0.968626
C16orf48	0.296244	0.041307
C16orf52	-0.26498	0.0689704
C16orf53	0.416196	0.00350371
C16orf54	-0.532023	0.000126391
C16orf55	0.323925	0.0251547
C16orf57	-0.204956	0.162284
C16orf58	-0.0702345	0.634274
C16orf59	0.49696	0.000388409
C16orf5	-0.432696	0.00232562
C16orf61	0.421407	0.00308465
C16orf62	-0.322731	0.0257204
C16orf63	0.168693	0.250876
C16orf68	0.534737	0.000115318
C16orf70	-0.21244	0.146849
C16orf71	-0.231118	0.113991
C16orf72	-0.267213	0.0663501
C16orf73	-0.274339	0.0591658
C16orf74	0.12766	0.386036
C16orf75	0.201693	0.168775
C16orf79	0.189752	0.195843
C16orf7	0.0791359	0.591826
C16orf80	0.442141	0.0018235
C16orf81	-0.168338	0.252739
C16orf82	0.0319373	0.829385
C16orf86	0.0974842	0.509793
C16orf87	0.132327	0.368789
C16orf88	0.48297	0.000507252
C16orf89	0.348607	0.015171
C16orf90	-0.102923	0.486351
C16orf91	0.39416	0.00588528
C16orf92	0.120746	0.413642
C16orf93	0.0687147	0.641645
C17orf100	-0.36752	0.0101769
C17orf101	0.251845	0.0843273
C17orf102	-0.156187	0.289102
C17orf103	-0.492835	0.000440064
C17orf104	-0.220497	0.132071
C17orf105	-0.283019	0.0512739
C17orf106	0.312093	0.0312507
C17orf107	-0.25673	0.0783284
C17orf108	-0.284195	0.0506242
C17orf28	-0.0686062	0.642173
C17orf37	0.428246	0.00260232
C17orf39	-0.271711	0.0620184
C17orf42	0.601389	9.5756e-06
C17orf44	-0.317846	0.0281479
C17orf46	-0.51574	0.000215884
C17orf47	-0.298652	0.0392173
C17orf48	0.0617673	0.675774
C17orf49	0.120604	0.413
C17orf50	0.0324239	0.826825
C17orf51	-0.247829	0.0895263
C17orf53	0.640686	1.79031e-06
C17orf54	0.10489	0.478012
C17orf55	0.0471779	0.750167
C17orf56	0.0339774	0.818257
C17orf57	-0.305688	0.0350359
C17orf58	0.131133	0.373156
C17orf59	-0.08033	0.58623
C17orf60	0.109314	0.458331
C17orf61	0.346514	0.0158344
C17orf62	0.175098	0.23313
C17orf63	-0.315784	0.0292291
C17orf64	0.0702465	0.635186
C17orf65	-0.29505	0.042162
C17orf66	-0.231281	0.113729
C17orf67	-0.29581	0.0416162
C17orf68	-0.530721	0.000132044
C17orf69	-0.0443986	0.763853
C17orf70	0.3401	0.0184671
C17orf71	-0.20495	0.161892
C17orf72	-0.239145	0.101626
C17orf73	-0.0292066	0.843783
C17orf74	-0.15335	0.29806
C17orf75	0.494355	0.00042035
C17orf76	-0.28528	0.0497201
C17orf77	-0.324997	0.0242046
C17orf78	-0.312697	0.0304713
C17orf79	0.334238	0.0206906
C17orf80	-0.0569909	0.699625
C17orf81	0.482089	0.000605134
C17orf82	0.145665	0.323214
C17orf85	-0.090317	0.540392
C17orf86	0.144051	0.327578
C17orf87	-0.420864	0.00312613
C17orf88	-0.198106	0.177094
C17orf89	0.39264	0.00609246
C17orf90	0.150456	0.306348
C17orf91	-0.323057	0.0255651
C17orf93	-0.0649539	0.66094
C17orf95	-0.0280069	0.849832
C17orf96	0.00575337	0.969212
C17orf97	-0.216674	0.138822
C17orf98	0.163429	0.267039
C17orf99	-0.175858	0.231084
C18orf10	0.213851	0.144136
C18orf16	0.0735839	0.61916
C18orf18	-0.0650256	0.660589
C18orf19	0.239687	0.100834
[truncated: 17,454 more rows]

## Sheet: ESCA
Query	Statistic	P-value
A1BG	-0.0257941	0.72793
A1CF	0.011046	0.881697
A2BP1	-0.0867701	0.24152
A2LD1	-0.224292	0.00225558
A2ML1	-0.1847	0.0120748
A2M	-0.296074	4.85415e-05
A4GALT	-0.0436998	0.555514
A4GNT	-0.130345	0.0778059
AAA1	0.0126886	0.864263
AAAS	0.519499	1e-16
AACSL	0.0768875	0.299558
AACS	0.0183372	0.804684
AADACL2	-0.137452	0.0627967
AADACL3	0.0688872	0.352802
AADACL4	-0.0700008	0.345055
AADAC	-0.134783	0.0681275
AADAT	0.310485	1.972e-05
AAGAB	0.123018	0.0961627
AAK1	-0.396577	3.31095e-08
AAMP	0.119857	0.10507
AANAT	-0.0294594	0.69139
AARS2	-0.047751	0.519436
AARSD1	0.283495	0.000102714
AARS	0.152927	0.0383081
AASDHPPT	0.172711	0.0191569
AASDH	0.0521758	0.481451
AASS	-0.172258	0.0194781
AATF	0.279003	0.000133148
AATK	-0.144738	0.0500319
ABAT	-0.165113	0.0252015
ABCA10	-0.305278	2.74498e-05
ABCA11P	0.0577951	0.435461
ABCA12	-0.151608	0.0400233
ABCA13	-0.179399	0.0149208
ABCA17P	0.102089	0.167904
ABCA1	-0.121125	0.101423
ABCA2	-0.0753559	0.309011
ABCA3	-0.26901	0.000233587
ABCA4	0.00137351	0.985237
ABCA5	-0.405531	1.52794e-08
ABCA6	-0.38881	4.91738e-08
ABCA7	-0.32408	8.08241e-06
ABCA8	-0.365526	3.35884e-07
ABCA9	-0.394274	3.06424e-08
ABCB10	0.0389975	0.598859
ABCB11	-0.108472	0.142732
ABCB1	-0.324708	7.74834e-06
ABCB4	-0.131117	0.0760669
ABCB5	-0.0114237	0.877682
ABCB6	0.235921	0.00129928
ABCB7	0.182495	0.013255
ABCB8	-0.0279247	0.706453
ABCB9	0.259055	0.000400647
ABCC10	-0.186427	0.0113762
ABCC11	-0.0524322	0.47965
ABCC12	0.0742711	0.316353
ABCC13	-0.000257947	0.997227
ABCC1	-0.0744486	0.314885
ABCC2	0.0160024	0.829144
ABCC3	-0.203984	0.00555404
ABCC4	0.142789	0.0532255
ABCC5	-0.145023	0.0495785
ABCC6P1	0.0721207	0.330606
ABCC6P2	0.116919	0.113974
ABCC6	0.024463	0.741458
ABCC8	-0.0656231	0.376133
ABCC9	-0.230416	0.00169251
ABCD1	0.184211	0.0124037
ABCD2	-0.237897	0.00114672
ABCD3	-0.0522548	0.480786
ABCD4	-0.0473869	0.522629
ABCE1	0.253062	0.000549018
ABCF1	0.14531	0.0491255
ABCF2	0.205637	0.0051763
ABCF3	0.0220897	0.765774
ABCG1	-0.274329	0.000173634
ABCG2	-0.0286702	0.698992
ABCG4	-0.0704648	0.341533
ABCG5	0.0526574	0.477764
ABCG8	-0.0760269	0.305016
ABHD10	0.150773	0.0411405
ABHD11	0.141167	0.05601
ABHD12B	-0.0340644	0.646194
ABHD12	0.17076	0.0205749
ABHD13	-0.26682	0.000263486
ABHD14A	0.123617	0.0945443
ABHD14B	-0.0771474	0.297625
ABHD15	-0.0433376	0.558798
ABHD1	0.107466	0.146499
ABHD2	-0.307998	2.31117e-05
ABHD3	-0.0323862	0.662241
ABHD4	-0.117526	0.112045
ABHD5	-0.291539	6.3849e-05
ABHD6	0.00242338	0.97394
ABHD8	0.0156537	0.832812
ABI1	-0.250454	0.000628282
ABI2	0.0540406	0.465905
ABI3BP	-0.358839	6.8058e-07
ABI3	-0.0721023	0.330411
ABL1	-0.121737	0.0996971
ABL2	-0.160018	0.0301184
ABLIM1	-0.486153	1.75489e-13
ABLIM2	-0.177228	0.0161958
ABLIM3	-0.279729	0.000127714
ABO	-0.232874	0.00146678
ABP1	-0.159746	0.030402
ABRA	-0.112701	0.12771
ABR	-0.252476	0.000565963
ABT1	0.240304	0.00104823
ABTB1	-0.253293	0.000542459
ABTB2	-0.110903	0.133852
ACAA1	-0.0269076	0.716679
ACAA2	-0.0401784	0.587831
ACACA	-0.067974	0.358902
ACACB	-0.241248	0.00100036
ACAD10	0.0708829	0.338671
ACAD11	-0.0766446	0.300792
ACAD8	-0.06201	0.402684
ACAD9	0.0836509	0.258659
ACADL	-0.162326	0.0276994
ACADM	-0.0238042	0.748184
ACADSB	-0.193757	0.00849158
ACADS	-0.0810657	0.273706
ACADVL	-0.0694939	0.348238
ACAN	0.0987594	0.18211
ACAP1	-0.165961	0.0244545
ACAP2	-0.195835	0.0078018
ACAP3	-0.056568	0.445284
ACAT1	0.0983318	0.184018
ACAT2	0.295631	4.98689e-05
ACBD3	-0.239911	0.00106877
ACBD4	-0.127486	0.084611
ACBD5	-0.0473021	0.523373
ACBD6	0.252065	0.000556893
ACBD7	0.275705	0.000160659
ACCN1	0.0823325	0.26653
ACCN2	0.275809	0.000159716
ACCN3	-0.29968	3.89108e-05
ACCN4	-0.0356405	0.631007
ACCN5	0.0326472	0.659975
ACCSL	-0.00558509	0.940021
ACCS	-0.140943	0.0564029
ACD	0.358279	7.09908e-07
ACE2	-0.159606	0.0305498
ACER1	-0.279667	0.000120679
ACER2	-0.348751	1.43738e-06
ACER3	-0.100909	0.172743
ACE	-0.0991755	0.180269
ACHE	-0.120506	0.103189
ACIN1	0.0670147	0.365736
ACLY	0.147936	0.0451397
ACMSD	-0.00284245	0.969453
ACN9	0.374212	2.0761e-07
ACO1	-0.117255	0.112881
ACO2	-0.326118	7.04537e-06
ACOT11	-0.0186473	0.801448
ACOT12	0.070309	0.34293
ACOT13	0.153405	0.0377026
ACOT1	0.0852247	0.249783
ACOT2	0.0902352	0.222941
ACOT4	0.232571	0.00152714
ACOT6	-0.00970974	0.895922
ACOT7	0.370197	2.84697e-07
ACOT8	0.275107	0.000166177
ACOT9	0.176903	0.016395
ACOX1	-0.363008	4.96102e-07
ACOX2	-0.0330508	0.65575
ACOX3	-0.25448	0.000509919
ACOXL	-0.0182579	0.805686
ACP1	0.379656	1.34412e-07
ACP2	0.108014	0.144331
ACP5	-0.0586446	0.428734
ACP6	0.138905	0.0600926
ACPL2	0.126037	0.088228
ACPP	-0.169748	0.021345
ACPT	0.0446056	0.547683
ACRBP	-0.114055	0.123099
ACRC	-0.0404461	0.585344
ACRV1	0.259115	0.000382732
ACR	-0.150138	0.0419278
ACSBG1	-0.162636	0.0274984
ACSBG2	0.066474	0.369962
ACSF2	0.0717382	0.332863
ACSF3	0.0446129	0.547278
ACSL1	-0.205429	0.00522255
ACSL3	0.053218	0.472728
ACSL4	-0.0309241	0.676611
ACSL5	-0.0755293	0.307897
ACSL6	-0.164793	0.0253888
ACSM1	-0.222256	0.00242693
ACSM2A	0.0117111	0.87463
ACSM2B	0.119932	0.104888
ACSM3	-0.0607	0.41271
ACSM4	0.0946135	0.201418
ACSM5	-0.134341	0.0690461
ACSS1	-0.0264491	0.721304
ACSS2	0.0911483	0.21828
ACSS3	-0.128449	0.0822728
ACTA1	-0.0114337	0.877576
ACTA2	-0.137888	0.0620071
ACTBL2	0.0291484	0.694484
ACTB	0.11873	0.108398
ACTC1	-0.0971227	0.189668
ACTG1	-0.0600586	0.417673
ACTG2	-0.214477	0.00352075
ACTL6A	0.388211	6.68288e-08
ACTL6B	-0.0206509	0.780826
ACTL7A	-0.0444769	0.54884
ACTL7B	0.00855661	0.908224
ACTL8	0.20084	0.00626314
ACTL9	0.0737726	0.319621
ACTN1	-0.0421799	0.569357
ACTN2	0.00132865	0.985719
ACTN3	-0.00897589	0.903748
ACTN4	-0.041288	0.577555
ACTR10	0.0189363	0.798437
ACTR1A	-0.0541196	0.465252
ACTR1B	0.0936237	0.205993
ACTR2	-0.0643929	0.384822
ACTR3B	0.272297	0.000194606
ACTR3C	0.0465393	0.5301
ACTR3	0.0159022	0.830198
ACTR5	0.443241	4.37025e-10
ACTR6	0.281536	0.000115082
ACTR8	-0.198182	0.00708346
ACTRT1	0.0698278	0.346251
ACTRT2	0.0460453	0.534822
ACVR1B	-0.0223421	0.763177
ACVR1C	0.0862938	0.243875
ACVR1	-0.262838	0.000327155
ACVR2A	-0.192291	0.00901014
ACVR2B	0.115764	0.117557
ACVRL1	-0.195153	0.0080224
ACY1	0.19881	0.00690149
ACY3	0.0924062	0.211972
ACYP1	0.353441	1.01843e-06
ACYP2	-0.0335054	0.651615
ADAD1	0.148995	0.0435316
ADAD2	-0.108871	0.14126
ADAL	0.250666	0.000621468
ADAM10	-0.173534	0.0185851
ADAM11	0.0354761	0.632282
ADAM12	0.0892412	0.228096
ADAM15	-0.0319296	0.666716
ADAM17	-0.0214194	0.772685
ADAM18	0.193055	0.0086488
ADAM19	-0.234147	0.00141575
ADAM20	-0.000876621	0.990577
ADAM21P1	-0.0412978	0.577793
ADAM21	0.0252169	0.734021
ADAM22	0.0146867	0.843145
ADAM23	-0.166807	0.0237282
ADAM28	-0.272672	0.00019056
ADAM29	-0.0555595	0.453804
ADAM2	0.0984214	0.183787
ADAM30	0.0377495	0.610927
ADAM32	0.0652315	0.378994
ADAM33	-0.28293	0.000106143
ADAM3A	0.0814177	0.271898
ADAM5P	-0.136364	0.0649267
ADAM6	-0.255772	0.000476537
ADAM7	0.0315706	0.670522
ADAM8	-0.0301323	0.684442
ADAM9	-0.207486	0.00478113
ADAMDEC1	-0.127842	0.0837397
ADAMTS10	-0.223259	0.0023658
ADAMTS12	-0.0646684	0.382789
ADAMTS13	0.0430198	0.561687
ADAMTS14	-0.0378398	0.60976
ADAMTS15	-0.211859	0.00395249
ADAMTS16	-0.0722835	0.329513
ADAMTS17	-0.145175	0.0493379
ADAMTS18	-0.174059	0.0182273
ADAMTS19	0.0229055	0.757604
ADAMTS1	-0.28544	9.16724e-05
ADAMTS20	0.157876	0.0323241
ADAMTS2	-0.0505654	0.495099
ADAMTS3	-0.112448	0.128494
ADAMTS4	-0.0757913	0.306218
ADAMTS5	-0.132115	0.0738456
ADAMTS6	0.0287762	0.697934
ADAMTS7	-0.0540348	0.465952
ADAMTS8	-0.306229	2.36197e-05
ADAMTS9	-0.154139	0.0367882
ADAMTSL1	-0.19895	0.00686132
ADAMTSL2	-0.133201	0.0714873
ADAMTSL3	-0.180565	0.0142733
ADAMTSL4	-0.267013	0.00026072
ADAMTSL5	-0.108663	0.141924
ADAP1	0.0182447	0.805649
ADAP2	-0.152964	0.0382614
ADARB1	-0.0249754	0.736241
ADARB2	-0.161463	0.0285498
ADAR	-0.0870528	0.239741
ADAT1	-0.0911772	0.218133
ADAT2	0.169631	0.0214361
ADAT3	-0.0194352	0.793244
ADA	0.0972742	0.188797
ADCK1	0.0103466	0.88904
ADCK2	0.0430294	0.5616
ADCK4	0.061825	0.404091
ADCK5	0.12014	0.104246
ADCY10	0.0645344	0.38412
ADCY1	-0.112439	0.128527
ADCY2	-0.155455	0.035105
ADCY3	0.153127	0.0380532
ADCY4	-0.286369	8.68053e-05
ADCY5	-0.315008	1.47239e-05
ADCY6	-0.11884	0.10807
ADCY7	-0.186198	0.011479
ADCY8	-0.0262728	0.723328
ADCY9	-0.24112	0.00100669
ADCYAP1R1	-0.190136	0.00973271
ADCYAP1	-0.215979	0.00323423
ADC	-0.0571285	0.440781
ADD1	-0.329522	5.58961e-06
ADD2	-0.0135001	0.855674
ADD3	-0.159236	0.0309413
ADH1A	-0.0735165	0.321308
ADH1B	-0.311901	1.63252e-05
ADH1C	-0.172336	0.019321
ADH4	-0.157836	0.0323681
ADH5	0.102969	0.164111
ADH6	-0.134507	0.0687008
ADH7	-0.102111	0.167813
ADHFE1	-0.202196	0.00591378
ADI1	0.142502	0.0537097
ADIG	0.0566831	0.444711
ADIPOQ	-0.067054	0.365791
ADIPOR1	-0.0541639	0.464887
ADIPOR2	-0.03438	0.642845
ADK	0.207836	0.00470935
ADM2	-0.0792452	0.284651
ADM	-0.0803452	0.278003
ADNP2	-0.0163568	0.82542
ADNP	0.193013	0.0087512
ADORA1	0.0963977	0.192827
ADORA2A	-0.128252	0.0827455
ADORA2B	0.159908	0.0302328
ADORA3	0.000618366	0.993357
ADO	0.17687	0.0164151
ADPGK	0.242754	0.000928116
ADPRHL1	-0.00769779	0.91733
ADPRHL2	0.186766	0.0112258
ADPRH	-0.124554	0.0920589
ADRA1A	-0.191821	0.00909321
ADRA1B	0.0396837	0.592762
ADRA1D	0.0307642	0.67819
ADRA2A	-0.416054	5.97153e-09
ADRA2B	0.117122	0.113292
ADRA2C	-0.0452948	0.541165
ADRB1	-0.0189026	0.798969
ADRB2	-0.158406	0.0318358
ADRB3	-0.141212	0.0558728
ADRBK1	0.128323	0.0825738
ADRBK2	-0.192632	0.00888709
ADRM1	0.59042	1e-16
ADSL	0.320963	9.95294e-06
ADSSL1	-0.204377	0.00546206
ADSS	0.0870721	0.239637
AEBP1	-0.0496638	0.502829
AEBP2	0.0297798	0.68794
AEN	0.123635	0.0944978
AES	-0.0559958	0.449906
AFAP1L1	-0.117886	0.110944
AFAP1L2	-0.150862	0.0410206
AFAP1	-0.156687	0.0337573
AFARP1	0.080114	0.279391
AFF1	-0.427031	2.15539e-09
AFF2	-0.0890678	0.229004
AFF3	-0.3617	5.48093e-07
AFF4	-0.37263	2.35226e-07
AFG3L1	0.189008	0.0102744
AFG3L2	0.00231358	0.97512
AFMID	0.0860165	0.245399
AFM	0.118975	0.107708
AFP	0.0808349	0.275356
AFTPH	-0.103521	0.161849
AG2	-0.190582	0.00964987
AGAP11	-0.270193	0.000218788
AGAP1	0.0117316	0.8743
AGAP2	-0.246747	0.000759207
AGAP3	-0.0660515	0.372679
AGAP4	-0.0294234	0.691482
AGAP5	-0.196272	0.0076632
AGAP6	-0.0196991	0.790501
AGAP7	-0.11047	0.135385
AGAP8	0.0179731	0.808486
AGA	0.0436459	0.556003
AGBL1	-0.135041	0.0675981
AGBL2	0.0636936	0.390013
AGBL3	-0.102503	0.166177
AGBL4	0.0271298	0.714689
AGBL5	0.187082	0.0110872
AGER	0.0707731	0.339421
AGFG1	-0.0890986	0.228842
AGFG2	-0.0854906	0.248305
AGGF1	-0.130073	0.0784487
AGK	0.205247	0.0052631
AGL	-0.0723392	0.328821
AGMAT	0.116392	0.115569
AGPAT1	0.102159	0.167463
AGPAT2	0.0806496	0.276182
AGPAT3	-0.00396448	0.957373
AGPAT4	-0.13847	0.060906
AGPAT5	0.228393	0.00186241
AGPAT6	0.00531679	0.942851
AGPAT9	-0.231259	0.00162592
AGPHD1	0.0823236	0.266312
AGPS	-0.0233477	0.752856
AGR2	-0.0451542	0.542423
AGR3	-0.11574	0.117692
AGRN	0.0490147	0.508433
AGRP	-0.0636315	0.390822
AGTPBP1	0.0361523	0.625803
AGTR1	-0.11864	0.108712
AGTR2	-0.0911936	0.218268
AGTRAP	0.246264	0.000778031
AGT	-0.103281	0.162831
AGXT2L1	0.0677359	0.360926
AGXT2L2	-0.183749	0.0126281
AGXT2	0.0650683	0.380191
AGXT	0.0217311	0.769675
AHCTF1	0.105567	0.153683
AHCYL1	-0.0672632	0.363958
AHCYL2	-0.307384	2.4031e-05
AHCY	0.457982	8.86973e-11
AHDC1	-0.176444	0.0166791
AHI1	0.0142282	0.847844
AHNAK2	-0.241617	0.000982158
AHNAK	-0.478881	4.45501e-12
AHRR	-0.173744	0.0184415
AHR	-0.112525	0.128231
AHSA1	0.341685	2.39158e-06
AHSA2	0.0194024	0.793584
AHSG	0.0681159	0.358232
AHSP	0.0535456	0.470358
AICDA	-0.121789	0.0995783
AIDA	0.144112	0.0510396
AIF1L	0.0664194	0.370017
AIF1	-0.0285103	0.70059
AIFM1	0.317572	1.24513e-05
AIFM2	0.158858	0.0313454
AIFM3	0.0575851	0.437133
AIG1	0.0803105	0.278211
AIM1L	-0.137522	0.0627081
AIM1	-0.178947	0.0151791
AIM2	-0.0556915	0.452376
AIMP1	0.145484	0.0488536
AIMP2	0.3677	3.45759e-07
AIPL1	0.167167	0.0233234
AIP	0.343293	2.13207e-06
AIRE	-0.138829	0.0601835
AJAP1	-0.063605	0.390674
AK1	0.111934	0.130259
AK2	0.428609	1.85492e-09
AK3L1	0.0379842	0.608394
AK3	-0.181395	0.0138272
AK5	-0.032156	0.664779
AK7	-0.097802	0.1864
AKAP10	-0.0864884	0.242811
AKAP11	-0.262135	0.000339786
AKAP12	-0.125403	0.0898489
AKAP13	-0.525049	1e-16
AKAP14	0.00752759	0.919221
AKAP1	-0.0615765	0.405985
AKAP2	-0.132718	0.0725291
AKAP3	-0.133927	0.0699454
AKAP4	0.0224573	0.762204
AKAP5	-0.0357208	0.629935
AKAP6	-0.289024	7.41943e-05
AKAP7	0.0370133	0.617594
AKAP8L	0.114109	0.122921
AKAP8	-0.0885034	0.231977
AKAP9	-0.0527595	0.476554
AKD1	-0.039691	0.592371
AKIRIN1	0.0576833	0.43635
AKIRIN2	0.136457	0.0647858
AKNAD1	0.00558326	0.94004
AKNA	-0.11685	0.114135
AKR1A1	0.0200015	0.78736
AKR1B10	-0.175836	0.0170629
AKR1B15	0.0195672	0.792058
AKR1B1	0.178974	0.0151636
AKR1C1	-0.138485	0.0608771
AKR1C2	-0.116831	0.114195
AKR1C3	-0.0612664	0.408357
AKR1C4	0.0413084	0.577696
AKR1CL1	0.107685	0.145673
AKR1D1	-0.0633511	0.392918
AKR1E2	0.321161	8.78572e-06
AKR7A2	0.170501	0.0207692
AKR7A3	-0.011984	0.871619
AKR7L	-0.020017	0.7872
AKT1S1	0.0580378	0.433533
AKT1	0.0298915	0.68683
AKT2	-0.0673846	0.363092
AKT3	-0.1404	0.0573675
AKTIP	-0.0744717	0.314734
ALAD	-0.23077	0.00166424
ALAS1	-0.0771667	0.297504
ALAS2	0.0245517	0.740784
ALB	0.0375298	0.613006
ALCAM	-0.120161	0.104185
ALDH16A1	0.0219067	0.767659
ALDH18A1	0.0873784	0.237983
ALDH1A1	-0.0801795	0.278998
ALDH1A2	-0.224535	0.0021825
ALDH1A3	-0.14663	0.0470872
ALDH1B1	0.0454566	0.53972
ALDH1L1	-0.13322	0.0714182
ALDH1L2	-0.0312805	0.673098
ALDH2	-0.0635318	0.391221
ALDH3A1	-0.128767	0.0815127
ALDH3A2	-0.083699	0.258384
ALDH3B1	-0.121367	0.100736
ALDH3B2	-0.082181	0.267143
ALDH4A1	0.0472674	0.523678
ALDH5A1	0.0547341	0.460194
ALDH6A1	-0.190884	0.00953379
ALDH7A1	0.114804	0.120644
ALDH8A1	-0.200399	0.00645949
ALDH9A1	-0.107347	0.146835
ALDOA	0.202949	0.00580285
ALDOB	-0.143442	0.0520722
ALDOC	0.140845	0.0565763
ALG10B	0.153842	0.0371555
ALG10	0.179806	0.0146921
ALG11	0.0857005	0.247142
ALG12	-0.0122517	0.868776
ALG13	-0.0629327	0.39571
ALG14	0.246736	0.000759652
ALG1L2	-0.00620629	0.933364
ALG1L	0.0690761	0.351481
ALG1	0.213575	0.00366436
ALG2	0.0728574	0.325361
ALG3	0.294884	5.21857e-05
ALG5	0.0870297	0.239866
ALG6	0.307977	2.31429e-05
ALG8	0.376851	1.68317e-07
ALG9	0.112296	0.129014
ALKBH1	0.00109803	0.988196
ALKBH2	0.3538	9.91758e-07
ALKBH3	0.165973	0.0244444
ALKBH4	0.412444	8.27454e-09
ALKBH5	0.110505	0.135262
ALKBH6	0.177492	0.0160359
ALKBH7	-0.0976614	0.187037
ALKBH8	-0.0243089	0.74303
ALK	-0.214663	0.00343162
ALLC	-0.0923307	0.212558
ALMS1P	0.0154742	0.834851
ALMS1	0.131284	0.07569
ALOX12B	-0.0850348	0.251097
ALOX12P2	0.142319	0.0539582
ALOX12	-0.0698407	0.345834
ALOX15B	-0.20938	0.00440481
ALOX15	-0.0715224	0.334644
ALOX5AP	-0.150949	0.0409036
ALOX5	-0.192703	0.00886155
ALOXE3	-0.0637148	0.389855
ALPI	-0.0259444	0.726648
ALPK1	-0.229755	0.00174639
ALPK2	0.0116276	0.875406
ALPK3	-0.184764	0.0121399
ALPL	0.0352488	0.634467
ALPPL2	-0.0192679	0.795168
ALPP	0.06907	0.351523
ALS2CL	-0.312901	1.68806e-05
ALS2CR11	-0.103698	0.161267
ALS2CR12	-0.103402	0.162471
ALS2CR4	0.203649	0.00563359
ALS2CR8	-0.222032	0.00250315
ALS2	0.0118048	0.873522
ALX1	0.134431	0.0688574
ALX3	0.0099921	0.892818
ALX4	-0.00338451	0.963631
AMAC1L2	-0.0728327	0.325842
AMAC1L3	-0.134099	0.0695519
AMAC1	0.0135558	0.855084
AMACR	-0.0655988	0.37597
AMBN	0.17407	0.0181192
AMBP	0.10538	0.15454
AMBRA1	-0.197997	0.00713786
AMD1	0.13266	0.0726545
AMDHD1	0.0487585	0.510654
AMDHD2	0.0881817	0.233683
AMELX	0.0422898	0.568683
AMELY	0.037897	0.609533
AMFR	-0.302899	3.1864e-05
AMHR2	-0.0268664	0.717341
AMH	-0.0582208	0.432083
AMICA1	-0.296762	4.6547e-05
AMIGO1	-0.081083	0.273603
AMIGO2	0.162049	0.0280687
AMIGO3	-0.0150199	0.839488
AMMECR1L	-0.0696789	0.346955
AMMECR1	0.136942	0.0638321
AMN1	-0.181884	0.01357
AMN	-0.0758625	0.305762
AMOTL1	-0.256387	0.000461387
AMOTL2	-0.0949606	0.199569
AMOT	-0.0731213	0.323608
AMPD1	-0.320552	9.15689e-06
AMPD2	0.0218605	0.768135
AMPD3	-0.237069	0.00122866
AMPH	-0.0949413	0.19966
AMTN	-0.0357443	0.630013
AMT	-0.0719115	0.331694
AMY1A	-0.101034	0.172363
AMY2A	-0.148787	0.0438292
AMY2B	-0.16624	0.0242125
AMZ1	-0.0495598	0.503724
AMZ2P1	-0.0154341	0.835124
AMZ2	0.103955	0.160092
ANAPC10	0.286406	8.66185e-05
ANAPC11	0.29534	5.07588e-05
ANAPC13	0.110824	0.13413
ANAPC16	0.17191	0.0197286
ANAPC1	0.100048	0.176451
ANAPC2	0.0328466	0.657742
ANAPC4	0.113974	0.123367
ANAPC5	0.273181	0.000185207
ANAPC7	0.210749	0.00414948
ANGEL1	-0.0037179	0.960023
ANGEL2	-0.00653426	0.929792
ANGPT1	-0.111786	0.130771
ANGPT2	-0.0118857	0.872663
ANGPT4	-0.0608309	0.412052
ANGPTL1	-0.280663	0.000121029
ANGPTL2	-0.13914	0.0596572
ANGPTL3	-0.0289631	0.69633
ANGPTL4	-0.175531	0.0172577
ANGPTL5	-0.0392274	0.597025
ANGPTL6	-0.120102	0.104392
ANGPTL7	-0.2164	0.0031733
ANG	-0.0553929	0.454806
ANK1	-0.116045	0.116663
ANK2	-0.264364	0.000301235
ANK3	-0.297979	4.32041e-05
ANKAR	-0.209283	0.00442329
ANKDD1A	-0.174678	0.0178143
ANKFN1	-0.170158	0.0209282
ANKFY1	-0.137273	0.0631878
ANKHD1-EIF4EBP3	-0.316239	1.35877e-05
ANKHD1	-0.0702587	0.342949
ANKH	-0.0523338	0.480123
ANKIB1	0.0710543	0.337502
ANKK1	-0.251188	0.00060497
ANKLE1	0.0437499	0.555061
ANKLE2	0.200002	0.00656742
ANKMY1	-0.1515	0.0401663
ANKMY2	0.026871	0.717047
ANKRA2	-0.0842423	0.255299
ANKRD10	-0.186409	0.011384
ANKRD11	-0.0959431	0.194941
ANKRD12	-0.332874	4.4388e-06
ANKRD13A	-0.317256	1.27122e-05
ANKRD13B	0.343451	2.10808e-06
ANKRD13C	-0.0988403	0.181751
ANKRD13D	0.162393	0.0277328
ANKRD16	0.152594	0.0387353
ANKRD17	-0.257471	0.000435734
ANKRD19	-0.0582728	0.431671
ANKRD1	0.0872393	0.238975
ANKRD20A3	-0.20394	0.00549013
ANKRD20A4	-0.125283	0.0901649
ANKRD20B	-0.0844853	0.254184
ANKRD22	-0.262821	0.000327462
ANKRD23	-0.0628152	0.396594
ANKRD24	-0.189438	0.0101005
ANKRD26P1	0.141277	0.0557581
ANKRD26	0.102298	0.166885
ANKRD27	0.0628903	0.396028
ANKRD28	-0.170981	0.0204095
ANKRD29	-0.321575	9.5556e-06
ANKRD2	-0.136491	0.0646754
ANKRD30A	0.145473	0.0487994
ANKRD30B	0.122874	0.0965742
ANKRD31	-0.217402	0.00303247
ANKRD32	0.281006	0.000118659
ANKRD33	0.151252	0.040413
ANKRD34A	-0.103828	0.160606
ANKRD34B	0.143931	0.0512671
ANKRD34C	-0.115189	0.119461
ANKRD35	-0.308185	2.28389e-05
ANKRD36BP1	-0.311787	1.81376e-05
ANKRD36B	0.0110786	0.881245
ANKRD36	0.0421433	0.569692
ANKRD37	-0.00302826	0.967435
ANKRD39	0.427707	2.02132e-09
ANKRD40	-0.059968	0.418376
ANKRD42	-0.0302132	0.68364
ANKRD43	0.0822388	0.266805
ANKRD44	-0.38939	6.06013e-08
ANKRD45	-0.171857	0.0196652
ANKRD46	0.1472	0.0462285
ANKRD49	0.00294735	0.968305
ANKRD50	-0.309177	2.14404e-05
ANKRD52	-0.0429832	0.56202
ANKRD53	-0.0565391	0.445516
ANKRD54	0.140878	0.0565185
ANKRD55	-0.100864	0.17309
ANKRD56	-0.282381	0.000109581
ANKRD57	-0.155896	0.0346753
ANKRD58	0.14675	0.0468308
ANKRD5	0.0776964	0.294192
ANKRD6	-0.125309	0.0900923
ANKRD7	0.0878804	0.235527
ANKRD9	0.0274451	0.711269
ANKS1A	-0.237832	0.00118371
ANKS1B	-0.120754	0.10251
ANKS3	0.129967	0.0786937
ANKS4B	-0.0071114	0.923673
ANKS6	-0.056672	0.444446
ANKZF1	0.136748	0.0642129
ANLN	0.463168	4.78463e-11
ANO10	-0.206875	0.00490852
ANO1	0.0966982	0.191438
ANO2	-0.332448	4.57135e-06
ANO3	0.0139003	0.851444
ANO4	0.0139627	0.850784
ANO5	-0.129048	0.0808338
ANO6	-0.0998844	0.177163
ANO7	0.0540618	0.465729
ANO8	-0.234411	0.00139784
ANO9	-0.104845	0.15653
ANP32A	0.44967	2.22914e-10
ANP32B	0.385061	8.66293e-08
ANP32C	0.131331	0.0755634
ANP32D	-0.0663831	0.370619
ANP32E	0.385022	8.69033e-08
ANPEP	0.0108089	0.884115
ANTXR1	-0.0577508	0.435814
ANTXR2	-0.239271	0.00110299
ANTXRL	0.0166638	0.822358
ANUBL1	-0.135064	0.0675869
ANXA10	-0.110458	0.135518
ANXA11	-0.126047	0.0882036
ANXA13	-0.0493781	0.505642
ANXA1	-0.145218	0.0492711
ANXA2P1	-0.0367726	0.619885
ANXA2P2	-0.0456031	0.538414
ANXA2P3	0.0422269	0.569259
ANXA2	0.0107858	0.884361
ANXA3	-0.0859779	0.245611
ANXA4	-0.0266687	0.719087
ANXA5	0.126906	0.0860442
ANXA6	-0.0245613	0.740457
ANXA7	0.0993373	0.179556
ANXA8L1	-0.0758259	0.3063
ANXA8L2	-0.0679933	0.358765
ANXA8	-0.0213327	0.77358
ANXA9	-0.11471	0.120951
AOAH	-0.176544	0.0166166
AOC2	-0.0826222	0.264577
AOC3	-0.20115	0.00625949
AOX1	-0.109869	0.137534
AOX2P	0.00831392	0.910816
AP1AR	0.0187205	0.800685
AP1B1	-0.266061	0.000274653
AP1G1	-0.36061	5.9538e-07
AP1G2	-0.0905897	0.221124
AP1M1	0.177521	0.0160184
AP1M2	0.0971278	0.189466
AP1S1	0.338628	2.97005e-06
AP1S2	-0.0997515	0.177742
AP1S3	-0.120786	0.102389
AP2A1	-0.199027	0.0068394
AP2A2	-0.0950415	0.199185
AP2B1	-0.000267766	0.997129
AP2M1	0.0808576	0.274942
AP2S1	0.215898	0.00330459
AP3B1	-0.183687	0.0126583
AP3B2	0.0970402	0.190046
AP3D1	-0.16514	0.0251774
AP3M1	-0.0254416	0.731505
AP3M2	0.222059	0.00250005
AP3S1	0.0873688	0.238035
AP3S2	-0.0364952	0.622529
AP4B1	-0.0498314	0.501387
AP4E1	-0.196627	0.00755246
AP4M1	0.356676	8.00583e-07
AP4S1	-0.0143939	0.846094
APAF1	-0.0457051	0.537504
APBA1	-0.133837	0.0701043
APBA2	0.0663655	0.370407
APBA3	-0.0847412	0.252487
APBB1IP	-0.0615688	0.406044
APBB1	-0.0509988	0.491406
APBB2	-0.104134	0.15937
APBB3	-0.0291865	0.693841
APC2	-0.053638	0.469237
APCDD1L	0.0470228	0.525831
APCDD1	0.0917474	0.215259
APCS	0.0871958	0.23921
APC	-0.355988	8.42797e-07
APEH	0.0633507	0.392574
APEX1	0.382013	1.11078e-07
APEX2	0.261191	0.000357456
APH1A	0.0124078	0.86712
APH1B	0.00397989	0.957207
API5	0.0832155	0.261152
APIP	0.258502	0.000412588
APITD1	0.510905	1e-16
APLF	-0.00905203	0.902851
APLNR	-0.109393	0.139254
APLN	0.221756	0.00253496
APLP1	-0.170421	0.0208304
APLP2	0.0505095	0.495576
APOA1BP	0.38776	6.93687e-08
APOA1	0.0189036	0.798958
APOA2	0.141738	0.0549551
APOA4	0.0920032	0.214191
APOA5	0.0677246	0.361006
APOB48R	-0.0566392	0.44471
APOBEC1	-0.0329229	0.657285
APOBEC2	-0.130872	0.0766196
APOBEC3A	-0.0514275	0.488121
APOBEC3B	0.206983	0.00488579
APOBEC3C	0.019073	0.797012
[truncated: 19,319 more rows]

## Sheet: GBM
Query	Statistic	P-value
[truncated: 12,042 more rows]

[truncated: 21 more sheets: HNSC, KICH, KIRC, KIRP, LAML, LGG, LIHC, LUAD, MESO, OV, PAAD, PRAD, SARC, SKCM, STAD, TGCT, THCA, THYM, UCEC, UCS …]
