# Supplementary material for: UBE2C: A pan‐cancer diagnostic and prognostic biomarker revealed through bioinformatics analysis
Source: Cancer Rep (Hoboken). 2024 Apr 5;7(4):e2032. doi: 10.1002/cnr2.2032 (PMC10995712; doi:10.1002/cnr2.2032)
Supplement: Supplementary file 4 — Data S2: Supporting Information. [file CNR2-7-e2032-s001.xlsx]

## Sheet: Htf Target
Browse peaks	No. of datasets	TF	Tissue	No. of peaks (total/average)	No. of peaks in gene body (total/average)	No. of peaks around TSS (total/average)	The peak close to TSS	The peak with strongest signal
Details	3	SPI1	Adrenal gland	2023-06-02	2023-03-01	2023-03-01	Chr20,45812142,45812797,51.7,-434,pr,dataset-3234	Chr20,45812142,45812797,51.7,-434,pr,dataset-3234
Details	1	MYC	Ascitic fluid	2023-02-02	2023-01-01	2023-01-01	Chr20,45812265,45812684,6.53,-311,pr,dataset-2142	Chr20,45812265,45812684,6.53,-311,pr,dataset-2142
Details	5	BRD4	Blood	2023-11-02	2023-05-01	2023-06-01	Chr20,45812532,45812850,3.68,-44,pr,dataset-268	Chr20,45812071,45813053,14.3,-505,pr,dataset-269
Details	2	CBFB	Blood	2023-04-02	2023-02-01	2023-02-01	Chr20,45812590,45812967,15.5,14,pr,dataset-333	Chr20,45812590,45812967,15.5,14,pr,dataset-333
Details	1	CDK7	Blood	2023-02-02	2023-01-01	2023-01-01	Chr20,45812646,45812886,3.31,70,pr,dataset-376	Chr20,45812646,45812886,3.31,70,pr,dataset-376
Details	1	CDK9	Blood	2023-04-04	2023-02-02	2023-02-02	Chr20,45812265,45812882,5.88,-311,pr,dataset-387	Chr20,45812265,45812882,5.88,-311,pr,dataset-387
Details	1	CEBPB	Blood	2023-02-02	2023-01-01	2023-01-01	Chr20,45812511,45812728,5.40,-65,pr,dataset-5019	Chr20,45812511,45812728,5.40,-65,pr,dataset-5019
Details	29	CTCF	Blood	13/ 0	2000-06-01	2000-07-01	Chr20,45812647,45812889,6.60,71,pr,dataset-4512	Chr20,45812427,45812825,9.94,-149,pr,dataset-4273
Details	2	E2F1	Blood	2023-04-02	2023-02-01	2023-02-01	Chr20,45812411,45812820,18.2,-165,pr,dataset-803	Chr20,45812351,45812851,48.6,-225,pr,dataset-4737
Details	2	E2F4	Blood	2023-04-02	2023-02-01	2023-02-01	Chr20,45812467,45812814,26.1,-109,pr,dataset-813	Chr20,45812379,45812885,29.8,-197,pr,dataset-815
Details	1	EBF1	Blood	2023-04-04	2023-02-02	2023-02-02	Chr20,45812806,45813073,15.2,230,pr,dataset-835	Chr20,45812806,45813073,15.2,230,pr,dataset-835
Details	2	ELF1	Blood	2023-04-02	2023-02-01	2023-02-01	Chr20,45812569,45813000,8.36,-7,pr,dataset-863	Chr20,45812425,45813209,12.7,-151,pr,dataset-855
Details	3	EP300	Blood	2023-10-03	2023-04-01	2023-06-02	Chr20,45812648,45812763,4.28,72,pr,dataset-962	Chr20,45810184,45810632,10.5,-239,pr,dataset-929
Details	5	ERG	Blood	2023-10-02	2023-05-01	2023-05-01	Chr20,45812650,45813035,6.31,74,pr,dataset-988	Chr20,45812448,45813025,23.5,-128,pr,dataset-986
Details	2	FLI1	Blood	2023-04-02	2023-02-01	2023-02-01	Chr20,45812539,45812908,6.38,-37,pr,dataset-4499	Chr20,45812539,45812908,6.38,-37,pr,dataset-4499
Details	2	FOS	Blood	2023-04-02	2023-02-01	2023-02-01	Chr20,45812328,45812674,34.7,-248,pr,dataset-1261	Chr20,45812328,45812674,34.7,-248,pr,dataset-1261
Details	1	GABPA	Blood	2023-04-04	2023-02-02	2023-02-02	Chr20,45812761,45813014,2.95,185,pr,dataset-1434	Chr20,45812358,45812629,4.17,-218,pr,dataset-1434
Details	1	GATA1	Blood	2023-01-01	0 / 0	2023-01-01	Chr20,45810097,45810615,7.60,-247,pr,dataset-1440	Chr20,45810097,45810615,7.60,-247,pr,dataset-1440
Details	1	GATA3	Blood	2023-02-02	2023-01-01	2023-01-01	Chr20,45812507,45812806,3.66,-69,pr,dataset-4489	Chr20,45812507,45812806,3.66,-69,pr,dataset-4489
Details	1	HDAC1	Blood	2023-02-02	2023-01-01	2023-01-01	Chr20,45812444,45813024,21.9,-132,pr,dataset-4505	Chr20,45812444,45813024,21.9,-132,pr,dataset-4505
Details	1	HDAC2	Blood	2023-02-02	2023-01-01	2023-01-01	Chr20,45812569,45812857,8.82,-7,pr,dataset-4506	Chr20,45812569,45812857,8.82,-7,pr,dataset-4506
Details	1	IRF3	Blood	2023-02-02	2023-01-01	2023-01-01	Chr20,45812384,45812649,14.1,-192,pr,dataset-1774	Chr20,45812384,45812649,14.1,-192,pr,dataset-1774
Details	4	MAX	Blood	2023-07-01	2000-03-01	2023-04-01	Chr20,45812316,45812429,4.95,-260,pr,dataset-1963	Chr20,45812110,45813126,14.0,-466,pr,dataset-1979
Details	1	MAZ	Blood	2023-01-01	2023-01-01	0 / 0	Chr20,45813582,45813736,5.18,1006,gb,dataset-4615	Chr20,45813582,45813736,5.18,1006,gb,dataset-4615
Details	1	MED1	Blood	2023-02-02	2023-01-01	2023-01-01	Chr20,45812575,45812991,3.66,-1,pr,dataset-2024	Chr20,45812575,45812991,3.66,-1,pr,dataset-2024
Details	1	MXI1	Blood	2023-02-02	2023-01-01	2023-01-01	Chr20,45812516,45812818,11.9,-60,pr,dataset-2066	Chr20,45812516,45812818,11.9,-60,pr,dataset-2066
Details	4	MYB	Blood	2023-08-02	2023-04-01	2023-04-01	Chr20,45812295,45812778,8.41,-281,pr,dataset-2078	Chr20,45812230,45812734,15.3,-346,pr,dataset-2079
Details	6	MYC	Blood	2023-11-01	2000-04-01	2023-07-01	Chr20,45812572,45812690,4.98,-4,pr,dataset-2140	Chr20,45812076,45813164,12.3,-500,pr,dataset-2127
Details	1	NFYA	Blood	2023-02-02	2023-01-01	2023-01-01	Chr20,45812354,45812706,17.3,-222,pr,dataset-2257	Chr20,45812354,45812706,17.3,-222,pr,dataset-2257
Details	1	NFYB	Blood	2023-02-02	2023-01-01	2023-01-01	Chr20,45812175,45812885,44.6,-401,pr,dataset-2263	Chr20,45812175,45812885,44.6,-401,pr,dataset-2263
Details	1	PAX5	Blood	2023-02-02	2023-01-01	2023-01-01	Chr20,45812661,45812932,4.75,85,pr,dataset-2401	Chr20,45812661,45812932,4.75,85,pr,dataset-2401
Details	1	PBX3	Blood	2023-02-02	2023-01-01	2023-01-01	Chr20,45812289,45812725,59.8,-287,pr,dataset-2413	Chr20,45812289,45812725,59.8,-287,pr,dataset-2413
Details	13	POLR2A	Blood	41/ 3	23 / 1	18 / 1	Chr20,45812500,45813080,13.0,-76,pr,dataset-2499	Chr20,45812199,45813150,36.5,-377,pr,dataset-2493
Details	1	POU2F1	Blood	2023-02-02	2023-01-01	2023-01-01	Chr20,45812579,45812756,4.75,3,pr,dataset-2550	Chr20,45812579,45812756,4.75,3,pr,dataset-2550
Details	1	RUNX1	Blood	2023-03-03	2023-01-01	2023-02-02	Chr20,45812440,45812878,7.64,-136,pr,dataset-2829	Chr20,45812440,45812878,7.64,-136,pr,dataset-2829
Details	1	SIN3A	Blood	2023-02-02	2023-01-01	2023-01-01	Chr20,45812504,45812968,18.7,-72,pr,dataset-2910	Chr20,45812504,45812968,18.7,-72,pr,dataset-2910
Details	1	SP1	Blood	2023-02-02	2023-01-01	2023-01-01	Chr20,45812237,45812755,24.3,-339,pr,dataset-3057	Chr20,45812237,45812755,24.3,-339,pr,dataset-3057
Details	6	SPI1	Blood	2000-04-01	2000-02-01	2000-02-01	Chr20,45812525,45812689,4.72,-51,pr,dataset-3321	Chr20,45812426,45812662,6.96,-150,pr,dataset-3320
Details	14	STAG1	Blood	2000-04-01	2000-02-01	2000-02-01	Chr20,45812635,45813037,5.32,59,pr,dataset-3368	Chr20,45812635,45813037,5.32,59,pr,dataset-3368
Details	1	TAF1	Blood	2023-02-02	2023-01-01	2023-01-01	Chr20,45812554,45812787,7.25,-22,pr,dataset-3467	Chr20,45812554,45812787,7.25,-22,pr,dataset-3467
Details	1	TBP	Blood	2023-02-02	2023-01-01	2023-01-01	Chr20,45812597,45812870,10.6,21,pr,dataset-3520	Chr20,45812597,45812870,10.6,21,pr,dataset-3520
Details	2	YY1	Blood	2023-04-02	2023-02-01	2023-02-01	Chr20,45812619,45812739,3.17,43,pr,dataset-3761	Chr20,45812619,45812739,3.17,43,pr,dataset-3761
Details	1	BRD4	Blood,bone,marrow	2023-02-02	2023-01-01	2023-01-01	Chr20,45812524,45813118,6.73,-52,pr,dataset-280	Chr20,45812524,45813118,6.73,-52,pr,dataset-280
Details	1	ETS1	Blood,bone,marrow	2023-02-02	2023-01-01	2023-01-01	Chr20,45812229,45813297,8.36,-347,pr,dataset-1158	Chr20,45812229,45813297,8.36,-347,pr,dataset-1158
Details	1	NOTCH1	Blood,bone,marrow	2023-02-02	2023-01-01	2023-01-01	Chr20,45812455,45812592,3.95,-121,pr,dataset-2281	Chr20,45812455,45812592,3.95,-121,pr,dataset-2281
Details	1	FOXM1	Bone	2023-02-02	2023-01-01	2023-01-01	Chr20,45812375,45812777,28.5,-201,pr,dataset-1386	Chr20,45812375,45812777,28.5,-201,pr,dataset-1386
Details	2	MYC	Bone	2023-02-01	0 / 0	2023-02-01	Chr20,45812243,45812481,8.00,-333,pr,dataset-2124	Chr20,45812243,45812481,8.00,-333,pr,dataset-2124
Details	1	CBX3	Bone marrow	2023-02-02	0 / 0	2023-02-02	Chr20,45812445,45812568,2.76,-131,pr,dataset-340	Chr20,45810328,45810477,4.03,-224,pr,dataset-340
Details	1	EGR1	Bone marrow	2023-01-01	0 / 0	2023-01-01	Chr20,45809327,45809481,4.99,-324,pr,dataset-841	Chr20,45809327,45809481,4.99,-324,pr,dataset-841
Details	1	EP300	Bone marrow	2023-01-01	0 / 0	2023-01-01	Chr20,45810242,45810482,7.82,-233,pr,dataset-914	Chr20,45810242,45810482,7.82,-233,pr,dataset-914
Details	1	FOS	Bone marrow	2023-01-01	0 / 0	2023-01-01	Chr20,45812429,45812567,5.82,-147,pr,dataset-1255	Chr20,45812429,45812567,5.82,-147,pr,dataset-1255
Details	9	GATA1	Bone marrow	2000-08-01	2000-02-01	2000-06-01	Chr20,45810318,45810478,9.18,-225,pr,dataset-1452	Chr20,45810318,45810478,9.18,-225,pr,dataset-1452
Details	5	GATA2	Bone marrow	2000-01-01	0 / 0	2000-01-01	Chr20,45808778,45808949,8.01,-379,pr,dataset-1471	Chr20,45808778,45808949,8.01,-379,pr,dataset-1471
Details	1	JUND	Bone marrow	2023-01-01	0 / 0	2023-01-01	Chr20,45810349,45810461,3.94,-222,pr,dataset-1828	Chr20,45810349,45810461,3.94,-222,pr,dataset-1828
Details	1	MAFF	Bone marrow	2023-01-01	0 / 0	2023-01-01	Chr20,45810217,45810404,6.48,-235,pr,dataset-1946	Chr20,45810217,45810404,6.48,-235,pr,dataset-1946
Details	2	MAX	Bone marrow	2023-02-01	0 / 0	2023-02-01	Chr20,45810266,45810537,12.8,-231,pr,dataset-1968	Chr20,45810266,45810537,12.8,-231,pr,dataset-1968
Details	7	MYC	Bone marrow	2023-08-01	2000-01-01	2023-07-01	Chr20,45812159,45813129,6.08,-417,pr,dataset-2110	Chr20,45810267,45810529,12.8,-230,pr,dataset-2100
Details	1	NFYA	Bone marrow	2023-02-02	2023-01-01	2023-01-01	Chr20,45812500,45812712,7.36,-76,pr,dataset-2261	Chr20,45812500,45812712,7.36,-76,pr,dataset-2261
Details	2	NFYB	Bone marrow	2023-04-02	2023-02-01	2023-02-01	Chr20,45812410,45812667,21.5,-166,pr,dataset-2262	Chr20,45812410,45812667,21.5,-166,pr,dataset-2262
Details	1	PBX1	Bone marrow	2023-02-02	2023-01-01	2023-01-01	Chr20,45812258,45812693,32.5,-318,pr,dataset-2411	Chr20,45812258,45812693,32.5,-318,pr,dataset-2411
Details	1	POLR2A	Bone marrow	2023-03-03	2023-01-01	2023-02-02	Chr20,45812279,45812657,5.36,-297,pr,dataset-2519	Chr20,45812279,45812657,5.36,-297,pr,dataset-2519
Details	1	RCOR1	Bone marrow	2023-02-02	0 / 0	2023-02-02	Chr20,45810287,45810436,6.49,-228,pr,dataset-2680	Chr20,45810287,45810436,6.49,-228,pr,dataset-2680
Details	1	RUNX1	Bone marrow	2023-02-02	2023-01-01	2023-01-01	Chr20,45812636,45812964,4.40,60,pr,dataset-2852	Chr20,45812636,45812964,4.40,60,pr,dataset-2852
Details	1	SPI1	Bone marrow	2023-02-02	0 / 0	2023-02-02	Chr20,45810326,45810521,11.9,-225,pr,dataset-3082	Chr20,45808759,45808953,12.6,-381,pr,dataset-3082
Details	1	TAL1	Bone marrow	2023-02-02	0 / 0	2023-02-02	Chr20,45810277,45810498,12.3,-229,pr,dataset-3483	Chr20,45810277,45810498,12.3,-229,pr,dataset-3483
Details	1	TEAD4	Bone marrow	2023-02-02	0 / 0	2023-02-02	Chr20,45810278,45810467,4.87,-229,pr,dataset-3571	Chr20,45810278,45810467,4.87,-229,pr,dataset-3571
Details	1	YY1	Bone marrow	2023-02-02	2023-01-01	2023-01-01	Chr20,45812603,45812783,3.87,27,pr,dataset-3760	Chr20,45812603,45812783,3.87,27,pr,dataset-3760
Details	1	BRD4	Brain	2023-02-02	2023-01-01	2023-01-01	Chr20,45812618,45812903,11.1,42,pr,dataset-4700	Chr20,45812618,45812903,11.1,42,pr,dataset-4700
Details	2	EP300	Brain	2023-04-02	2023-02-01	2023-02-01	Chr20,45812318,45812581,5.38,-258,pr,dataset-951	Chr20,45812254,45812787,15.9,-322,pr,dataset-952
Details	2	MAX	Brain	2023-06-03	2023-03-01	2023-03-01	Chr20,45812131,45813143,5.06,-445,pr,dataset-1975	Chr20,45812081,45813359,14.8,-495,pr,dataset-1978
Details	1	MXI1	Brain	2023-02-02	2023-01-01	2023-01-01	Chr20,45812055,45813006,16.8,-521,pr,dataset-2070	Chr20,45812055,45813006,16.8,-521,pr,dataset-2070
Details	1	MYC	Brain	2023-02-02	2023-01-01	2023-01-01	Chr20,45812153,45813120,6.66,-423,pr,dataset-2113	Chr20,45812153,45813120,6.66,-423,pr,dataset-2113
Details	3	POLR2A	Brain	16/ 5	2023-12-04	2023-04-01	Chr20,45812209,45812960,10.4,-367,pr,dataset-2534	Chr20,45812011,45813143,12.9,-565,pr,dataset-2531
Details	1	REST	Brain	2023-02-02	2023-01-01	2023-01-01	Chr20,45812631,45812840,4.39,55,pr,dataset-2762	Chr20,45812631,45812840,4.39,55,pr,dataset-2762
Details	1	SIN3A	Brain	2023-02-02	2023-01-01	2023-01-01	Chr20,45812182,45813115,22.1,-394,pr,dataset-2907	Chr20,45812182,45813115,22.1,-394,pr,dataset-2907
Details	4	SPI1	Brain	2023-11-02	2023-04-01	2023-07-01	Chr20,45812152,45812805,20.4,-424,pr,dataset-3163	Chr20,45812152,45812805,20.4,-424,pr,dataset-3163
Details	1	TAF1	Brain	2023-03-03	2023-01-01	2023-02-02	Chr20,45812507,45812964,11.6,-69,pr,dataset-3475	Chr20,45812507,45812964,11.6,-69,pr,dataset-3475
Details	1	USF1	Brain	2023-02-02	2023-01-01	2023-01-01	Chr20,45812145,45812671,34.0,-431,pr,dataset-3710	Chr20,45812145,45812671,34.0,-431,pr,dataset-3710
Details	1	ZFX	Brain	2023-02-02	2023-01-01	2023-01-01	Chr20,45812599,45812998,9.08,23,pr,dataset-3808	Chr20,45812599,45812998,9.08,23,pr,dataset-3808
Details	1	BRCA1	Breast	2023-02-02	2023-01-01	2023-01-01	Chr20,45812378,45812923,5.80,-198,pr,dataset-250	Chr20,45812378,45812923,5.80,-198,pr,dataset-250
Details	20	BRD4	Breast	54/ 2	28 / 1	26 / 1	Chr20,45812585,45812883,4.96,9,pr,dataset-5003	Chr20,45811732,45813840,50.1,-844,pr,dataset-5001
Details	17	CTCF	Breast	2000-04-01	2000-02-01	2000-02-01	Chr20,45812722,45812818,4.62,146,pr,dataset-614	Chr20,45812167,45813123,9.52,-409,pr,dataset-716
Details	1	E2F1	Breast	14/ 14	2023-11-11	2023-03-03	Chr20,45811967,45814105,242.,-609,pr,dataset-5163	Chr20,45811967,45814105,242.,-609,pr,dataset-5163
Details	3	E2F4	Breast	2023-08-02	2023-05-01	2023-03-01	Chr20,45812433,45812723,35.6,-143,pr,dataset-818	Chr20,45812028,45813831,95.5,-548,pr,dataset-812
Details	1	ELF1	Breast	2023-04-04	2023-02-02	2023-02-02	Chr20,45812504,45812701,3.04,-72,pr,dataset-859	Chr20,45812855,45813097,7.29,279,pr,dataset-859
Details	5	EP300	Breast	2023-06-01	2000-03-01	2000-03-01	Chr20,45812505,45813088,5.58,-71,pr,dataset-945	Chr20,45812505,45813088,5.58,-71,pr,dataset-945
Details	31	ESR1	Breast	47/ 1	22 / 0	25 / 0	Chr20,45812600,45812981,11.6,24,pr,dataset-5301	Chr20,45812353,45812687,161.,-223,pr,dataset-4626
Details	11	FOXA1	Breast	16/ 1	2000-10-01	2000-06-01	Chr20,45812470,45812828,4.62,-106,pr,dataset-4402	Chr20,45812264,45812731,15.4,-312,pr,dataset-4838
Details	5	FOXM1	Breast	2023-10-02	2023-05-01	2023-05-01	Chr20,45812397,45812673,31.8,-179,pr,dataset-3892	Chr20,45812311,45812710,38.2,-265,pr,dataset-3889
Details	4	GATA3	Breast	2023-07-01	2023-05-01	2000-02-01	Chr20,45812853,45813168,17.6,277,pr,dataset-4397	Chr20,45815100,45815347,19.2,2524,gb,dataset-5265
Details	1	HIF1A	Breast	2023-02-02	2023-01-01	2023-01-01	Chr20,45812163,45812951,10.9,-413,pr,dataset-1634	Chr20,45812163,45812951,10.9,-413,pr,dataset-1634
Details	1	JUN	Breast	2023-06-06	2023-03-03	2023-03-03	Chr20,45812138,45813303,16.9,-438,pr,dataset-4269	Chr20,45812138,45813303,24.1,-438,pr,dataset-4269
Details	7	KDM5B	Breast	2023-08-01	2000-04-01	2000-04-01	Chr20,45812590,45812854,8.11,14,pr,dataset-1874	Chr20,45812590,45812854,8.11,14,pr,dataset-1874
Details	2	MAX	Breast	2023-05-02	2023-02-01	2023-03-01	Chr20,45812545,45812816,6.07,-31,pr,dataset-4751	Chr20,45812212,45812474,21.6,-364,pr,dataset-4751
Details	2	MED1	Breast	2023-05-02	2023-02-01	2023-03-01	Chr20,45812634,45812807,4.64,58,pr,dataset-2014	Chr20,45812634,45812807,4.64,58,pr,dataset-2014
Details	6	MYC	Breast	14/ 2	2000-04-01	2023-10-01	Chr20,45812610,45812797,4.81,34,pr,dataset-2105	Chr20,45812215,45812493,22.1,-361,pr,dataset-2095
Details	1	NR2F2	Breast	2023-02-02	2023-01-01	2023-01-01	Chr20,45812411,45813022,5.03,-165,pr,dataset-2311	Chr20,45812411,45813022,5.03,-165,pr,dataset-2311
Details	4	POLR2A	Breast	2023-10-02	2023-04-01	2023-06-01	Chr20,45812522,45813131,21.5,-54,pr,dataset-2543	Chr20,45812149,45812861,30.1,-427,pr,dataset-2523
Details	2	RAD21	Breast	2000-01-01	0 / 0	2000-01-01	Chr20,45812242,45812412,4.98,-334,pr,dataset-2614	Chr20,45812242,45812412,4.98,-334,pr,dataset-2614
Details	1	SIN3A	Breast	2023-02-02	2023-01-01	2023-01-01	Chr20,45812165,45813039,11.2,-411,pr,dataset-2912	Chr20,45812165,45813039,11.2,-411,pr,dataset-2912
Details	1	SPDEF	Breast	2023-04-04	2023-02-02	2023-02-02	Chr20,45812578,45812744,3.22,2,pr,dataset-3079	Chr20,45812918,45813094,3.25,342,pr,dataset-3079
Details	10	SPI1	Breast	23/ 2	2023-11-01	2023-12-01	Chr20,45812866,45813016,5.02,290,pr,dataset-3285	Chr20,45812211,45812753,32.3,-365,pr,dataset-3285
Details	1	SRC	Breast	2023-02-02	2023-01-01	2023-01-01	Chr20,45812398,45812759,8.17,-178,pr,dataset-3330	Chr20,45812398,45812759,8.17,-178,pr,dataset-3330
Details	3	STAG1	Breast	2000-02-01	2000-01-01	2000-01-01	Chr20,45812207,45812349,12.5,-369,pr,dataset-3357	Chr20,45812207,45812349,12.5,-369,pr,dataset-3357
Details	1	TFAP2A	Breast	2023-01-01	0 / 0	2023-01-01	Chr20,45812174,45812403,7.71,-402,pr,dataset-3591	Chr20,45812174,45812403,7.71,-402,pr,dataset-3591
Details	8	TFAP2C	Breast	2023-10-01	2000-01-01	2023-09-01	Chr20,45812513,45812684,3.77,-63,pr,dataset-3601	Chr20,45812156,45812429,30.0,-420,pr,dataset-3595
Details	6	E2F1	Cell:Mesenchymal Stem Cells	2023-12-02	2023-06-01	2023-06-01	Chr20,45812477,45812726,27.8,-99,pr,dataset-4642	Chr20,45812466,45812769,50.6,-110,pr,dataset-4644
Details	1	CTCF	Cell:rhabdomyoblast	2023-02-02	2023-01-01	2023-01-01	Chr20,45812200,45812806,15.2,-376,pr,dataset-4810	Chr20,45812200,45812806,15.2,-376,pr,dataset-4810
Details	1	EP300	Cell:rhabdomyoblast	2023-03-03	2023-02-02	2023-01-01	Chr20,45812137,45812669,4.86,-439,pr,dataset-4804	Chr20,45812137,45812669,4.86,-439,pr,dataset-4804
Details	1	CEBPB	Cervix	2023-03-03	2023-01-01	2023-02-02	Chr20,45812425,45812639,3.89,-151,pr,dataset-418	Chr20,45812425,45812639,3.89,-151,pr,dataset-418
Details	2	CTCF	Cervix	2000-01-01	0 / 0	2000-01-01	Chr20,45804668,45804779,5.63,-790,pr,dataset-736	Chr20,45804668,45804779,5.63,-790,pr,dataset-736
Details	1	E2F1	Cervix	2023-02-02	2023-01-01	2023-01-01	Chr20,45812462,45812763,9.55,-114,pr,dataset-804	Chr20,45812462,45812763,9.55,-114,pr,dataset-804
Details	1	E2F4	Cervix	2023-02-02	2023-01-01	2023-01-01	Chr20,45812346,45812806,7.31,-230,pr,dataset-811	Chr20,45812346,45812806,7.31,-230,pr,dataset-811
Details	4	EP300	Cervix	2023-12-03	2023-06-01	2023-06-01	Chr20,45812289,45812599,13.7,-287,pr,dataset-4182	Chr20,45812165,45812667,15.3,-411,pr,dataset-4183
Details	2	FOXM1	Cervix	2023-04-02	2023-02-01	2023-02-01	Chr20,45812261,45812857,17.2,-315,pr,dataset-1392	Chr20,45812228,45812856,17.3,-348,pr,dataset-1391
Details	1	IRF3	Cervix	2023-02-02	2023-01-01	2023-01-01	Chr20,45812286,45812671,17.7,-290,pr,dataset-1772	Chr20,45812286,45812671,17.7,-290,pr,dataset-1772
Details	1	LIN9	Cervix	2023-02-02	2023-01-01	2023-01-01	Chr20,45812249,45812698,32.8,-327,pr,dataset-1922	Chr20,45812249,45812698,32.8,-327,pr,dataset-1922
Details	2	MAX	Cervix	2023-04-02	2023-02-01	2023-02-01	Chr20,45812206,45812680,12.0,-370,pr,dataset-1959	Chr20,45812192,45812741,16.5,-384,pr,dataset-1967
Details	1	MAZ	Cervix	2023-02-02	2023-01-01	2023-01-01	Chr20,45812420,45812639,4.95,-156,pr,dataset-1988	Chr20,45812420,45812639,4.95,-156,pr,dataset-1988
Details	1	MXI1	Cervix	2023-02-02	2023-01-01	2023-01-01	Chr20,45812214,45812793,10.3,-362,pr,dataset-2064	Chr20,45812214,45812793,10.3,-362,pr,dataset-2064
Details	2	MYC	Cervix	2023-03-01	2000-01-01	2023-02-01	Chr20,45812235,45812482,6.18,-341,pr,dataset-2091	Chr20,45812214,45812680,14.5,-362,pr,dataset-2122
Details	1	NFYA	Cervix	2023-02-02	2023-01-01	2023-01-01	Chr20,45812190,45812917,29.9,-386,pr,dataset-2258	Chr20,45812190,45812917,29.9,-386,pr,dataset-2258
Details	1	NFYB	Cervix	2023-02-02	2023-01-01	2023-01-01	Chr20,45812172,45812865,32.9,-404,pr,dataset-2264	Chr20,45812172,45812865,32.9,-404,pr,dataset-2264
Details	3	POLR2A	Cervix	2023-06-02	2023-03-01	2023-03-01	Chr20,45812205,45813121,20.9,-371,pr,dataset-2505	Chr20,45812205,45813121,20.9,-371,pr,dataset-2505
Details	1	RAD21	Cervix	2023-01-01	0 / 0	2023-01-01	Chr20,45812233,45812395,4.59,-343,pr,dataset-2604	Chr20,45812233,45812395,4.59,-343,pr,dataset-2604
Details	1	RFX5	Cervix	2023-02-02	2023-01-01	2023-01-01	Chr20,45812256,45812636,4.94,-320,pr,dataset-2808	Chr20,45812256,45812636,4.94,-320,pr,dataset-2808
Details	1	TBP	Cervix	2023-02-02	2023-01-01	2023-01-01	Chr20,45812234,45812664,4.58,-342,pr,dataset-3515	Chr20,45812234,45812664,4.58,-342,pr,dataset-3515
Details	1	TFAP2C	Cervix	2023-01-01	0 / 0	2023-01-01	Chr20,45812173,45812402,3.23,-403,pr,dataset-3592	Chr20,45812173,45812402,3.23,-403,pr,dataset-3592
Details	1	USF2	Cervix	2023-02-02	2023-01-01	2023-01-01	Chr20,45812022,45812595,18.9,-554,pr,dataset-3718	Chr20,45812022,45812595,18.9,-554,pr,dataset-3718
Details	1	AEBP2	Colon	2023-02-02	2023-01-01	2023-01-01	Chr20,45812244,45812850,13.0,-332,pr,dataset-3	Chr20,45812244,45812850,13.0,-332,pr,dataset-3
Details	2	ATF3	Colon	2023-03-01	2000-01-01	2023-02-01	Chr20,45812263,45812575,4.93,-313,pr,dataset-4452	Chr20,45812208,45812577,5.46,-368,pr,dataset-4454
Details	1	BARX2	Colon	2023-02-02	2023-01-01	2023-01-01	Chr20,45812082,45813221,30.4,-494,pr,dataset-205	Chr20,45812082,45813221,30.4,-494,pr,dataset-205
Details	1	CDK9	Colon	2023-02-02	2023-01-01	2023-01-01	Chr20,45812636,45812879,12.7,60,pr,dataset-4429	Chr20,45812636,45812879,12.7,60,pr,dataset-4429
Details	2	CEBPB	Colon	2023-03-01	2000-01-01	2023-02-01	Chr20,45812610,45812725,5.65,34,pr,dataset-435	Chr20,45812610,45812725,5.65,34,pr,dataset-435
Details	1	CLOCK	Colon	2023-02-02	2023-01-01	2023-01-01	Chr20,45812084,45812810,18.4,-492,pr,dataset-467	Chr20,45812084,45812810,18.4,-492,pr,dataset-467
Details	1	FOXD2	Colon	2023-02-02	2023-01-01	2023-01-01	Chr20,45812655,45813318,5.00,79,pr,dataset-1367	Chr20,45812655,45813318,5.00,79,pr,dataset-1367
Details	1	GLI2	Colon	2023-02-02	2023-01-01	2023-01-01	Chr20,45812217,45813000,11.4,-359,pr,dataset-1535	Chr20,45812217,45813000,11.4,-359,pr,dataset-1535
Details	1	GMEB2	Colon	2023-02-02	2023-01-01	2023-01-01	Chr20,45812291,45812921,5.09,-285,pr,dataset-1543	Chr20,45812291,45812921,5.09,-285,pr,dataset-1543
Details	1	HES4	Colon	2023-02-02	2023-01-01	2023-01-01	Chr20,45812205,45812626,4.62,-371,pr,dataset-1615	Chr20,45812205,45812626,4.62,-371,pr,dataset-1615
Details	1	HOXA1	Colon	2023-02-02	2023-01-01	2023-01-01	Chr20,45812196,45812686,3.30,-380,pr,dataset-1678	Chr20,45812196,45812686,3.30,-380,pr,dataset-1678
Details	1	HOXA6	Colon	2023-02-02	2023-01-01	2023-01-01	Chr20,45812180,45812890,7.38,-396,pr,dataset-1686	Chr20,45812180,45812890,7.38,-396,pr,dataset-1686
Details	1	MAX	Colon	2023-01-01	0 / 0	2023-01-01	Chr20,45812226,45812429,3.28,-350,pr,dataset-1969	Chr20,45812226,45812429,3.28,-350,pr,dataset-1969
Details	1	MED1	Colon	2023-02-02	2023-01-01	2023-01-01	Chr20,45812617,45812899,4.68,41,pr,dataset-2002	Chr20,45812617,45812899,4.68,41,pr,dataset-2002
Details	1	MED12	Colon	2023-02-02	2023-01-01	2023-01-01	Chr20,45812082,45813075,5.62,-494,pr,dataset-2026	Chr20,45812082,45813075,5.62,-494,pr,dataset-2026
Details	1	MYC	Colon	2023-04-04	2023-02-02	2023-02-02	Chr20,45812914,45813181,6.23,338,pr,dataset-2109	Chr20,45812138,45812781,13.7,-438,pr,dataset-2109
Details	2	NFYA	Colon	2023-04-02	2023-02-01	2023-02-01	Chr20,45812194,45812827,35.4,-382,pr,dataset-2259	Chr20,45812194,45812827,35.4,-382,pr,dataset-2259
Details	1	NFYC	Colon	2023-02-02	2023-01-01	2023-01-01	Chr20,45812274,45812674,8.16,-302,pr,dataset-2267	Chr20,45812274,45812674,8.16,-302,pr,dataset-2267
Details	2	POLR2A	Colon	2023-11-05	2023-08-04	2023-03-01	Chr20,45812529,45812791,8.82,-47,pr,dataset-2484	Chr20,45812108,45813524,24.3,-468,pr,dataset-2518
Details	1	RBCK1	Colon	2023-02-02	2023-01-01	2023-01-01	Chr20,45812231,45812877,6.81,-345,pr,dataset-2663	Chr20,45812231,45812877,6.81,-345,pr,dataset-2663
Details	1	RXRA	Colon	2023-02-02	2023-01-01	2023-01-01	Chr20,45812727,45813032,4.14,151,pr,dataset-2869	Chr20,45812727,45813032,4.14,151,pr,dataset-2869
Details	1	SMC1A	Colon	2023-01-01	0 / 0	2023-01-01	Chr20,45812226,45812424,4.53,-350,pr,dataset-3004	Chr20,45812226,45812424,4.53,-350,pr,dataset-3004
Details	1	SMC3	Colon	2023-03-03	2023-01-01	2023-02-02	Chr20,45812941,45813165,4.40,365,pr,dataset-3012	Chr20,45812107,45812379,5.00,-469,pr,dataset-3012
Details	1	SOX2	Colon	2023-02-02	2023-01-01	2023-01-01	Chr20,45812335,45812661,5.46,-241,pr,dataset-3035	Chr20,45812335,45812661,5.46,-241,pr,dataset-3035
Details	2	SP1	Colon	2023-04-02	2023-02-01	2023-02-01	Chr20,45812477,45813095,6.79,-99,pr,dataset-3066	Chr20,45812147,45813044,33.2,-429,pr,dataset-3063
Details	1	SP2	Colon	2023-02-02	2023-01-01	2023-01-01	Chr20,45812277,45812808,17.5,-299,pr,dataset-3073	Chr20,45812277,45812808,17.5,-299,pr,dataset-3073
Details	1	TAF3	Colon	2023-02-02	2023-01-01	2023-01-01	Chr20,45812527,45813438,16.8,-49,pr,dataset-3480	Chr20,45812527,45813438,16.8,-49,pr,dataset-3480
Details	1	TAL1	Colon	2023-02-02	2023-01-01	2023-01-01	Chr20,45812157,45813023,8.10,-419,pr,dataset-3488	Chr20,45812157,45813023,8.10,-419,pr,dataset-3488
Details	1	TFDP1	Colon	2023-02-02	2023-01-01	2023-01-01	Chr20,45812274,45813108,16.3,-302,pr,dataset-3606	Chr20,45812274,45813108,16.3,-302,pr,dataset-3606
Details	1	VEZF1	Colon	2023-01-01	0 / 0	2023-01-01	Chr20,45812074,45812562,7.83,-502,pr,dataset-3733	Chr20,45812074,45812562,7.83,-502,pr,dataset-3733
Details	1	E2F6	Embryo	2023-02-02	0 / 0	2023-02-02	Chr20,45812212,45812546,4.99,-364,pr,dataset-823	Chr20,45812212,45812546,4.99,-364,pr,dataset-823
Details	1	FOXA1	Embryo	2023-02-02	2023-01-01	2023-01-01	Chr20,45814486,45814758,6.52,1910,gb,dataset-1340	Chr20,45814486,45814758,6.52,1910,gb,dataset-1340
Details	4	FOXA2	Embryo	2023-10-02	2023-05-01	2023-05-01	Chr20,45812521,45812868,5.63,-55,pr,dataset-1357	Chr20,45812521,45812868,5.63,-55,pr,dataset-1357
Details	1	HDAC2	Embryo	2023-02-02	2023-01-01	2023-01-01	Chr20,45812587,45813169,8.55,11,pr,dataset-1601	Chr20,45812587,45813169,8.55,11,pr,dataset-1601
Details	2	MAX	Embryo	2023-03-01	2000-01-01	2023-02-01	Chr20,45812261,45812485,9.90,-315,pr,dataset-1962	Chr20,45812133,45812835,10.6,-443,pr,dataset-1970
Details	1	MXI1	Embryo	2023-01-01	0 / 0	2023-01-01	Chr20,45812256,45812453,5.45,-320,pr,dataset-2068	Chr20,45812256,45812453,5.45,-320,pr,dataset-2068
Details	3	MYC	Embryo	2023-03-01	0 / 0	2023-03-01	Chr20,45812314,45812407,7.14,-262,pr,dataset-2163	Chr20,45812270,45812416,7.96,-306,pr,dataset-2162
Details	2	POLR2A	Embryo	2023-09-04	2023-06-03	2023-03-01	Chr20,45812180,45812930,11.8,-396,pr,dataset-2508	Chr20,45812180,45812930,11.8,-396,pr,dataset-2508
Details	1	SAP30	Embryo	2023-04-04	2023-02-02	2023-02-02	Chr20,45812837,45813491,11.2,261,pr,dataset-2889	Chr20,45812837,45813491,11.2,261,pr,dataset-2889
Details	1	SIN3A	Embryo	2023-02-02	2023-01-01	2023-01-01	Chr20,45812207,45813211,15.1,-369,pr,dataset-2909	Chr20,45812207,45813211,15.1,-369,pr,dataset-2909
Details	2	SP1	Embryo	2023-04-02	2023-02-01	2023-02-01	Chr20,45812437,45812637,5.94,-139,pr,dataset-3069	Chr20,45812313,45812761,20.3,-263,pr,dataset-3058
Details	1	SP2	Embryo	2023-02-02	2023-01-01	2023-01-01	Chr20,45812320,45812676,16.7,-256,pr,dataset-3072	Chr20,45812320,45812676,16.7,-256,pr,dataset-3072
Details	11	SPI1	Embryo	22/ 2	2023-11-01	2023-11-01	Chr20,45812326,45812694,16.5,-250,pr,dataset-3187	Chr20,45812148,45812745,19.7,-428,pr,dataset-3114
Details	1	TAF1	Embryo	2023-03-03	2023-01-01	2023-02-02	Chr20,45812535,45812796,23.8,-41,pr,dataset-3468	Chr20,45812535,45812796,23.8,-41,pr,dataset-3468
Details	1	TAL1	Embryo	2023-02-02	2023-01-01	2023-01-01	Chr20,45812558,45812682,5.67,-18,pr,dataset-3510	Chr20,45812558,45812682,5.67,-18,pr,dataset-3510
Details	1	USF2	Embryo	2023-01-01	0 / 0	2023-01-01	Chr20,45812257,45812488,12.6,-319,pr,dataset-3719	Chr20,45812257,45812488,12.6,-319,pr,dataset-3719
Details	1	FOXA2	Endoderm	2023-03-03	2023-01-01	2023-02-02	Chr20,45812638,45813385,5.96,62,pr,dataset-1347	Chr20,45806762,45807020,6.91,-581,pr,dataset-1347
Details	1	ESR1	Endometrium	2023-02-02	2023-01-01	2023-01-01	Chr20,45812432,45812633,5.50,-144,pr,dataset-5137	Chr20,45812432,45812633,5.50,-144,pr,dataset-5137
Details	1	E2F4	Fibroblast	2023-02-02	2023-01-01	2023-01-01	Chr20,45812449,45812752,47.6,-127,pr,dataset-816	Chr20,45812449,45812752,47.6,-127,pr,dataset-816
Details	1	GTF2I	Foreskin	2023-02-02	2023-01-01	2023-01-01	Chr20,45812811,45813103,6.01,235,pr,dataset-1557	Chr20,45812811,45813103,6.01,235,pr,dataset-1557
Details	1	KLF4	Foreskin	2023-01-01	0 / 0	2023-01-01	Chr20,45812182,45812363,6.19,-394,pr,dataset-1888	Chr20,45812182,45812363,6.19,-394,pr,dataset-1888
Details	2	PRKDC	Foreskin	2023-04-02	2023-02-01	2023-02-01	Chr20,45812332,45812622,6.00,-244,pr,dataset-2595	Chr20,45812332,45812622,6.00,-244,pr,dataset-2595
Details	1	RCOR1	Foreskin	2023-01-01	0 / 0	2023-01-01	Chr20,45811572,45811860,8.75,-100,pr,dataset-2690	Chr20,45811572,45811860,8.75,-100,pr,dataset-2690
Details	1	SPI1	Foreskin	2023-02-02	2023-01-01	2023-01-01	Chr20,45812068,45813036,12.2,-508,pr,dataset-3131	Chr20,45812068,45813036,12.2,-508,pr,dataset-3131
Details	4	SPI1	Heart	2023-08-02	2023-04-01	2023-04-01	Chr20,45812136,45812805,20.1,-440,pr,dataset-3184	Chr20,45812136,45812805,20.1,-440,pr,dataset-3184
Details	1	ERG	Human aortic endothelial cell	2023-04-04	2023-02-02	2023-02-02	Chr20,45812536,45812728,7.41,-40,pr,dataset-5041	Chr20,45812536,45812728,7.41,-40,pr,dataset-5041
Details	3	JUN	Human aortic endothelial cell	2023-04-01	2000-02-01	2000-02-01	Chr20,45812505,45812658,6.62,-71,pr,dataset-5051	Chr20,45812292,45812673,8.56,-284,pr,dataset-5044
Details	1	BRD4	Human normal breast epithelial cells	2023-02-02	2023-01-01	2023-01-01	Chr20,45812605,45813411,71.0,29,pr,dataset-4440	Chr20,45812605,45813411,71.0,29,pr,dataset-4440
Details	18	SPI1	Intestine	47/ 2	27 / 1	20 / 1	Chr20,45812701,45812779,3.93,125,pr,dataset-3289	Chr20,45812101,45813004,43.3,-475,pr,dataset-3236
Details	2	CTCF	Keratinocyte	2023-04-02	2023-02-01	2023-02-01	Chr20,45812752,45812886,4.59,176,pr,dataset-739	Chr20,45812752,45812886,4.59,176,pr,dataset-739
Details	1	MYC	Keratinocyte	2023-01-01	0 / 0	2023-01-01	Chr20,45812263,45812387,8.54,-313,pr,dataset-2135	Chr20,45812263,45812387,8.54,-313,pr,dataset-2135
Details	1	BRD2	Kidney	2023-02-02	2023-01-01	2023-01-01	Chr20,45812728,45813762,7.18,152,pr,dataset-253	Chr20,45812728,45813762,7.18,152,pr,dataset-253
Details	1	CDK9	Kidney	2023-02-02	2023-01-01	2023-01-01	Chr20,45812544,45812813,8.35,-32,pr,dataset-388	Chr20,45812544,45812813,8.35,-32,pr,dataset-388
Details	2	EP300	Kidney	2023-04-02	2023-02-01	2023-02-01	Chr20,45812081,45812996,38.4,-495,pr,dataset-4914	Chr20,45812081,45812996,38.4,-495,pr,dataset-4914
Details	2	ETS1	Kidney	2023-04-02	2023-02-01	2023-02-01	Chr20,45812512,45813186,17.8,-64,pr,dataset-4906	Chr20,45812512,45813186,17.8,-64,pr,dataset-4906
Details	1	MYC	Kidney	2023-02-02	2023-01-01	2023-01-01	Chr20,45812242,45812828,9.10,-334,pr,dataset-2107	Chr20,45812242,45812828,9.10,-334,pr,dataset-2107
Details	1	PHF8	Kidney	2023-02-02	2023-01-01	2023-01-01	Chr20,45812676,45812899,7.36,100,pr,dataset-2450	Chr20,45812676,45812899,7.36,100,pr,dataset-2450
Details	1	POLR2A	Kidney	2023-02-02	2023-01-01	2023-01-01	Chr20,45812205,45812804,16.5,-371,pr,dataset-2482	Chr20,45812205,45812804,16.5,-371,pr,dataset-2482
Details	1	RNF2	Kidney	2023-03-03	2023-02-02	2023-01-01	Chr20,45812508,45812903,8.02,-68,pr,dataset-2822	Chr20,45812508,45812903,8.02,-68,pr,dataset-2822
Details	10	SPI1	Kidney	21/ 2	2023-10-01	2023-11-01	Chr20,45812170,45812843,15.8,-406,pr,dataset-3275	Chr20,45812123,45812748,18.1,-453,pr,dataset-3095
Details	1	SUMO2	Kidney	2023-02-02	2023-01-01	2023-01-01	Chr20,45812325,45812722,4.78,-251,pr,dataset-3445	Chr20,45812325,45812722,4.78,-251,pr,dataset-3445
Details	1	ZNF263	Kidney	2023-03-03	2023-01-01	2023-02-02	Chr20,45812718,45813715,8.80,142,pr,dataset-3833	Chr20,45812718,45813715,8.80,142,pr,dataset-3833
Details	5	CREB1	Liver	2023-10-02	2023-05-01	2023-05-01	Chr20,45812376,45812595,6.00,-200,pr,dataset-4389	Chr20,45812250,45812857,44.1,-326,pr,dataset-4388
Details	1	ELF1	Liver	2023-04-04	2023-02-02	2023-02-02	Chr20,45812513,45812750,4.34,-63,pr,dataset-857	Chr20,45812853,45813070,7.26,277,pr,dataset-857
Details	2	FOXA1	Liver	2023-02-01	2023-02-01	0 / 0	Chr20,45814520,45814787,3.58,1944,gb,dataset-1274	Chr20,45814533,45814759,4.30,1957,gb,dataset-1273
Details	2	FOXA2	Liver	2000-01-01	2000-01-01	0 / 0	Chr20,45814538,45814683,5.71,1962,gb,dataset-1345	Chr20,45814538,45814683,5.71,1962,gb,dataset-1345
Details	1	GABPA	Liver	2023-04-04	2023-02-02	2023-02-02	Chr20,45812359,45812599,10.5,-217,pr,dataset-4387	Chr20,45812359,45812599,10.5,-217,pr,dataset-4387
Details	1	IRF3	Liver	2023-02-02	2023-01-01	2023-01-01	Chr20,45812404,45812645,9.95,-172,pr,dataset-1773	Chr20,45812404,45812645,9.95,-172,pr,dataset-1773
Details	2	MAX	Liver	2023-07-03	2023-03-01	2023-04-02	Chr20,45812561,45812763,3.23,-15,pr,dataset-1972	Chr20,45812499,45812690,6.78,-77,pr,dataset-1964
Details	1	MXI1	Liver	2023-02-02	2023-01-01	2023-01-01	Chr20,45812544,45812769,7.21,-32,pr,dataset-2067	Chr20,45812544,45812769,7.21,-32,pr,dataset-2067
Details	1	MYBL2	Liver	2023-02-02	2023-01-01	2023-01-01	Chr20,45812210,45812762,4.62,-366,pr,dataset-2081	Chr20,45812210,45812762,4.62,-366,pr,dataset-2081
Details	3	POLR2A	Liver	2023-11-03	2023-05-01	2023-06-02	Chr20,45812595,45812781,13.4,19,pr,dataset-2501	Chr20,45812360,45812831,16.4,-216,pr,dataset-2524
Details	1	RFX5	Liver	2023-02-02	2023-01-01	2023-01-01	Chr20,45812441,45812724,4.85,-135,pr,dataset-2810	Chr20,45812441,45812724,4.85,-135,pr,dataset-2810
Details	1	SP1	Liver	2023-02-02	2023-01-01	2023-01-01	Chr20,45812336,45812701,10.9,-240,pr,dataset-3059	Chr20,45812336,45812701,10.9,-240,pr,dataset-3059
Details	1	SP2	Liver	2023-02-02	2023-01-01	2023-01-01	Chr20,45812406,45812638,3.13,-170,pr,dataset-3071	Chr20,45812406,45812638,3.13,-170,pr,dataset-3071
Details	1	TAL1	Liver	2023-02-02	0 / 0	2023-02-02	Chr20,45810322,45810512,12.2,-225,pr,dataset-3506	Chr20,45810322,45810512,12.2,-225,pr,dataset-3506
Details	1	TBP	Liver	2023-02-02	2023-01-01	2023-01-01	Chr20,45812460,45812760,9.40,-116,pr,dataset-3516	Chr20,45812460,45812760,9.40,-116,pr,dataset-3516
Details	1	YY1	Liver	2023-02-02	2023-01-01	2023-01-01	Chr20,45812597,45812909,3.46,21,pr,dataset-3765	Chr20,45812597,45812909,3.46,21,pr,dataset-3765
Details	1	BRD4	Lung	2023-02-02	2023-01-01	2023-01-01	Chr20,45811963,45812847,6.12,-613,pr,dataset-272	Chr20,45811963,45812847,6.12,-613,pr,dataset-272
Details	2	CEBPB	Lung	2023-02-01	2000-01-01	2000-01-01	Chr20,45812430,45812706,4.22,-146,pr,dataset-423	Chr20,45812430,45812706,4.22,-146,pr,dataset-423
Details	1	E2F6	Lung	2023-03-03	2023-01-01	2023-02-02	Chr20,45812566,45812720,3.27,-10,pr,dataset-824	Chr20,45812233,45812386,3.55,-343,pr,dataset-824
Details	1	ELF1	Lung	2023-04-04	2023-02-02	2023-02-02	Chr20,45812418,45812601,4.37,-158,pr,dataset-858	Chr20,45812833,45813069,6.26,257,pr,dataset-858
Details	1	FOXA1	Lung	2023-01-01	2023-01-01	0 / 0	Chr20,45814555,45814708,4.25,1979,gb,dataset-1276	Chr20,45814555,45814708,4.25,1979,gb,dataset-1276
Details	2	FOXA2	Lung	2023-02-01	2023-02-01	0 / 0	Chr20,45814523,45814693,7.22,1947,gb,dataset-5059	Chr20,45814523,45814693,7.22,1947,gb,dataset-5059
Details	1	GABPA	Lung	2023-04-04	2023-02-02	2023-02-02	Chr20,45812492,45812824,3.34,-84,pr,dataset-1418	Chr20,45812881,45813057,4.30,305,pr,dataset-1418
Details	1	LMNB1	Lung	2023-06-06	2023-04-04	2023-02-02	Chr20,45812673,45812866,2.28,97,pr,dataset-1931	Chr20,45815444,45815631,3.31,2868,gb,dataset-1931
Details	4	MAX	Lung	2023-08-02	2000-03-01	2023-05-01	Chr20,45812239,45812446,5.34,-337,pr,dataset-1966	Chr20,45812045,45813073,11.3,-531,pr,dataset-1977
Details	1	MAZ	Lung	2023-03-03	2023-01-01	2023-02-02	Chr20,45812454,45812707,6.57,-122,pr,dataset-1991	Chr20,45812454,45812707,6.57,-122,pr,dataset-1991
Details	1	MXI1	Lung	2023-02-02	2023-01-01	2023-01-01	Chr20,45812145,45813016,33.7,-431,pr,dataset-2069	Chr20,45812145,45813016,33.7,-431,pr,dataset-2069
Details	1	MYC	Lung	2023-02-02	2023-01-01	2023-01-01	Chr20,45812140,45812929,5.91,-436,pr,dataset-2115	Chr20,45812140,45812929,5.91,-436,pr,dataset-2115
Details	1	NKX2-1	Lung	2023-03-03	2023-02-02	2023-01-01	Chr20,45812477,45812645,5.83,-99,pr,dataset-2274	Chr20,45812477,45812645,5.83,-99,pr,dataset-2274
Details	1	PBX3	Lung	2023-01-01	0 / 0	2023-01-01	Chr20,45812325,45812554,14.2,-251,pr,dataset-2414	Chr20,45812325,45812554,14.2,-251,pr,dataset-2414
Details	4	POLR2A	Lung	2023-12-03	2023-06-01	2023-06-01	Chr20,45812573,45812915,13.4,-3,pr,dataset-2507	Chr20,45812181,45813161,21.2,-395,pr,dataset-2506
Details	2	RB1	Lung	2023-04-02	2023-02-01	2023-02-01	Chr20,45812127,45812702,5.14,-449,pr,dataset-2653	Chr20,45812095,45812647,6.84,-481,pr,dataset-2654
Details	4	RBL2	Lung	2023-08-02	2023-04-01	2023-04-01	Chr20,45812366,45813106,57.0,-210,pr,dataset-2672	Chr20,45812366,45813106,57.0,-210,pr,dataset-2672
Details	1	RELA	Lung	2023-05-05	2023-02-02	2023-03-03	Chr20,45812601,45812702,4.39,25,pr,dataset-2727	Chr20,45812872,45813044,10.9,296,pr,dataset-2727
Details	1	REST	Lung	2023-02-02	2023-01-01	2023-01-01	Chr20,45812509,45813351,6.53,-67,pr,dataset-2764	Chr20,45812509,45813351,6.53,-67,pr,dataset-2764
Details	1	SIN3A	Lung	2023-03-03	2023-02-02	2023-01-01	Chr20,45812360,45813070,7.55,-216,pr,dataset-2908	Chr20,45812360,45813070,7.55,-216,pr,dataset-2908
Details	1	SIX5	Lung	2023-04-04	2023-02-02	2023-02-02	Chr20,45812524,45812678,4.03,-52,pr,dataset-2926	Chr20,45812872,45813007,4.32,296,pr,dataset-2926
Details	1	SP1	Lung	2023-02-02	2023-01-01	2023-01-01	Chr20,45812153,45813208,33.5,-423,pr,dataset-3061	Chr20,45812153,45813208,33.5,-423,pr,dataset-3061
Details	13	SPI1	Lung	27/ 2	14 / 1	13 / 1	Chr20,45812172,45812790,20.8,-404,pr,dataset-3238	Chr20,45812172,45812790,20.8,-404,pr,dataset-3238
Details	2	USF1	Lung	2023-04-02	2023-02-01	2023-02-01	Chr20,45812210,45812723,30.4,-366,pr,dataset-3708	Chr20,45812210,45812723,30.4,-366,pr,dataset-3708
Details	1	BRD4	Lymphocyte	2023-05-05	2023-02-02	2023-03-03	Chr20,45812599,45813897,11.7,23,pr,dataset-4490	Chr20,45812599,45813897,35.3,23,pr,dataset-4490
Details	2	E2F1	Lymphocyte	2023-04-02	2023-02-01	2023-02-01	Chr20,45812369,45812961,53.6,-207,pr,dataset-4493	Chr20,45812219,45813032,153.,-357,pr,dataset-4497
Details	1	EBF1	Lymphocyte	2023-04-04	2023-02-02	2023-02-02	Chr20,45812178,45813211,22.4,-398,pr,dataset-4470	Chr20,45812178,45813211,69.6,-398,pr,dataset-4470
Details	2	MYC	Lymphocyte	2023-03-01	2000-01-01	2023-02-01	Chr20,45812288,45812404,4.27,-288,pr,dataset-2145	Chr20,45812077,45812982,8.38,-499,pr,dataset-2141
Details	1	NOTCH1	Lymphocyte	2023-02-02	2023-01-01	2023-01-01	Chr20,45812159,45813143,15.1,-417,pr,dataset-2286	Chr20,45812159,45813143,15.1,-417,pr,dataset-2286
Details	1	POLR2A	Lymphocyte	2023-02-02	2023-01-01	2023-01-01	Chr20,45812170,45813181,27.7,-406,pr,dataset-2520	Chr20,45812170,45813181,27.7,-406,pr,dataset-2520
Details	1	ZNF711	Lymphocyte	2023-02-02	2023-01-01	2023-01-01	Chr20,45812744,45813042,6.98,168,pr,dataset-3859	Chr20,45812744,45813042,6.98,168,pr,dataset-3859
Details	1	BRCA1	Mesenchymal	2023-02-02	0 / 0	2023-02-02	Chr20,45805160,45805408,2.54,-741,pr,dataset-4949	Chr20,45805160,45805408,2.54,-741,pr,dataset-4949
Details	1	ELF1	Mesenchymal	2023-02-02	2023-01-01	2023-01-01	Chr20,45812403,45813171,16.3,-173,pr,dataset-867	Chr20,45812403,45813171,16.3,-173,pr,dataset-867
Details	1	FLI1	Mesenchymal	2023-02-02	2023-01-01	2023-01-01	Chr20,45812565,45813379,3.39,-11,pr,dataset-1234	Chr20,45812565,45813379,3.39,-11,pr,dataset-1234
Details	2	GABPA	Mesenchymal	2023-04-02	2023-02-01	2023-02-01	Chr20,45812831,45813088,6.75,255,pr,dataset-1437	Chr20,45812832,45813057,7.85,256,pr,dataset-1438
Details	2	WDR5	Mesenchymal	2023-04-02	2023-02-01	2023-02-01	Chr20,45812615,45812838,5.18,39,pr,dataset-3736	Chr20,45812165,45812987,7.39,-411,pr,dataset-3737
Details	1	MED1	Muscle	2023-01-01	0 / 0	2023-01-01	Chr20,45812200,45812389,4.69,-376,pr,dataset-2025	Chr20,45812200,45812389,4.69,-376,pr,dataset-2025
Details	48	SPI1	Muscle	104/ 2	51 / 1	53 / 1	Chr20,45812914,45813320,3.67,338,pr,dataset-3162	Chr20,45812068,45813047,75.0,-508,pr,dataset-3263
Details	1	BRD4	Nervous system	2023-06-06	2023-03-03	2023-03-03	Chr20,45812516,45812898,11.4,-60,pr,dataset-293	Chr20,45810986,45811356,11.5,-159,pr,dataset-293
Details	1	KDM4C	Oesophagus	2023-03-03	2023-01-01	2023-02-02	Chr20,45812486,45813451,31.0,-90,pr,dataset-1863	Chr20,45812486,45813451,31.0,-90,pr,dataset-1863
Details	2	BRD4	Other	2023-05-02	2023-02-01	2023-03-01	Chr20,45812553,45813100,7.66,-23,pr,dataset-284	Chr20,45812521,45813151,8.83,-55,pr,dataset-282
Details	1	CBFB	Other	2023-02-02	2023-01-01	2023-01-01	Chr20,45812516,45812788,7.10,-60,pr,dataset-332	Chr20,45812516,45812788,7.10,-60,pr,dataset-332
Details	1	CEBPB	Other	2023-02-02	2023-01-01	2023-01-01	Chr20,45812502,45812607,4.85,-74,pr,dataset-437	Chr20,45812502,45812607,4.85,-74,pr,dataset-437
Details	1	DDX5	Other	2023-04-04	2023-02-02	2023-02-02	Chr20,45811784,45812138,4.81,-792,pr,dataset-790	Chr20,45811784,45812138,4.81,-792,pr,dataset-790
Details	2	GATA1	Other	2000-01-01	0 / 0	2000-01-01	Chr20,45810103,45810615,7.59,-247,pr,dataset-1457	Chr20,45810103,45810615,7.59,-247,pr,dataset-1457
Details	1	KLF9	Other	2023-02-02	2023-01-01	2023-01-01	Chr20,45812068,45813029,38.8,-508,pr,dataset-1904	Chr20,45812068,45813029,38.8,-508,pr,dataset-1904
Details	1	MITF	Other	2023-02-02	2023-01-01	2023-01-01	Chr20,45813074,45813278,4.20,498,pr,dataset-2043	Chr20,45813074,45813278,4.20,498,pr,dataset-2043
Details	1	MYC	Other	2023-01-01	0 / 0	2023-01-01	Chr20,45812263,45812378,3.95,-313,pr,dataset-2149	Chr20,45812263,45812378,3.95,-313,pr,dataset-2149
Details	1	ONECUT1	Other	2023-02-02	2023-01-01	2023-01-01	Chr20,45812507,45812649,8.20,-69,pr,dataset-2373	Chr20,45812507,45812649,8.20,-69,pr,dataset-2373
Details	1	PAX3	Other	2023-01-01	0 / 0	2023-01-01	Chr20,45812342,45812450,3.58,-234,pr,dataset-2397	Chr20,45812342,45812450,3.58,-234,pr,dataset-2397
Details	1	POLR2A	Other	2023-05-05	2023-02-02	2023-03-03	Chr20,45812576,45812821,12.4,0,pr,dataset-2503	Chr20,45812576,45812821,12.4,0,pr,dataset-2503
Details	3	SMARCA4	Other	2023-07-02	2000-02-01	2023-05-01	Chr20,45812671,45812962,5.82,95,pr,dataset-2990	Chr20,45811969,45812184,6.10,-607,pr,dataset-2991
Details	1	SP2	Other	2023-02-02	2023-01-01	2023-01-01	Chr20,45812332,45812682,19.3,-244,pr,dataset-3074	Chr20,45812332,45812682,19.3,-244,pr,dataset-3074
Details	13	SPI1	Other	25/ 1	2000-12-01	13 / 1	Chr20,45812345,45812637,19.5,-231,pr,dataset-3271	Chr20,45811961,45813189,33.5,-615,pr,dataset-3090
Details	1	TAL1	Other	2023-01-01	0 / 0	2023-01-01	Chr20,45810314,45810482,9.27,-226,pr,dataset-3495	Chr20,45810314,45810482,9.27,-226,pr,dataset-3495
Details	1	POLR2A	Pancreas	2023-09-09	2023-06-06	2023-03-03	Chr20,45811944,45813363,14.2,-632,pr,dataset-2530	Chr20,45811944,45813363,14.2,-632,pr,dataset-2530
Details	1	STAG1	Pancreas	2023-02-02	2023-01-01	2023-01-01	Chr20,45812600,45813084,5.14,24,pr,dataset-3378	Chr20,45812600,45813084,5.14,24,pr,dataset-3378
Details	1	FOXA1	Pancreatic Ductal	2023-02-02	2023-01-01	2023-01-01	Chr20,45812339,45812889,9.39,-237,pr,dataset-4202	Chr20,45812339,45812889,9.39,-237,pr,dataset-4202
Details	1	KLF4	Pancreatic Ductal	2023-04-04	2023-02-02	2023-02-02	Chr20,45812025,45812994,11.5,-551,pr,dataset-4207	Chr20,45812025,45812994,18.4,-551,pr,dataset-4207
Details	1	KLF5	Pancreatic Ductal	2023-02-02	2023-01-01	2023-01-01	Chr20,45811991,45813014,11.7,-585,pr,dataset-4205	Chr20,45811991,45813014,11.7,-585,pr,dataset-4205
Details	7	SPI1	Penis	14/ 2	2023-07-01	2023-07-01	Chr20,45812236,45812699,19.8,-340,pr,dataset-3265	Chr20,45812124,45812779,21.0,-452,pr,dataset-3228
Details	1	GATA1	Peripheral blood	2023-01-01	0 / 0	2023-01-01	Chr20,45810218,45810521,23.1,-235,pr,dataset-5111	Chr20,45810218,45810521,23.1,-235,pr,dataset-5111
Details	5	SPI1	Placenta	2023-10-02	2023-05-01	2023-05-01	Chr20,45812171,45812802,4.97,-405,pr,dataset-3120	Chr20,45812149,45812807,29.3,-427,pr,dataset-3253
Details	1	MAZ	Primitive interlobular tissue	2023-08-08	2023-05-05	2023-03-03	Chr20,45812180,45813466,10.7,-396,pr,dataset-4174	Chr20,45812180,45813466,20.9,-396,pr,dataset-4174
Details	1	CBX8	Prostate	2023-02-02	2023-01-01	2023-01-01	Chr20,45811856,45813423,7.54,-720,pr,dataset-351	Chr20,45811856,45813423,7.54,-720,pr,dataset-351
Details	1	E2F1	Prostate	2023-02-02	2023-01-01	2023-01-01	Chr20,45812477,45812813,9.16,-99,pr,dataset-4648	Chr20,45812477,45812813,9.16,-99,pr,dataset-4648
Details	1	FOXA1	Prostate	2023-03-03	2023-02-02	2023-01-01	Chr20,45812548,45812665,5.43,-28,pr,dataset-1328	Chr20,45814543,45814678,6.08,1967,gb,dataset-1328
Details	1	HDAC1	Prostate	2023-02-02	2023-01-01	2023-01-01	Chr20,45812601,45812977,19.2,25,pr,dataset-1589	Chr20,45812601,45812977,19.2,25,pr,dataset-1589
Details	1	HDAC2	Prostate	2023-02-02	2023-01-01	2023-01-01	Chr20,45812571,45813110,13.1,-5,pr,dataset-1598	Chr20,45812571,45813110,13.1,-5,pr,dataset-1598
Details	1	EP300	Renal cortex	2023-03-03	2023-01-01	2023-02-02	Chr20,45812770,45813190,3.60,194,pr,dataset-3895	Chr20,45811916,45812292,14.9,-660,pr,dataset-3895
Details	8	SPI1	Renal cortex	16/ 2	2023-08-01	2023-08-01	Chr20,45812169,45812654,17.9,-407,pr,dataset-3231	Chr20,45812131,45812814,19.2,-445,pr,dataset-3183
Details	11	SPI1	Renal pelvis	23/ 2	2023-11-01	2023-12-01	Chr20,45812179,45812661,19.1,-397,pr,dataset-3227	Chr20,45812179,45812661,19.1,-397,pr,dataset-3227
Details	2	BRD4	Retina	2023-06-03	2023-03-01	2023-03-01	Chr20,45812346,45813034,18.9,-230,pr,dataset-4931	Chr20,45812114,45813168,47.2,-462,pr,dataset-4934
Details	1	E2F4	Retinal	2023-02-02	2023-01-01	2023-01-01	Chr20,45812493,45812753,10.0,-83,pr,dataset-819	Chr20,45812493,45812753,10.0,-83,pr,dataset-819
Details	1	KLF4	Skin	2023-03-03	2023-02-02	2023-01-01	Chr20,45812224,45812362,4.41,-352,pr,dataset-1890	Chr20,45812224,45812362,4.41,-352,pr,dataset-1890
Details	2	MYC	Skin	2023-03-01	2000-01-01	2023-02-01	Chr20,45812243,45812603,5.22,-333,pr,dataset-2151	Chr20,45812243,45812603,5.22,-333,pr,dataset-2151
Details	16	SPI1	Skin	32/ 2	16 / 1	16 / 1	Chr20,45812194,45812732,15.1,-382,pr,dataset-3239	Chr20,45812176,45812755,24.4,-400,pr,dataset-3146
Details	1	TFAP2C	Skin	2023-02-02	2023-01-01	2023-01-01	Chr20,45812123,45812702,17.1,-453,pr,dataset-3602	Chr20,45812123,45812702,17.1,-453,pr,dataset-3602
Details	4	SPI1	Spinal cord	2023-10-02	2023-04-01	2023-06-01	Chr20,45812170,45812752,25.7,-406,pr,dataset-3216	Chr20,45812078,45812895,45.4,-498,pr,dataset-3172
Details	1	CTCF	Spleen	2023-01-01	0 / 0	2023-01-01	Chr20,45812250,45812503,5.85,-326,pr,dataset-627	Chr20,45812250,45812503,5.85,-326,pr,dataset-627
Details	1	GATA4	Stomach	2023-02-02	2023-01-01	2023-01-01	Chr20,45812540,45812750,3.22,-36,pr,dataset-1497	Chr20,45812540,45812750,3.22,-36,pr,dataset-1497
Details	1	KLF5	Stomach	2023-01-01	0 / 0	2023-01-01	Chr20,45812227,45812371,4.83,-349,pr,dataset-1899	Chr20,45812227,45812371,4.83,-349,pr,dataset-1899
Details	9	SPI1	Stomach	18/ 2	2023-09-01	2023-09-01	Chr20,45812131,45812746,17.6,-445,pr,dataset-3221	Chr20,45812072,45812805,28.7,-504,pr,dataset-3148
Details	1	SPI1	Testes	2023-02-02	2023-01-01	2023-01-01	Chr20,45812128,45812783,17.0,-448,pr,dataset-3153	Chr20,45812128,45812783,17.0,-448,pr,dataset-3153
Details	3	SPI1	Umbilical cord blood	2023-07-02	2023-03-01	2023-04-01	Chr20,45812185,45812804,12.8,-391,pr,dataset-3247	Chr20,45812185,45812804,12.8,-391,pr,dataset-3247
Details	1	MAX	Uterus	2023-02-02	2023-01-01	2023-01-01	Chr20,45812163,45813028,8.22,-413,pr,dataset-1973	Chr20,45812163,45813028,8.22,-413,pr,dataset-1973
Details	1	NFIC	Uterus	2023-02-02	2023-01-01	2023-01-01	Chr20,45812534,45812846,4.03,-42,pr,dataset-2243	Chr20,45812534,45812846,4.03,-42,pr,dataset-2243
Details	1	POLR2A	Uterus	2023-07-07	2023-05-05	2023-02-02	Chr20,45812100,45813483,17.1,-476,pr,dataset-2516	Chr20,45812100,45813483,17.1,-476,pr,dataset-2516
Details	1	TAF1	Uterus	2023-02-02	2023-01-01	2023-01-01	Chr20,45812455,45813082,10.1,-121,pr,dataset-3477	Chr20,45812455,45813082,10.1,-121,pr,dataset-3477
Details	1	USF1	Uterus	2023-02-02	2023-01-01	2023-01-01	Chr20,45812170,45812796,11.6,-406,pr,dataset-3712	Chr20,45812170,45812796,11.6,-406,pr,dataset-3712
Details	1	YY1	Uterus	2023-02-02	2023-01-01	2023-01-01	Chr20,45812185,45812965,3.96,-391,pr,dataset-3769	Chr20,45812185,45812965,3.96,-391,pr,dataset-3769
Details	1	ZBTB7A	Uterus	2023-04-04	2023-02-02	2023-02-02	Chr20,45812690,45812934,3.80,114,pr,dataset-3798	Chr20,45813004,45813127,3.85,428,pr,dataset-3798
Details	1	ELK3	Vein	2023-04-04	2023-02-02	2023-02-02	Chr20,45812313,45812690,15.0,-263,pr,dataset-879	Chr20,45812313,45812690,15.0,-263,pr,dataset-879
Details	1	ETS1	Vein	2023-02-02	2023-01-01	2023-01-01	Chr20,45812670,45812842,5.98,94,pr,dataset-1155	Chr20,45812670,45812842,5.98,94,pr,dataset-1155
Details	1	MAX	Vein	2023-04-04	2023-01-01	2023-03-03	Chr20,45812563,45812691,5.71,-13,pr,dataset-1960	Chr20,45812231,45812513,14.5,-345,pr,dataset-1960
Details	2	MYC	Vein	2023-06-03	2023-02-01	2023-04-02	Chr20,45812548,45812700,8.17,-28,pr,dataset-2134	Chr20,45812216,45812442,19.9,-360,pr,dataset-2134
Details	2	POLR2A	Vein	2023-04-02	2023-02-01	2023-02-01	Chr20,45812217,45812762,5.70,-359,pr,dataset-2535	Chr20,45812210,45812756,15.6,-366,pr,dataset-2471

## Sheet: TCGA Validated TFs
ACC	BLCA	BRCA	CESC	CHOL	COAD	DLBC	ESCA	GBM	HNSC	KICH	KIRC	KIRP	LAML	LGG	LIHC	LUAD	LUSC	MESO	OV	PAAD	PCPG	PRAD	READ	SARC	SKCM	STAD	TGCT	THCA	THYM	UCEC	UCS	UVM
ATF3	SOX2	Sp1	GATA3	MITF	Sp1	PAX5	MYC	RUNX1	EGR1	MITF	EGR1		JUN		MITF	FLI1	SOX2	PAX5				Foxa2	CREB1	FOXM1		YY1	E2F1	PAX3			FOXA2	Sp1
	Gli2	FOXA1	KLF5	EBF1	E2F1	NKX2-1	E2F1						CEBPB		POU2F1	CEBPB						FoxM1	SP1	MITF		SP1						RUNX1
		EGR1		SOX2												TAL1						MYC	KLF5
		SOX2		ATF3												NKX2-1							SOX2
		MYB
		YY1
		KLF5
		ATF3
		ESR1
		RUNX1
		MYC
		FOXM1
		ZBTB7A
		FOXA2
		GATA3
		JUND
		E2F1
		TFAP2C
		GATA4
		GATA1
		GATA2
		CTCF
		CREB1
		TFDP1
		KLF4
		SPDEF
		REST
		BARX2
		Gli2
		ETS1
		FLI1
		ELK3

## Sheet: lncRNAs
ID	Accession	Target	TargetID	Experiment	Literature	Tissue
hsa-mir-140-3p	MIMAT0004597	LINC01134	100133612	CLIP-Seq	24297251	Unspecified
hsa-mir-140-3p	MIMAT0004597	SNHG12	85028	CLIP-Seq	24297251	Unspecified
hsa-mir-140-3p	MIMAT0004597	MIR29B2CHG	100128537	CLIP-Seq	24297251	Unspecified
hsa-mir-140-3p	MIMAT0004597	MIR29B2CHG	100128537	CLIP-Seq	24297251	Unspecified
hsa-mir-140-3p	MIMAT0004597	LINC00852	84657	CLIP-Seq	24297251	Unspecified
hsa-mir-140-3p	MIMAT0004597	LINC00852	84657	CLIP-Seq	24297251	Unspecified
hsa-mir-140-3p	MIMAT0004597	UBA6-AS1	550112	CLIP-Seq	24297251	Unspecified
hsa-mir-140-3p	MIMAT0004597	FAM198B-AS1	285505	CLIP-Seq	24297251	Unspecified
hsa-mir-140-3p	MIMAT0004597	LINC01385	106144542	CLIP-Seq	24297251	Unspecified
hsa-mir-140-3p	MIMAT0004597	TMEM161B-AS1	100505894	CLIP-Seq	24297251	Unspecified
hsa-mir-140-3p	MIMAT0004597	EPB41L4A-AS1	114915	CLIP-Seq	24297251	Unspecified
hsa-mir-140-3p	MIMAT0004597	HCG18	414777	CLIP-Seq	24297251	Unspecified
hsa-mir-140-3p	MIMAT0004597	LINC00473	90632	CLIP-Seq	24297251	Unspecified
hsa-mir-140-3p	MIMAT0004597	LINC00265	349114	CLIP-Seq	24297251	Unspecified
hsa-mir-140-3p	MIMAT0004597	STAG3L5P-PVRIG2P-PILRB	101752399	CLIP-Seq	24297251	Unspecified
hsa-mir-140-3p	MIMAT0004597	ZNF252P-AS1	286103	CLIP-Seq	24297251	Unspecified
hsa-mir-140-3p	MIMAT0004597	MIR600HG	81571	CLIP-Seq	24297251	Unspecified
hsa-mir-140-3p	MIMAT0004597	LINC00963	100506190	CLIP-Seq	24297251	Unspecified
hsa-mir-140-3p	MIMAT0004597	LINC01515	101928913	CLIP-Seq	24297251	Unspecified
hsa-mir-140-3p	MIMAT0004597	KCNQ1OT1	10984	CLIP-Seq	24297251	Unspecified
hsa-mir-140-3p	MIMAT0004597	KCNQ1OT1	10984	CLIP-Seq	24297251	Unspecified
hsa-mir-140-3p	MIMAT0004597	KCNQ1OT1	10984	CLIP-Seq	24297251	Unspecified
hsa-mir-140-3p	MIMAT0004597	KCNQ1OT1	10984	CLIP-Seq	24297251	Unspecified
hsa-mir-140-3p	MIMAT0004597	KCNQ1OT1	10984	CLIP-Seq	24297251	Unspecified
hsa-mir-140-3p	MIMAT0004597	KCNQ1OT1	10984	CLIP-Seq	24297251	Unspecified
hsa-mir-140-3p	MIMAT0004597	KCNQ1OT1	10984	CLIP-Seq	24297251	Unspecified
hsa-mir-140-3p	MIMAT0004597	KCNQ1OT1	10984	CLIP-Seq	24297251	Unspecified
hsa-mir-140-3p	MIMAT0004597	KCNQ1OT1	10984	CLIP-Seq	24297251	Unspecified
hsa-mir-140-3p	MIMAT0004597	KCNQ1OT1	10984	CLIP-Seq	24297251	Unspecified
hsa-mir-140-3p	MIMAT0004597	LINC00294	283267	CLIP-Seq	24297251	Unspecified
hsa-mir-140-3p	MIMAT0004597	SNHG1	23642	CLIP-Seq	24297251	Unspecified
hsa-mir-140-3p	MIMAT0004597	NEAT1	283131	CLIP-Seq	24297251	Unspecified
hsa-mir-140-3p	MIMAT0004597	N4BP2L2-IT2	116828	CLIP-Seq	24297251	Unspecified
hsa-mir-140-3p	MIMAT0004597	MIR17HG	407975	CLIP-Seq	24297251	Unspecified
hsa-mir-140-3p	MIMAT0004597	LINC02298	102723354	CLIP-Seq	24297251	Unspecified
hsa-mir-140-3p	MIMAT0004597	RAD51-AS1	100505648	CLIP-Seq	24297251	Unspecified
hsa-mir-140-3p	MIMAT0004597	OIP5-AS1	729082	CLIP-Seq	24297251	Unspecified
hsa-mir-140-3p	MIMAT0004597	OIP5-AS1	729082	CLIP-Seq	24297251	Unspecified
hsa-mir-140-3p	MIMAT0004597	IQCH-AS1	100506686	CLIP-Seq	24297251	Unspecified
hsa-mir-140-3p	MIMAT0004597	NPTN-IT1	101241892	CLIP-Seq	24297251	Unspecified
hsa-mir-140-3p	MIMAT0004597	CPEB1-AS1	283692	CLIP-Seq	24297251	Unspecified
hsa-mir-140-3p	MIMAT0004597	MMP25-AS1	100507419	CLIP-Seq	24297251	Unspecified
hsa-mir-140-3p	MIMAT0004597	MIR193BHG	100129781	CLIP-Seq	24297251	Unspecified
hsa-mir-140-3p	MIMAT0004597	MIR497HG	100506755	CLIP-Seq	24297251	Unspecified
hsa-mir-140-3p	MIMAT0004597	MIR497HG	100506755	CLIP-Seq	24297251	Unspecified
hsa-mir-140-3p	MIMAT0004597	SNHG20	654434	CLIP-Seq	24297251	Unspecified
hsa-mir-140-3p	MIMAT0004597	LINC00482	284185	CLIP-Seq	24297251	Unspecified
hsa-mir-140-3p	MIMAT0004597	TMEM147-AS1	100506469	CLIP-Seq	24297251	Unspecified
hsa-mir-140-3p	MIMAT0004597	LINC00261	140828	CLIP-Seq	24297251	Unspecified
hsa-mir-140-3p	MIMAT0004597	MIR663AHG	284801	CLIP-Seq	24297251	Unspecified
hsa-mir-140-3p	MIMAT0004597	LINC00494	284749	CLIP-Seq	24297251	Unspecified
hsa-mir-140-3p	MIMAT0004597	LINC00313	114038	CLIP-Seq	24297251	Unspecified
hsa-mir-140-3p	MIMAT0004597	TSPEAR-AS2	114043	CLIP-Seq	24297251	Unspecified
hsa-mir-140-3p	MIMAT0004597	LINC01311	100652736	CLIP-Seq	24297251	Unspecified
hsa-mir-140-3p	MIMAT0004597	TUG1	55000	CLIP-Seq	24297251	Unspecified
hsa-mir-140-3p	MIMAT0004597	TUG1	55000	CLIP-Seq	24297251	Unspecified
hsa-mir-140-3p	MIMAT0004597	C22orf34	348645	CLIP-Seq	24297251	Unspecified
hsa-mir-140-3p	MIMAT0004597	LINC00685	283981	CLIP-Seq	24297251	Unspecified
hsa-mir-140-3p	MIMAT0004597	XIST	7503	CLIP-Seq	24297251	Unspecified
hsa-mir-140-3p	MIMAT0004597	JPX	554203	CLIP-Seq	24297251	Unspecified
hsa-mir-140-3p	MIMAT0004597	LINC00894	100272228	CLIP-Seq	24297251	Unspecified
hsa-mir-140-3p	MIMAT0004597	LINC00685	283981	CLIP-Seq	24297251	Unspecified
hsa-mir-16-5p	MIMAT0000069	LINC01128	643837	CLIP-Seq	24297251	Unspecified
hsa-mir-16-5p	MIMAT0000069	TNFRSF14-AS1	115110	CLIP-Seq	24297251	Unspecified
hsa-mir-16-5p	MIMAT0000069	SNHG12	85028	CLIP-Seq	24297251	Unspecified
hsa-mir-16-5p	MIMAT0000069	SLFNL1-AS1	100507178	CLIP-Seq	24297251	Unspecified
hsa-mir-16-5p	MIMAT0000069	SLFNL1-AS1	100507178	CLIP-Seq	24297251	Unspecified
hsa-mir-16-5p	MIMAT0000069	ERI3-IT1	100874278	CLIP-Seq	24297251	Unspecified
hsa-mir-16-5p	MIMAT0000069	RASAL2-AS1	100302401	CLIP-Seq	24297251	Unspecified
hsa-mir-16-5p	MIMAT0000069	RASAL2-AS1	100302401	CLIP-Seq	24297251	Unspecified
hsa-mir-16-5p	MIMAT0000069	MIR29B2CHG	100128537	CLIP-Seq	24297251	Unspecified
hsa-mir-16-5p	MIMAT0000069	MIR29B2CHG	100128537	CLIP-Seq	24297251	Unspecified
hsa-mir-16-5p	MIMAT0000069	LINC01703	105373113	CLIP-Seq	24297251	Unspecified
hsa-mir-16-5p	MIMAT0000069	PCBP1-AS1	400960	CLIP-Seq	24297251	Unspecified
hsa-mir-16-5p	MIMAT0000069	PAX8-AS1	654433	CLIP-Seq	24297251	Unspecified
hsa-mir-16-5p	MIMAT0000069	TEX41	401014	CLIP-Seq	24297251	Unspecified
hsa-mir-16-5p	MIMAT0000069	LINC02478	100505984	CLIP-Seq	24297251	Unspecified
hsa-mir-16-5p	MIMAT0000069	CERS6-AS1	100861402	CLIP-Seq	24297251	Unspecified
hsa-mir-16-5p	MIMAT0000069	TTN-AS1	100506866	CLIP-Seq	24297251	Unspecified
hsa-mir-16-5p	MIMAT0000069	THUMPD3-AS1	440944	CLIP-Seq	24297251	Unspecified
hsa-mir-16-5p	MIMAT0000069	LINC00852	84657	CLIP-Seq	24297251	Unspecified
hsa-mir-16-5p	MIMAT0000069	FGD5-AS1	100505641	CLIP-Seq	24297251	Unspecified
hsa-mir-16-5p	MIMAT0000069	LINC02035	100129550	CLIP-Seq	24297251	Unspecified
hsa-mir-16-5p	MIMAT0000069	MBNL1-AS1	401093	CLIP-Seq	24297251	Unspecified
hsa-mir-16-5p	MIMAT0000069	DLG1-AS1	100507086	CLIP-Seq	24297251	Unspecified
hsa-mir-16-5p	MIMAT0000069	AFAP1-AS1	84740	CLIP-Seq	24297251	Unspecified
hsa-mir-16-5p	MIMAT0000069	UBA6-AS1	550112	CLIP-Seq	24297251	Unspecified
hsa-mir-16-5p	MIMAT0000069	LINC02434	105377606	CLIP-Seq	24297251	Unspecified
hsa-mir-16-5p	MIMAT0000069	LINC02434	105377606	CLIP-Seq	24297251	Unspecified
hsa-mir-16-5p	MIMAT0000069	SLC9A3-AS1	100288152	CLIP-Seq	24297251	Unspecified
hsa-mir-16-5p	MIMAT0000069	SLC9A3-AS1	100288152	CLIP-Seq	24297251	Unspecified
hsa-mir-16-5p	MIMAT0000069	BASP1-AS1	285696	CLIP-Seq	24297251	Unspecified
hsa-mir-16-5p	MIMAT0000069	EPB41L4A-AS1	114915	CLIP-Seq	24297251	Unspecified
hsa-mir-16-5p	MIMAT0000069	LINC01184	644873	CLIP-Seq	24297251	Unspecified
hsa-mir-16-5p	MIMAT0000069	HCG18	414777	CLIP-Seq	24297251	Unspecified
hsa-mir-16-5p	MIMAT0000069	HCG18	414777	CLIP-Seq	24297251	Unspecified
hsa-mir-16-5p	MIMAT0000069	HCG18	414777	CLIP-Seq	24297251	Unspecified
hsa-mir-16-5p	MIMAT0000069	HCG17	414778	CLIP-Seq	24297251	Unspecified
hsa-mir-16-5p	MIMAT0000069	HCG18	414777	CLIP-Seq	24297251	Unspecified
hsa-mir-16-5p	MIMAT0000069	TRAF3IP2-AS1	643749	CLIP-Seq	24297251	Unspecified
hsa-mir-16-5p	MIMAT0000069	LINC00473	90632	CLIP-Seq	24297251	Unspecified
hsa-mir-16-5p	MIMAT0000069	LINC00473	90632	CLIP-Seq	24297251	Unspecified
hsa-mir-16-5p	MIMAT0000069	LINC00473	90632	CLIP-Seq	24297251	Unspecified
hsa-mir-16-5p	MIMAT0000069	TRG-AS1	100506776	CLIP-Seq	24297251	Unspecified
hsa-mir-16-5p	MIMAT0000069	DLX6-AS1	285987	CLIP-Seq	24297251	Unspecified
hsa-mir-16-5p	MIMAT0000069	STAG3L5P-PVRIG2P-PILRB	101752399	CLIP-Seq	24297251	Unspecified
hsa-mir-16-5p	MIMAT0000069	STAG3L5P-PVRIG2P-PILRB	101752399	CLIP-Seq	24297251	Unspecified
hsa-mir-16-5p	MIMAT0000069	STAG3L5P-PVRIG2P-PILRB	101752399	CLIP-Seq	24297251	Unspecified
hsa-mir-16-5p	MIMAT0000069	STAG3L5P-PVRIG2P-PILRB	101752399	CLIP-Seq	24297251	Unspecified
hsa-mir-16-5p	MIMAT0000069	STAG3L5P-PVRIG2P-PILRB	101752399	CLIP-Seq	24297251	Unspecified
hsa-mir-16-5p	MIMAT0000069	EXTL3-AS1	101929402	CLIP-Seq	24297251	Unspecified
hsa-mir-16-5p	MIMAT0000069	CASC9	101805492	CLIP-Seq	24297251	Unspecified
hsa-mir-16-5p	MIMAT0000069	AZIN1-AS1	100506753	CLIP-Seq	24297251	Unspecified
hsa-mir-16-5p	MIMAT0000069	RNF139-AS1	101927612	CLIP-Seq	24297251	Unspecified
hsa-mir-16-5p	MIMAT0000069	PVT1	5820	CLIP-Seq	24297251	Unspecified
hsa-mir-16-5p	MIMAT0000069	CDKN2B-AS1	100048912	CLIP-Seq	24297251	Unspecified
hsa-mir-16-5p	MIMAT0000069	STX17-AS1	441461	CLIP-Seq	24297251	Unspecified
hsa-mir-16-5p	MIMAT0000069	GSN-AS1	57000	CLIP-Seq	24297251	Unspecified
hsa-mir-16-5p	MIMAT0000069	MIR600HG	81571	CLIP-Seq	24297251	Unspecified
hsa-mir-16-5p	MIMAT0000069	SLC25A25-AS1	100289019	CLIP-Seq	24297251	Unspecified
hsa-mir-16-5p	MIMAT0000069	C9orf163	158055	CLIP-Seq	24297251	Unspecified
hsa-mir-16-5p	MIMAT0000069	LINC00707	100507127	CLIP-Seq	24297251	Unspecified
hsa-mir-16-5p	MIMAT0000069	PROSER2-AS1	219731	CLIP-Seq	24297251	Unspecified
hsa-mir-16-5p	MIMAT0000069	LINC00843	113218477	CLIP-Seq	24297251	Unspecified
hsa-mir-16-5p	MIMAT0000069	BMS1P4	729096	CLIP-Seq	24297251	Unspecified
hsa-mir-16-5p	MIMAT0000069	ZSWIM8-AS1	100507331	CLIP-Seq	24297251	Unspecified
hsa-mir-16-5p	MIMAT0000069	ZMIZ1-AS1	283050	CLIP-Seq	24297251	Unspecified
hsa-mir-16-5p	MIMAT0000069	NUTM2B-AS1	101060691	CLIP-Seq	24297251	Unspecified
hsa-mir-16-5p	MIMAT0000069	NUTM2B-AS1	101060691	CLIP-Seq	24297251	Unspecified
hsa-mir-16-5p	MIMAT0000069	NUTM2A-AS1	728190	CLIP-Seq	24297251	Unspecified
hsa-mir-16-5p	MIMAT0000069	NUTM2A-AS1	728190	CLIP-Seq	24297251	Unspecified
hsa-mir-16-5p	MIMAT0000069	KCNQ1OT1	10984	CLIP-Seq	24297251	Unspecified
hsa-mir-16-5p	MIMAT0000069	KCNQ1OT1	10984	CLIP-Seq	24297251	Unspecified
hsa-mir-16-5p	MIMAT0000069	SNHG1	23642	CLIP-Seq	24297251	Unspecified
hsa-mir-16-5p	MIMAT0000069	NEAT1	283131	CLIP-Seq	24297251	Unspecified
hsa-mir-16-5p	MIMAT0000069	NEAT1	283131	CLIP-Seq	24297251	Unspecified
hsa-mir-16-5p	MIMAT0000069	NEAT1	283131	CLIP-Seq	24297251	Unspecified
hsa-mir-16-5p	MIMAT0000069	C1RL-AS1	283314	CLIP-Seq	24297251	Unspecified
hsa-mir-16-5p	MIMAT0000069	C1RL-AS1	283314	CLIP-Seq	24297251	Unspecified
hsa-mir-16-5p	MIMAT0000069	HOXC-AS3	100874365	CLIP-Seq	24297251	Unspecified
hsa-mir-16-5p	MIMAT0000069	AGAP2-AS1	100130776	CLIP-Seq	24297251	Unspecified
hsa-mir-16-5p	MIMAT0000069	HELLPAR	101101692	CLIP-Seq	24297251	Unspecified
hsa-mir-16-5p	MIMAT0000069	HELLPAR	101101692	CLIP-Seq	24297251	Unspecified
hsa-mir-16-5p	MIMAT0000069	HELLPAR	101101692	CLIP-Seq	24297251	Unspecified
hsa-mir-16-5p	MIMAT0000069	LINC00943	100507206	CLIP-Seq	24297251	Unspecified
hsa-mir-16-5p	MIMAT0000069	TMEM132D-AS1	283352	CLIP-Seq	24297251	Unspecified
hsa-mir-16-5p	MIMAT0000069	ATXN8OS	6315	CLIP-Seq	24297251	Unspecified
hsa-mir-16-5p	MIMAT0000069	ATXN8OS	6315	CLIP-Seq	24297251	Unspecified
hsa-mir-16-5p	MIMAT0000069	ATXN8OS	6315	CLIP-Seq	24297251	Unspecified
hsa-mir-16-5p	MIMAT0000069	LINC00641	283624	CLIP-Seq	24297251	Unspecified
hsa-mir-16-5p	MIMAT0000069	G2E3-AS1	105370431	CLIP-Seq	24297251	Unspecified
hsa-mir-16-5p	MIMAT0000069	SLC25A21-AS1	100129794	CLIP-Seq	24297251	Unspecified
hsa-mir-16-5p	MIMAT0000069	LINC00639	283547	CLIP-Seq	24297251	Unspecified
hsa-mir-16-5p	MIMAT0000069	PSMA3-AS1	379025	CLIP-Seq	24297251	Unspecified
hsa-mir-16-5p	MIMAT0000069	ACTN1-AS1	161159	CLIP-Seq	24297251	Unspecified
hsa-mir-16-5p	MIMAT0000069	MEG3	55384	CLIP-Seq	24297251	Unspecified
hsa-mir-16-5p	MIMAT0000069	MEG8	79104	CLIP-Seq	24297251	Unspecified
hsa-mir-16-5p	MIMAT0000069	LINC00638	196872	CLIP-Seq	24297251	Unspecified
hsa-mir-16-5p	MIMAT0000069	LINC00638	196872	CLIP-Seq	24297251	Unspecified
hsa-mir-16-5p	MIMAT0000069	FAM30A	9834	CLIP-Seq	24297251	Unspecified
hsa-mir-16-5p	MIMAT0000069	ARHGAP11B	89839	CLIP-Seq	24297251	Unspecified
hsa-mir-16-5p	MIMAT0000069	GABPB1-AS1	100129387	CLIP-Seq	24297251	Unspecified
hsa-mir-16-5p	MIMAT0000069	GABPB1-AS1	100129387	CLIP-Seq	24297251	Unspecified
hsa-mir-16-5p	MIMAT0000069	IQCH-AS1	100506686	CLIP-Seq	24297251	Unspecified
hsa-mir-16-5p	MIMAT0000069	LINC01578	100507217	CLIP-Seq	24297251	Unspecified
hsa-mir-16-5p	MIMAT0000069	ERVK13-1	100507321	CLIP-Seq	24297251	Unspecified
hsa-mir-16-5p	MIMAT0000069	ZNF213-AS1	100507458	CLIP-Seq	24297251	Unspecified
hsa-mir-16-5p	MIMAT0000069	SLX1B-SULT1A4	100526831	CLIP-Seq	24297251	Unspecified
hsa-mir-16-5p	MIMAT0000069	LINC02128	107983964	CLIP-Seq	24297251	Unspecified
hsa-mir-16-5p	MIMAT0000069	LINC00922	283867	CLIP-Seq	24297251	Unspecified
hsa-mir-16-5p	MIMAT0000069	LINC01572	101927957	CLIP-Seq	24297251	Unspecified
hsa-mir-16-5p	MIMAT0000069	LINC01572	101927957	CLIP-Seq	24297251	Unspecified
hsa-mir-16-5p	MIMAT0000069	FENDRR	400550	CLIP-Seq	24297251	Unspecified
hsa-mir-16-5p	MIMAT0000069	MIR497HG	100506755	CLIP-Seq	24297251	Unspecified
hsa-mir-16-5p	MIMAT0000069	LINC00324	284029	CLIP-Seq	24297251	Unspecified
hsa-mir-16-5p	MIMAT0000069	TBX2-AS1	103689912	CLIP-Seq	24297251	Unspecified
hsa-mir-16-5p	MIMAT0000069	SNHG25	105376843	CLIP-Seq	24297251	Unspecified
hsa-mir-16-5p	MIMAT0000069	SOX9-AS1	400618	CLIP-Seq	24297251	Unspecified
hsa-mir-16-5p	MIMAT0000069	LINC00511	400619	CLIP-Seq	24297251	Unspecified
hsa-mir-16-5p	MIMAT0000069	SNHG16	100507246	CLIP-Seq	24297251	Unspecified
hsa-mir-16-5p	MIMAT0000069	TNRC6C-AS1	100131096	CLIP-Seq	24297251	Unspecified
hsa-mir-16-5p	MIMAT0000069	PARD6G-AS1	100130522	CLIP-Seq	24297251	Unspecified
hsa-mir-16-5p	MIMAT0000069	LINC00662	148189	CLIP-Seq	24297251	Unspecified
hsa-mir-16-5p	MIMAT0000069	LINC00662	148189	CLIP-Seq	24297251	Unspecified
hsa-mir-16-5p	MIMAT0000069	LINC00662	148189	CLIP-Seq	24297251	Unspecified
hsa-mir-16-5p	MIMAT0000069	SCGB1B2P	643719	CLIP-Seq	24297251	Unspecified
hsa-mir-16-5p	MIMAT0000069	TMEM147-AS1	100506469	CLIP-Seq	24297251	Unspecified
hsa-mir-16-5p	MIMAT0000069	LINC00665	100506930	CLIP-Seq	24297251	Unspecified
hsa-mir-16-5p	MIMAT0000069	LIPE-AS1	100996307	CLIP-Seq	24297251	Unspecified
hsa-mir-16-5p	MIMAT0000069	MZF1-AS1	100131691	CLIP-Seq	24297251	Unspecified
hsa-mir-16-5p	MIMAT0000069	SMIM25	100506115	CLIP-Seq	24297251	Unspecified
hsa-mir-16-5p	MIMAT0000069	LINC00649	100506334	CLIP-Seq	24297251	Unspecified
hsa-mir-16-5p	MIMAT0000069	TRPM2-AS	101928607	CLIP-Seq	24297251	Unspecified
hsa-mir-16-5p	MIMAT0000069	TSPEAR-AS2	114043	CLIP-Seq	24297251	Unspecified
hsa-mir-16-5p	MIMAT0000069	LINC01547	84536	CLIP-Seq	24297251	Unspecified
hsa-mir-16-5p	MIMAT0000069	MCM3AP-AS1	114044	CLIP-Seq	24297251	Unspecified
hsa-mir-16-5p	MIMAT0000069	MCM3AP-AS1	114044	CLIP-Seq	24297251	Unspecified
hsa-mir-16-5p	MIMAT0000069	TUG1	55000	CLIP-Seq	24297251	Unspecified
hsa-mir-16-5p	MIMAT0000069	FAM239A	101930105	CLIP-Seq	24297251	Unspecified
hsa-mir-16-5p	MIMAT0000069	FAM239A	101930105	CLIP-Seq	24297251	Unspecified
hsa-mir-16-5p	MIMAT0000069	FAM239B	729162	CLIP-Seq	24297251	Unspecified
hsa-mir-16-5p	MIMAT0000069	FAM239B	729162	CLIP-Seq	24297251	Unspecified
hsa-mir-16-5p	MIMAT0000069	XIST	7503	CLIP-Seq	24297251	Unspecified
hsa-mir-16-5p	MIMAT0000069	XIST	7503	CLIP-Seq	24297251	Unspecified
hsa-mir-16-5p	MIMAT0000069	XIST	7503	CLIP-Seq	24297251	Unspecified
hsa-mir-16-5p	MIMAT0000069	XIST	7503	CLIP-Seq	24297251	Unspecified
hsa-mir-16-5p	MIMAT0000069	XIST	7503	CLIP-Seq	24297251	Unspecified
hsa-mir-16-5p	MIMAT0000069	ARMCX5-GPRASP2	100528062	CLIP-Seq	24297251	Unspecified
hsa-mir-16-5p	MIMAT0000069	MIR503HG	84848	CLIP-Seq	24297251	Unspecified
hsa-mir-16-5p	MIMAT0000069	LINC00894	100272228	CLIP-Seq	24297251	Unspecified
hsa-mir-17-5p	MIMAT0000070	PINK1-AS	100861548	CLIP-Seq	24297251	Unspecified
hsa-mir-17-5p	MIMAT0000070	SLFNL1-AS1	100507178	CLIP-Seq	24297251	Unspecified
hsa-mir-17-5p	MIMAT0000070	CCDC18-AS1	100131564	CLIP-Seq	24297251	Unspecified
hsa-mir-17-5p	MIMAT0000070	IL6R-AS1	101928101	CLIP-Seq	24297251	Unspecified
hsa-mir-17-5p	MIMAT0000070	MIR181A1HG	100131234	CLIP-Seq	24297251	Unspecified
hsa-mir-17-5p	MIMAT0000070	BLACAT1	101669762	CLIP-Seq	24297251	Unspecified
hsa-mir-17-5p	MIMAT0000070	LINC01798	100507073	CLIP-Seq	24297251	Unspecified
hsa-mir-17-5p	MIMAT0000070	ATP6V1B1-AS1	101927750	CLIP-Seq	24297251	Unspecified
hsa-mir-17-5p	MIMAT0000070	HAGLR	401022	CLIP-Seq	24297251	Unspecified
hsa-mir-17-5p	MIMAT0000070	LMCD1-AS1	100288428	CLIP-Seq	24297251	Unspecified
hsa-mir-17-5p	MIMAT0000070	FGD5-AS1	100505641	CLIP-Seq	24297251	Unspecified
hsa-mir-17-5p	MIMAT0000070	PSMD6-AS1	109729140	CLIP-Seq	24297251	Unspecified
hsa-mir-17-5p	MIMAT0000070	MAGI1-IT1	151877	CLIP-Seq	24297251	Unspecified
hsa-mir-17-5p	MIMAT0000070	LINC02035	100129550	CLIP-Seq	24297251	Unspecified
hsa-mir-17-5p	MIMAT0000070	LINC01194	404663	CLIP-Seq	24297251	Unspecified
hsa-mir-17-5p	MIMAT0000070	NNT-AS1	100652772	CLIP-Seq	24297251	Unspecified
hsa-mir-17-5p	MIMAT0000070	PART1	25859	CLIP-Seq	24297251	Unspecified
hsa-mir-17-5p	MIMAT0000070	CKMT2-AS1	100131067	CLIP-Seq	24297251	Unspecified
hsa-mir-17-5p	MIMAT0000070	EPB41L4A-AS1	114915	CLIP-Seq	24297251	Unspecified
hsa-mir-17-5p	MIMAT0000070	EPB41L4A-AS1	114915	CLIP-Seq	24297251	Unspecified
hsa-mir-17-5p	MIMAT0000070	LINC02202	101927740	CLIP-Seq	24297251	Unspecified
hsa-mir-17-5p	MIMAT0000070	HCG18	414777	CLIP-Seq	24297251	Unspecified
hsa-mir-17-5p	MIMAT0000070	HCP5	10866	CLIP-Seq	24297251	Unspecified
hsa-mir-17-5p	MIMAT0000070	HOTAIRM1	100506311	CLIP-Seq	24297251	Unspecified
hsa-mir-17-5p	MIMAT0000070	HOXA-AS2	285943	CLIP-Seq	24297251	Unspecified
hsa-mir-17-5p	MIMAT0000070	LINC01003	100128822	CLIP-Seq	24297251	Unspecified
hsa-mir-17-5p	MIMAT0000070	LINC00689	154822	CLIP-Seq	24297251	Unspecified
hsa-mir-17-5p	MIMAT0000070	GASAL1	401472	CLIP-Seq	24297251	Unspecified
hsa-mir-17-5p	MIMAT0000070	PVT1	5820	CLIP-Seq	24297251	Unspecified
hsa-mir-17-5p	MIMAT0000070	PVT1	5820	CLIP-Seq	24297251	Unspecified
hsa-mir-17-5p	MIMAT0000070	ERICD	104355217	CLIP-Seq	24297251	Unspecified
hsa-mir-17-5p	MIMAT0000070	RFX3-AS1	101929302	CLIP-Seq	24297251	Unspecified
hsa-mir-17-5p	MIMAT0000070	EBLN3P	100506710	CLIP-Seq	24297251	Unspecified
hsa-mir-17-5p	MIMAT0000070	ARRDC1-AS1	85026	CLIP-Seq	24297251	Unspecified
hsa-mir-17-5p	MIMAT0000070	LINC00839	84856	CLIP-Seq	24297251	Unspecified
hsa-mir-17-5p	MIMAT0000070	SGMS1-AS1	104355295	CLIP-Seq	24297251	Unspecified
hsa-mir-17-5p	MIMAT0000070	SGMS1-AS1	104355295	CLIP-Seq	24297251	Unspecified
hsa-mir-17-5p	MIMAT0000070	LINC01553	283025	CLIP-Seq	24297251	Unspecified
hsa-mir-17-5p	MIMAT0000070	DLG5-AS1	100128292	CLIP-Seq	24297251	Unspecified
hsa-mir-17-5p	MIMAT0000070	TMEM254-AS1	219347	CLIP-Seq	24297251	Unspecified
hsa-mir-17-5p	MIMAT0000070	NUTM2A-AS1	728190	CLIP-Seq	24297251	Unspecified
hsa-mir-17-5p	MIMAT0000070	OLMALINC	90271	CLIP-Seq	24297251	Unspecified
hsa-mir-17-5p	MIMAT0000070	RPARP-AS1	100505761	CLIP-Seq	24297251	Unspecified
hsa-mir-17-5p	MIMAT0000070	H19	283120	CLIP-Seq	24297251	Unspecified
hsa-mir-17-5p	MIMAT0000070	KCNQ1OT1	10984	CLIP-Seq	24297251	Unspecified
hsa-mir-17-5p	MIMAT0000070	KCNQ1OT1	10984	CLIP-Seq	24297251	Unspecified
hsa-mir-17-5p	MIMAT0000070	PAUPAR	103157000	CLIP-Seq	24297251	Unspecified
hsa-mir-17-5p	MIMAT0000070	NEAT1	283131	CLIP-Seq	24297251	Unspecified
hsa-mir-17-5p	MIMAT0000070	NEAT1	283131	CLIP-Seq	24297251	Unspecified
hsa-mir-17-5p	MIMAT0000070	MALAT1	378938	CLIP-Seq	24297251	Unspecified
hsa-mir-17-5p	MIMAT0000070	RSF1-IT1	100874308	CLIP-Seq	24297251	Unspecified
hsa-mir-17-5p	MIMAT0000070	GPRC5D-AS1	100506314	CLIP-Seq	24297251	Unspecified
hsa-mir-17-5p	MIMAT0000070	HOTAIR	100124700	CLIP-Seq	24297251	Unspecified
hsa-mir-17-5p	MIMAT0000070	HELLPAR	101101692	CLIP-Seq	24297251	Unspecified
hsa-mir-17-5p	MIMAT0000070	HELLPAR	101101692	CLIP-Seq	24297251	Unspecified
hsa-mir-17-5p	MIMAT0000070	DLEU1	10301	CLIP-Seq	24297251	Unspecified
hsa-mir-17-5p	MIMAT0000070	PSMA3-AS1	379025	CLIP-Seq	24297251	Unspecified
hsa-mir-17-5p	MIMAT0000070	PSMA3-AS1	379025	CLIP-Seq	24297251	Unspecified
hsa-mir-17-5p	MIMAT0000070	VASH1-AS1	100506603	CLIP-Seq	24297251	Unspecified
hsa-mir-17-5p	MIMAT0000070	PWAR6	100506965	CLIP-Seq	24297251	Unspecified
hsa-mir-17-5p	MIMAT0000070	SNHG14	104472715	CLIP-Seq	24297251	Unspecified
hsa-mir-17-5p	MIMAT0000070	GABPB1-AS1	100129387	CLIP-Seq	24297251	Unspecified
hsa-mir-17-5p	MIMAT0000070	USP3-AS1	100130855	CLIP-Seq	24297251	Unspecified
hsa-mir-17-5p	MIMAT0000070	NPTN-IT1	101241892	CLIP-Seq	24297251	Unspecified
hsa-mir-17-5p	MIMAT0000070	ST20-AS1	283687	CLIP-Seq	24297251	Unspecified
hsa-mir-17-5p	MIMAT0000070	SLX1B-SULT1A4	100526831	CLIP-Seq	24297251	Unspecified
hsa-mir-17-5p	MIMAT0000070	SLX1A-SULT1A3	100526830	CLIP-Seq	24297251	Unspecified
hsa-mir-17-5p	MIMAT0000070	LINC02188	102724344	CLIP-Seq	24297251	Unspecified
hsa-mir-17-5p	MIMAT0000070	LINC02086	105371809	CLIP-Seq	24297251	Unspecified
hsa-mir-17-5p	MIMAT0000070	ARHGAP27P1-BPTFP1-KPNA2P3	109286553	CLIP-Seq	24297251	Unspecified
hsa-mir-17-5p	MIMAT0000070	SNHG16	100507246	CLIP-Seq	24297251	Unspecified
hsa-mir-17-5p	MIMAT0000070	SNHG20	654434	CLIP-Seq	24297251	Unspecified
hsa-mir-17-5p	MIMAT0000070	NORAD	647979	CLIP-Seq	24297251	Unspecified
hsa-mir-17-5p	MIMAT0000070	STK4-AS1	100505826	CLIP-Seq	24297251	Unspecified
hsa-mir-17-5p	MIMAT0000070	BTG3-AS1	110806272	CLIP-Seq	24297251	Unspecified
hsa-mir-17-5p	MIMAT0000070	THAP7-AS1	439931	CLIP-Seq	24297251	Unspecified
hsa-mir-17-5p	MIMAT0000070	MIRLET7BHG	400931	CLIP-Seq	24297251	Unspecified
hsa-mir-17-5p	MIMAT0000070	XIST	7503	CLIP-Seq	24297251	Unspecified
hsa-mir-17-5p	MIMAT0000070	XIST	7503	CLIP-Seq	24297251	Unspecified
hsa-mir-17-5p	MIMAT0000070	XIST	7503	CLIP-Seq	24297251	Unspecified
hsa-mir-17-5p	MIMAT0000070	XIST	7503	CLIP-Seq	24297251	Unspecified
hsa-mir-17-5p	MIMAT0000070	TTTY15	64595	CLIP-Seq	24297251	Unspecified
hsa-mir-193b-3p	MIMAT0002819	ERICH3-AS1	101927320	CLIP-Seq	24297251	Unspecified
hsa-mir-193b-3p	MIMAT0002819	ASH1L-AS1	645676	CLIP-Seq	24297251	Unspecified
hsa-mir-193b-3p	MIMAT0002819	DNM3OS	100628315	CLIP-Seq	24297251	Unspecified
hsa-mir-193b-3p	MIMAT0002819	LINC01031	101929184	CLIP-Seq	24297251	Unspecified
hsa-mir-193b-3p	MIMAT0002819	MIR29B2CHG	100128537	CLIP-Seq	24297251	Unspecified
hsa-mir-193b-3p	MIMAT0002819	LINC01126	100129726	CLIP-Seq	24297251	Unspecified
hsa-mir-193b-3p	MIMAT0002819	CYTOR	112597	CLIP-Seq	24297251	Unspecified
hsa-mir-193b-3p	MIMAT0002819	MIR4435-2HG	541471	CLIP-Seq	24297251	Unspecified
hsa-mir-193b-3p	MIMAT0002819	NIFK-AS1	254128	CLIP-Seq	24297251	Unspecified
hsa-mir-193b-3p	MIMAT0002819	LIMD1-AS1	644714	CLIP-Seq	24297251	Unspecified
hsa-mir-193b-3p	MIMAT0002819	DANCR	57291	CLIP-Seq	24297251	Unspecified
hsa-mir-193b-3p	MIMAT0002819	LINC01184	644873	CLIP-Seq	24297251	Unspecified
hsa-mir-193b-3p	MIMAT0002819	HCG18	414777	CLIP-Seq	24297251	Unspecified
hsa-mir-193b-3p	MIMAT0002819	SNHG15	285958	CLIP-Seq	24297251	Unspecified
hsa-mir-193b-3p	MIMAT0002819	EBLN3P	100506710	CLIP-Seq	24297251	Unspecified
hsa-mir-193b-3p	MIMAT0002819	PPP1R26-AS1	100506599	CLIP-Seq	24297251	Unspecified
hsa-mir-193b-3p	MIMAT0002819	SNHG7	84973	CLIP-Seq	24297251	Unspecified
hsa-mir-193b-3p	MIMAT0002819	ENTPD1-AS1	728558	CLIP-Seq	24297251	Unspecified
hsa-mir-193b-3p	MIMAT0002819	H19	283120	CLIP-Seq	24297251	Unspecified
hsa-mir-193b-3p	MIMAT0002819	KCNQ1OT1	10984	CLIP-Seq	24297251	Unspecified
hsa-mir-193b-3p	MIMAT0002819	KCNQ1OT1	10984	CLIP-Seq	24297251	Unspecified
hsa-mir-193b-3p	MIMAT0002819	KCNQ1OT1	10984	CLIP-Seq	24297251	Unspecified
hsa-mir-193b-3p	MIMAT0002819	KCNQ1OT1	10984	CLIP-Seq	24297251	Unspecified
hsa-mir-193b-3p	MIMAT0002819	SBF2-AS1	283104	CLIP-Seq	24297251	Unspecified
hsa-mir-193b-3p	MIMAT0002819	MIR194-2HG	105369343	CLIP-Seq	24297251	Unspecified
hsa-mir-193b-3p	MIMAT0002819	NEAT1	283131	CLIP-Seq	24297251	Unspecified
hsa-mir-193b-3p	MIMAT0002819	NEAT1	283131	CLIP-Seq	24297251	Unspecified
hsa-mir-193b-3p	MIMAT0002819	NEAT1	283131	CLIP-Seq	24297251	Unspecified
hsa-mir-193b-3p	MIMAT0002819	MIR4697HG	283174	CLIP-Seq	24297251	Unspecified
hsa-mir-193b-3p	MIMAT0002819	PCBP2-OT1	102157401	CLIP-Seq	24297251	Unspecified
hsa-mir-193b-3p	MIMAT0002819	AGAP2-AS1	100130776	CLIP-Seq	24297251	Unspecified
hsa-mir-193b-3p	MIMAT0002819	LINC01619	256021	CLIP-Seq	24297251	Unspecified
hsa-mir-193b-3p	MIMAT0002819	LINC02453	643770	CLIP-Seq	24297251	Unspecified
hsa-mir-193b-3p	MIMAT0002819	HELLPAR	101101692	CLIP-Seq	24297251	Unspecified
hsa-mir-193b-3p	MIMAT0002819	G2E3-AS1	105370431	CLIP-Seq	24297251	Unspecified
hsa-mir-193b-3p	MIMAT0002819	SNHG14	104472715	CLIP-Seq	24297251	Unspecified
hsa-mir-193b-3p	MIMAT0002819	ST20-AS1	283687	CLIP-Seq	24297251	Unspecified
hsa-mir-193b-3p	MIMAT0002819	CRNDE	643911	CLIP-Seq	24297251	Unspecified
hsa-mir-193b-3p	MIMAT0002819	TMEM147-AS1	100506469	CLIP-Seq	24297251	Unspecified
hsa-mir-193b-3p	MIMAT0002819	ZFAS1	441951	CLIP-Seq	24297251	Unspecified
hsa-mir-193b-3p	MIMAT0002819	XIST	7503	CLIP-Seq	24297251	Unspecified
hsa-mir-193b-3p	MIMAT0002819	JPX	554203	CLIP-Seq	24297251	Unspecified
hsa-mir-193b-3p	MIMAT0002819	LINC00894	100272228	CLIP-Seq	24297251	Unspecified
hsa-mir-196a-5p	MIMAT0000226	SNHG3	8420	CLIP-Seq	24297251	Unspecified
hsa-mir-196a-5p	MIMAT0000226	GAS5	60674	CLIP-Seq	24297251	Unspecified
hsa-mir-196a-5p	MIMAT0000226	LMCD1-AS1	100288428	CLIP-Seq	24297251	Unspecified
hsa-mir-196a-5p	MIMAT0000226	FGD5-AS1	100505641	CLIP-Seq	24297251	Unspecified
hsa-mir-196a-5p	MIMAT0000226	EIF1B-AS1	440952	CLIP-Seq	24297251	Unspecified
hsa-mir-196a-5p	MIMAT0000226	LINC02035	100129550	CLIP-Seq	24297251	Unspecified
hsa-mir-196a-5p	MIMAT0000226	SCAMP1-AS1	728769	CLIP-Seq	24297251	Unspecified
hsa-mir-196a-5p	MIMAT0000226	SNHG4	724102	CLIP-Seq	24297251	Unspecified
hsa-mir-196a-5p	MIMAT0000226	HCG18	414777	CLIP-Seq	24297251	Unspecified
hsa-mir-196a-5p	MIMAT0000226	LINC00472	79940	CLIP-Seq	24297251	Unspecified
hsa-mir-196a-5p	MIMAT0000226	HOXA10-AS	100874323	CLIP-Seq	24297251	Unspecified
hsa-mir-196a-5p	MIMAT0000226	TRG-AS1	100506776	CLIP-Seq	24297251	Unspecified
hsa-mir-196a-5p	MIMAT0000226	UBR5-AS1	101927221	CLIP-Seq	24297251	Unspecified
hsa-mir-196a-5p	MIMAT0000226	ARRDC1-AS1	85026	CLIP-Seq	24297251	Unspecified
hsa-mir-196a-5p	MIMAT0000226	H19	283120	CLIP-Seq	24297251	Unspecified
hsa-mir-196a-5p	MIMAT0000226	KCNQ1OT1	10984	CLIP-Seq	24297251	Unspecified
hsa-mir-196a-5p	MIMAT0000226	KCNQ1OT1	10984	CLIP-Seq	24297251	Unspecified
hsa-mir-196a-5p	MIMAT0000226	KCNQ1OT1	10984	CLIP-Seq	24297251	Unspecified
hsa-mir-196a-5p	MIMAT0000226	LINC00294	283267	CLIP-Seq	24297251	Unspecified
hsa-mir-196a-5p	MIMAT0000226	NEAT1	283131	CLIP-Seq	24297251	Unspecified
hsa-mir-196a-5p	MIMAT0000226	LINC00943	100507206	CLIP-Seq	24297251	Unspecified
hsa-mir-196a-5p	MIMAT0000226	LINC00943	100507206	CLIP-Seq	24297251	Unspecified
hsa-mir-196a-5p	MIMAT0000226	VASH1-AS1	100506603	CLIP-Seq	24297251	Unspecified
hsa-mir-196a-5p	MIMAT0000226	IQCH-AS1	100506686	CLIP-Seq	24297251	Unspecified
hsa-mir-196a-5p	MIMAT0000226	LOXL1-AS1	100287616	CLIP-Seq	24297251	Unspecified
hsa-mir-196a-5p	MIMAT0000226	UBL7-AS1	440288	CLIP-Seq	24297251	Unspecified
hsa-mir-196a-5p	MIMAT0000226	ARHGAP27P1-BPTFP1-KPNA2P3	109286553	CLIP-Seq	24297251	Unspecified
hsa-mir-196a-5p	MIMAT0000226	SNHG16	100507246	CLIP-Seq	24297251	Unspecified
hsa-mir-196a-5p	MIMAT0000226	ZNF426-DT	101928238	CLIP-Seq	24297251	Unspecified
hsa-mir-196a-5p	MIMAT0000226	ZNF337-AS1	102724826	CLIP-Seq	24297251	Unspecified
hsa-mir-196a-5p	MIMAT0000226	GNAS-AS1	149775	CLIP-Seq	24297251	Unspecified
hsa-mir-196a-5p	MIMAT0000226	LINC01678	105377138	CLIP-Seq	24297251	Unspecified
hsa-mir-196a-5p	MIMAT0000226	TUG1	55000	CLIP-Seq	24297251	Unspecified
hsa-mir-196a-5p	MIMAT0000226	TUG1	55000	CLIP-Seq	24297251	Unspecified
hsa-mir-196a-5p	MIMAT0000226	XIST	7503	CLIP-Seq	24297251	Unspecified
hsa-mir-196a-5p	MIMAT0000226	XIST	7503	CLIP-Seq	24297251	Unspecified
hsa-mir-196a-5p	MIMAT0000226	XIST	7503	CLIP-Seq	24297251	Unspecified
hsa-mir-196a-5p	MIMAT0000226	FTX	100302692	CLIP-Seq	24297251	Unspecified
hsa-mir-20a-5p	MIMAT0000075	PINK1-AS	100861548	CLIP-Seq	24297251	Unspecified
hsa-mir-20a-5p	MIMAT0000075	SLFNL1-AS1	100507178	CLIP-Seq	24297251	Unspecified
hsa-mir-20a-5p	MIMAT0000075	CCDC18-AS1	100131564	CLIP-Seq	24297251	Unspecified
hsa-mir-20a-5p	MIMAT0000075	IL6R-AS1	101928101	CLIP-Seq	24297251	Unspecified
hsa-mir-20a-5p	MIMAT0000075	MIR181A1HG	100131234	CLIP-Seq	24297251	Unspecified
hsa-mir-20a-5p	MIMAT0000075	BLACAT1	101669762	CLIP-Seq	24297251	Unspecified
hsa-mir-20a-5p	MIMAT0000075	LINC01798	100507073	CLIP-Seq	24297251	Unspecified
hsa-mir-20a-5p	MIMAT0000075	ATP6V1B1-AS1	101927750	CLIP-Seq	24297251	Unspecified
hsa-mir-20a-5p	MIMAT0000075	HAGLR	401022	CLIP-Seq	24297251	Unspecified
hsa-mir-20a-5p	MIMAT0000075	LMCD1-AS1	100288428	CLIP-Seq	24297251	Unspecified
hsa-mir-20a-5p	MIMAT0000075	FGD5-AS1	100505641	CLIP-Seq	24297251	Unspecified
hsa-mir-20a-5p	MIMAT0000075	PSMD6-AS1	109729140	CLIP-Seq	24297251	Unspecified
hsa-mir-20a-5p	MIMAT0000075	MAGI1-IT1	151877	CLIP-Seq	24297251	Unspecified
hsa-mir-20a-5p	MIMAT0000075	LINC02035	100129550	CLIP-Seq	24297251	Unspecified
hsa-mir-20a-5p	MIMAT0000075	LINC01194	404663	CLIP-Seq	24297251	Unspecified
hsa-mir-20a-5p	MIMAT0000075	NNT-AS1	100652772	CLIP-Seq	24297251	Unspecified
hsa-mir-20a-5p	MIMAT0000075	PART1	25859	CLIP-Seq	24297251	Unspecified
hsa-mir-20a-5p	MIMAT0000075	CKMT2-AS1	100131067	CLIP-Seq	24297251	Unspecified
hsa-mir-20a-5p	MIMAT0000075	EPB41L4A-AS1	114915	CLIP-Seq	24297251	Unspecified
hsa-mir-20a-5p	MIMAT0000075	EPB41L4A-AS1	114915	CLIP-Seq	24297251	Unspecified
hsa-mir-20a-5p	MIMAT0000075	LINC02202	101927740	CLIP-Seq	24297251	Unspecified
hsa-mir-20a-5p	MIMAT0000075	HCG18	414777	CLIP-Seq	24297251	Unspecified
hsa-mir-20a-5p	MIMAT0000075	HCP5	10866	CLIP-Seq	24297251	Unspecified
hsa-mir-20a-5p	MIMAT0000075	HOTAIRM1	100506311	CLIP-Seq	24297251	Unspecified
hsa-mir-20a-5p	MIMAT0000075	HOXA-AS2	285943	CLIP-Seq	24297251	Unspecified
hsa-mir-20a-5p	MIMAT0000075	LINC01003	100128822	CLIP-Seq	24297251	Unspecified
hsa-mir-20a-5p	MIMAT0000075	LINC00689	154822	CLIP-Seq	24297251	Unspecified
hsa-mir-20a-5p	MIMAT0000075	GASAL1	401472	CLIP-Seq	24297251	Unspecified
hsa-mir-20a-5p	MIMAT0000075	PVT1	5820	CLIP-Seq	24297251	Unspecified
hsa-mir-20a-5p	MIMAT0000075	PVT1	5820	CLIP-Seq	24297251	Unspecified
hsa-mir-20a-5p	MIMAT0000075	ERICD	104355217	CLIP-Seq	24297251	Unspecified
hsa-mir-20a-5p	MIMAT0000075	RFX3-AS1	101929302	CLIP-Seq	24297251	Unspecified
hsa-mir-20a-5p	MIMAT0000075	EBLN3P	100506710	CLIP-Seq	24297251	Unspecified
hsa-mir-20a-5p	MIMAT0000075	ARRDC1-AS1	85026	CLIP-Seq	24297251	Unspecified
hsa-mir-20a-5p	MIMAT0000075	LINC00839	84856	CLIP-Seq	24297251	Unspecified
hsa-mir-20a-5p	MIMAT0000075	SGMS1-AS1	104355295	CLIP-Seq	24297251	Unspecified
hsa-mir-20a-5p	MIMAT0000075	SGMS1-AS1	104355295	CLIP-Seq	24297251	Unspecified
hsa-mir-20a-5p	MIMAT0000075	LINC01553	283025	CLIP-Seq	24297251	Unspecified
hsa-mir-20a-5p	MIMAT0000075	DLG5-AS1	100128292	CLIP-Seq	24297251	Unspecified
hsa-mir-20a-5p	MIMAT0000075	TMEM254-AS1	219347	CLIP-Seq	24297251	Unspecified
hsa-mir-20a-5p	MIMAT0000075	NUTM2A-AS1	728190	CLIP-Seq	24297251	Unspecified
hsa-mir-20a-5p	MIMAT0000075	OLMALINC	90271	CLIP-Seq	24297251	Unspecified
hsa-mir-20a-5p	MIMAT0000075	RPARP-AS1	100505761	CLIP-Seq	24297251	Unspecified
hsa-mir-20a-5p	MIMAT0000075	H19	283120	CLIP-Seq	24297251	Unspecified
hsa-mir-20a-5p	MIMAT0000075	KCNQ1OT1	10984	CLIP-Seq	24297251	Unspecified
hsa-mir-20a-5p	MIMAT0000075	KCNQ1OT1	10984	CLIP-Seq	24297251	Unspecified
hsa-mir-20a-5p	MIMAT0000075	PAUPAR	103157000	CLIP-Seq	24297251	Unspecified
hsa-mir-20a-5p	MIMAT0000075	NEAT1	283131	CLIP-Seq	24297251	Unspecified
hsa-mir-20a-5p	MIMAT0000075	NEAT1	283131	CLIP-Seq	24297251	Unspecified
hsa-mir-20a-5p	MIMAT0000075	MALAT1	378938	CLIP-Seq	24297251	Unspecified
hsa-mir-20a-5p	MIMAT0000075	RSF1-IT1	100874308	CLIP-Seq	24297251	Unspecified
hsa-mir-20a-5p	MIMAT0000075	GPRC5D-AS1	100506314	CLIP-Seq	24297251	Unspecified
hsa-mir-20a-5p	MIMAT0000075	HOTAIR	100124700	CLIP-Seq	24297251	Unspecified
hsa-mir-20a-5p	MIMAT0000075	HELLPAR	101101692	CLIP-Seq	24297251	Unspecified
hsa-mir-20a-5p	MIMAT0000075	HELLPAR	101101692	CLIP-Seq	24297251	Unspecified
hsa-mir-20a-5p	MIMAT0000075	DLEU1	10301	CLIP-Seq	24297251	Unspecified
hsa-mir-20a-5p	MIMAT0000075	PSMA3-AS1	379025	CLIP-Seq	24297251	Unspecified
hsa-mir-20a-5p	MIMAT0000075	PSMA3-AS1	379025	CLIP-Seq	24297251	Unspecified
hsa-mir-20a-5p	MIMAT0000075	VASH1-AS1	100506603	CLIP-Seq	24297251	Unspecified
hsa-mir-20a-5p	MIMAT0000075	PWAR6	100506965	CLIP-Seq	24297251	Unspecified
hsa-mir-20a-5p	MIMAT0000075	SNHG14	104472715	CLIP-Seq	24297251	Unspecified
hsa-mir-20a-5p	MIMAT0000075	GABPB1-AS1	100129387	CLIP-Seq	24297251	Unspecified
hsa-mir-20a-5p	MIMAT0000075	USP3-AS1	100130855	CLIP-Seq	24297251	Unspecified
hsa-mir-20a-5p	MIMAT0000075	NPTN-IT1	101241892	CLIP-Seq	24297251	Unspecified
hsa-mir-20a-5p	MIMAT0000075	ST20-AS1	283687	CLIP-Seq	24297251	Unspecified
hsa-mir-20a-5p	MIMAT0000075	SLX1B-SULT1A4	100526831	CLIP-Seq	24297251	Unspecified
hsa-mir-20a-5p	MIMAT0000075	SLX1A-SULT1A3	100526830	CLIP-Seq	24297251	Unspecified
hsa-mir-20a-5p	MIMAT0000075	LINC02188	102724344	CLIP-Seq	24297251	Unspecified
hsa-mir-20a-5p	MIMAT0000075	LINC02086	105371809	CLIP-Seq	24297251	Unspecified
hsa-mir-20a-5p	MIMAT0000075	ARHGAP27P1-BPTFP1-KPNA2P3	109286553	CLIP-Seq	24297251	Unspecified
hsa-mir-20a-5p	MIMAT0000075	SNHG16	100507246	CLIP-Seq	24297251	Unspecified
hsa-mir-20a-5p	MIMAT0000075	SNHG20	654434	CLIP-Seq	24297251	Unspecified
hsa-mir-20a-5p	MIMAT0000075	NORAD	647979	CLIP-Seq	24297251	Unspecified
hsa-mir-20a-5p	MIMAT0000075	STK4-AS1	100505826	CLIP-Seq	24297251	Unspecified
hsa-mir-20a-5p	MIMAT0000075	BTG3-AS1	110806272	CLIP-Seq	24297251	Unspecified
hsa-mir-20a-5p	MIMAT0000075	THAP7-AS1	439931	CLIP-Seq	24297251	Unspecified
hsa-mir-20a-5p	MIMAT0000075	MIRLET7BHG	400931	CLIP-Seq	24297251	Unspecified
hsa-mir-20a-5p	MIMAT0000075	XIST	7503	CLIP-Seq	24297251	Unspecified
hsa-mir-20a-5p	MIMAT0000075	XIST	7503	CLIP-Seq	24297251	Unspecified
hsa-mir-20a-5p	MIMAT0000075	XIST	7503	CLIP-Seq	24297251	Unspecified
hsa-mir-20a-5p	MIMAT0000075	XIST	7503	CLIP-Seq	24297251	Unspecified
hsa-mir-20a-5p	MIMAT0000075	TTTY15	64595	CLIP-Seq	24297251	Unspecified
hsa-mir-24-3p	MIMAT0000080	LINC01128	643837	CLIP-Seq	24297251	Unspecified
hsa-mir-24-3p	MIMAT0000080	TNFRSF14-AS1	115110	CLIP-Seq	24297251	Unspecified
hsa-mir-24-3p	MIMAT0000080	NPPA-AS1	100379251	CLIP-Seq	24297251	Unspecified
hsa-mir-24-3p	MIMAT0000080	ERI3-IT1	100874278	CLIP-Seq	24297251	Unspecified
hsa-mir-24-3p	MIMAT0000080	ADAMTSL4-AS1	574406	CLIP-Seq	24297251	Unspecified
hsa-mir-24-3p	MIMAT0000080	ASH1L-AS1	645676	CLIP-Seq	24297251	Unspecified
hsa-mir-24-3p	MIMAT0000080	IPO9-AS1	100873949	CLIP-Seq	24297251	Unspecified
hsa-mir-24-3p	MIMAT0000080	LINC01703	105373113	CLIP-Seq	24297251	Unspecified
hsa-mir-24-3p	MIMAT0000080	LINC01115	339822	CLIP-Seq	24297251	Unspecified
hsa-mir-24-3p	MIMAT0000080	LBX2-AS1	151534	CLIP-Seq	24297251	Unspecified
hsa-mir-24-3p	MIMAT0000080	CYTOR	112597	CLIP-Seq	24297251	Unspecified
hsa-mir-24-3p	MIMAT0000080	MIR4435-2HG	541471	CLIP-Seq	24297251	Unspecified
hsa-mir-24-3p	MIMAT0000080	KLF7-IT1	100874272	CLIP-Seq	24297251	Unspecified
hsa-mir-24-3p	MIMAT0000080	ACVR2B-AS1	100128640	CLIP-Seq	24297251	Unspecified
hsa-mir-24-3p	MIMAT0000080	PTPRG-AS1	100506994	CLIP-Seq	24297251	Unspecified
hsa-mir-24-3p	MIMAT0000080	CLRN1-AS1	116933	CLIP-Seq	24297251	Unspecified
hsa-mir-24-3p	MIMAT0000080	MUC20-OT1	111753249	CLIP-Seq	24297251	Unspecified
hsa-mir-24-3p	MIMAT0000080	MUC20-OT1	111753249	CLIP-Seq	24297251	Unspecified
hsa-mir-24-3p	MIMAT0000080	NOP14-AS1	317648	CLIP-Seq	24297251	Unspecified
hsa-mir-24-3p	MIMAT0000080	NOP14-AS1	317648	CLIP-Seq	24297251	Unspecified
hsa-mir-24-3p	MIMAT0000080	NOP14-AS1	317648	CLIP-Seq	24297251	Unspecified
hsa-mir-24-3p	MIMAT0000080	LINC01554	202299	CLIP-Seq	24297251	Unspecified
hsa-mir-24-3p	MIMAT0000080	LINC01184	644873	CLIP-Seq	24297251	Unspecified
hsa-mir-24-3p	MIMAT0000080	LINC01184	644873	CLIP-Seq	24297251	Unspecified
hsa-mir-24-3p	MIMAT0000080	HOXA11-AS	221883	CLIP-Seq	24297251	Unspecified
hsa-mir-24-3p	MIMAT0000080	SNHG15	285958	CLIP-Seq	24297251	Unspecified
hsa-mir-24-3p	MIMAT0000080	PAXIP1-AS1	202781	CLIP-Seq	24297251	Unspecified
hsa-mir-24-3p	MIMAT0000080	EXTL3-AS1	101929402	CLIP-Seq	24297251	Unspecified
hsa-mir-24-3p	MIMAT0000080	CASC19	103021165	CLIP-Seq	24297251	Unspecified
hsa-mir-24-3p	MIMAT0000080	PVT1	5820	CLIP-Seq	24297251	Unspecified
hsa-mir-24-3p	MIMAT0000080	PVT1	5820	CLIP-Seq	24297251	Unspecified
hsa-mir-24-3p	MIMAT0000080	EBLN3P	100506710	CLIP-Seq	24297251	Unspecified
hsa-mir-24-3p	MIMAT0000080	EBLN3P	100506710	CLIP-Seq	24297251	Unspecified
hsa-mir-24-3p	MIMAT0000080	C9orf106	414318	CLIP-Seq	24297251	Unspecified
hsa-mir-24-3p	MIMAT0000080	LINC00963	100506190	CLIP-Seq	24297251	Unspecified
hsa-mir-24-3p	MIMAT0000080	LINC00963	100506190	CLIP-Seq	24297251	Unspecified
hsa-mir-24-3p	MIMAT0000080	LINC00963	100506190	CLIP-Seq	24297251	Unspecified
hsa-mir-24-3p	MIMAT0000080	CCDC183-AS1	100131193	CLIP-Seq	24297251	Unspecified
hsa-mir-24-3p	MIMAT0000080	C9orf139	401563	CLIP-Seq	24297251	Unspecified
hsa-mir-24-3p	MIMAT0000080	GATA3-AS1	399717	CLIP-Seq	24297251	Unspecified
hsa-mir-24-3p	MIMAT0000080	OLMALINC	90271	CLIP-Seq	24297251	Unspecified
hsa-mir-24-3p	MIMAT0000080	KRTAP5-AS1	338651	CLIP-Seq	24297251	Unspecified
hsa-mir-24-3p	MIMAT0000080	KCNQ1OT1	10984	CLIP-Seq	24297251	Unspecified
hsa-mir-24-3p	MIMAT0000080	KCNQ1OT1	10984	CLIP-Seq	24297251	Unspecified
hsa-mir-24-3p	MIMAT0000080	KCNQ1OT1	10984	CLIP-Seq	24297251	Unspecified
hsa-mir-24-3p	MIMAT0000080	KCNQ1OT1	10984	CLIP-Seq	24297251	Unspecified
hsa-mir-24-3p	MIMAT0000080	NEAT1	283131	CLIP-Seq	24297251	Unspecified
hsa-mir-24-3p	MIMAT0000080	NEAT1	283131	CLIP-Seq	24297251	Unspecified
hsa-mir-24-3p	MIMAT0000080	NEAT1	283131	CLIP-Seq	24297251	Unspecified
hsa-mir-24-3p	MIMAT0000080	ALG1L9P	285407	CLIP-Seq	24297251	Unspecified
hsa-mir-24-3p	MIMAT0000080	DLEU1	10301	CLIP-Seq	24297251	Unspecified
hsa-mir-24-3p	MIMAT0000080	GAS6-AS1	650669	CLIP-Seq	24297251	Unspecified
hsa-mir-24-3p	MIMAT0000080	DHRS4-AS1	55449	CLIP-Seq	24297251	Unspecified
hsa-mir-24-3p	MIMAT0000080	FRMD6-AS1	145438	CLIP-Seq	24297251	Unspecified
hsa-mir-24-3p	MIMAT0000080	VASH1-AS1	100506603	CLIP-Seq	24297251	Unspecified
hsa-mir-24-3p	MIMAT0000080	DIO3OS	64150	CLIP-Seq	24297251	Unspecified
hsa-mir-24-3p	MIMAT0000080	DRAIC	145837	CLIP-Seq	24297251	Unspecified
hsa-mir-24-3p	MIMAT0000080	MMP25-AS1	100507419	CLIP-Seq	24297251	Unspecified
hsa-mir-24-3p	MIMAT0000080	MMP25-AS1	100507419	CLIP-Seq	24297251	Unspecified
hsa-mir-24-3p	MIMAT0000080	SLX1B-SULT1A4	100526831	CLIP-Seq	24297251	Unspecified
hsa-mir-24-3p	MIMAT0000080	SLX1B-SULT1A4	100526831	CLIP-Seq	24297251	Unspecified
hsa-mir-24-3p	MIMAT0000080	SLX1A-SULT1A3	100526830	CLIP-Seq	24297251	Unspecified
hsa-mir-24-3p	MIMAT0000080	FENDRR	400550	CLIP-Seq	24297251	Unspecified
hsa-mir-24-3p	MIMAT0000080	MIR22HG	84981	CLIP-Seq	24297251	Unspecified
hsa-mir-24-3p	MIMAT0000080	MIR497HG	100506755	CLIP-Seq	24297251	Unspecified
hsa-mir-24-3p	MIMAT0000080	LINC00909	400657	CLIP-Seq	24297251	Unspecified
hsa-mir-24-3p	MIMAT0000080	LINC00662	148189	CLIP-Seq	24297251	Unspecified
hsa-mir-24-3p	MIMAT0000080	LINC00662	148189	CLIP-Seq	24297251	Unspecified
hsa-mir-24-3p	MIMAT0000080	PTOV1-AS2	101928378	CLIP-Seq	24297251	Unspecified
hsa-mir-24-3p	MIMAT0000080	PTOV1-AS2	101928378	CLIP-Seq	24297251	Unspecified
hsa-mir-24-3p	MIMAT0000080	A1BG-AS1	503538	CLIP-Seq	24297251	Unspecified
hsa-mir-24-3p	MIMAT0000080	NRSN2-AS1	100507459	CLIP-Seq	24297251	Unspecified
hsa-mir-24-3p	MIMAT0000080	RALY-AS1	101926888	CLIP-Seq	24297251	Unspecified
hsa-mir-24-3p	MIMAT0000080	RALY-AS1	101926888	CLIP-Seq	24297251	Unspecified
hsa-mir-24-3p	MIMAT0000080	GNAS-AS1	149775	CLIP-Seq	24297251	Unspecified
hsa-mir-24-3p	MIMAT0000080	BACH1-IT3	54147	CLIP-Seq	24297251	Unspecified
hsa-mir-24-3p	MIMAT0000080	LINC00313	114038	CLIP-Seq	24297251	Unspecified
hsa-mir-24-3p	MIMAT0000080	LINC01669	102724354	CLIP-Seq	24297251	Unspecified
hsa-mir-24-3p	MIMAT0000080	TSPEAR-AS2	114043	CLIP-Seq	24297251	Unspecified
hsa-mir-24-3p	MIMAT0000080	MCM3AP-AS1	114044	CLIP-Seq	24297251	Unspecified
hsa-mir-24-3p	MIMAT0000080	MCM3AP-AS1	114044	CLIP-Seq	24297251	Unspecified
hsa-mir-24-3p	MIMAT0000080	DUXAP8	503637	CLIP-Seq	24297251	Unspecified
hsa-mir-24-3p	MIMAT0000080	ADORA2A-AS1	646023	CLIP-Seq	24297251	Unspecified
hsa-mir-24-3p	MIMAT0000080	LINC01521	54944	CLIP-Seq	24297251	Unspecified
hsa-mir-24-3p	MIMAT0000080	MIRLET7BHG	400931	CLIP-Seq	24297251	Unspecified
hsa-mir-24-3p	MIMAT0000080	INE1	8552	CLIP-Seq	24297251	Unspecified
hsa-mir-24-3p	MIMAT0000080	LINC00630	100287765	CLIP-Seq	24297251	Unspecified
hsa-mir-24-3p	MIMAT0000080	DANT2	642776	CLIP-Seq	24297251	Unspecified
hsa-mir-24-3p	MIMAT0000080	SLC25A5-AS1	100303728	CLIP-Seq	24297251	Unspecified
hsa-mir-24-3p	MIMAT0000080	RAP2C-AS1	101928578	CLIP-Seq	24297251	Unspecified
hsa-mir-24-3p	MIMAT0000080	LINC00893	100131434	CLIP-Seq	24297251	Unspecified
hsa-mir-24-3p	MIMAT0000080	LINC00894	100272228	CLIP-Seq	24297251	Unspecified
hsa-mir-381-3p	MIMAT0000736	ERICH3-AS1	101927320	CLIP-Seq	24297251	Unspecified
hsa-mir-381-3p	MIMAT0000736	ALMS1-IT1	100874291	CLIP-Seq	24297251	Unspecified
hsa-mir-381-3p	MIMAT0000736	ZBED3-AS1	728723	CLIP-Seq	24297251	Unspecified
hsa-mir-381-3p	MIMAT0000736	LINC00472	79940	CLIP-Seq	24297251	Unspecified
hsa-mir-381-3p	MIMAT0000736	SNHG15	285958	CLIP-Seq	24297251	Unspecified
hsa-mir-381-3p	MIMAT0000736	RPARP-AS1	100505761	CLIP-Seq	24297251	Unspecified
hsa-mir-381-3p	MIMAT0000736	KCNQ1OT1	10984	CLIP-Seq	24297251	Unspecified
hsa-mir-381-3p	MIMAT0000736	NEAT1	283131	CLIP-Seq	24297251	Unspecified
hsa-mir-381-3p	MIMAT0000736	HELLPAR	101101692	CLIP-Seq	24297251	Unspecified
hsa-mir-381-3p	MIMAT0000736	DLEU1	10301	CLIP-Seq	24297251	Unspecified
hsa-mir-381-3p	MIMAT0000736	RBM26-AS1	100505538	CLIP-Seq	24297251	Unspecified
hsa-mir-381-3p	MIMAT0000736	PSMA3-AS1	379025	CLIP-Seq	24297251	Unspecified
hsa-mir-381-3p	MIMAT0000736	PWAR5	8123	CLIP-Seq	24297251	Unspecified
hsa-mir-381-3p	MIMAT0000736	OIP5-AS1	729082	CLIP-Seq	24297251	Unspecified
hsa-mir-381-3p	MIMAT0000736	OIP5-AS1	729082	CLIP-Seq	24297251	Unspecified
hsa-mir-381-3p	MIMAT0000736	GABPB1-AS1	100129387	CLIP-Seq	24297251	Unspecified
hsa-mir-381-3p	MIMAT0000736	GABPB1-AS1	100129387	CLIP-Seq	24297251	Unspecified
hsa-mir-381-3p	MIMAT0000736	ERVK13-1	100507321	CLIP-Seq	24297251	Unspecified
hsa-mir-381-3p	MIMAT0000736	LINC01569	100507501	CLIP-Seq	24297251	Unspecified
hsa-mir-381-3p	MIMAT0000736	RRN3P2	653390	CLIP-Seq	24297251	Unspecified
hsa-mir-381-3p	MIMAT0000736	CRNDE	643911	CLIP-Seq	24297251	Unspecified
hsa-mir-381-3p	MIMAT0000736	ZNF460-AS1	105372476	CLIP-Seq	24297251	Unspecified
hsa-mir-381-3p	MIMAT0000736	SNHG17	388796	CLIP-Seq	24297251	Unspecified
hsa-mir-381-3p	MIMAT0000736	TTC28-AS1	284900	CLIP-Seq	24297251	Unspecified
hsa-mir-381-3p	MIMAT0000736	TUG1	55000	CLIP-Seq	24297251	Unspecified
hsa-mir-381-3p	MIMAT0000736	LINC01278	92249	CLIP-Seq	24297251	Unspecified
hsa-mir-381-3p	MIMAT0000736	XIST	7503	CLIP-Seq	24297251	Unspecified
hsa-mir-381-3p	MIMAT0000736	XIST	7503	CLIP-Seq	24297251	Unspecified
hsa-mir-381-3p	MIMAT0000736	JPX	554203	CLIP-Seq	24297251	Unspecified
hsa-mir-381-3p	MIMAT0000736	FTX	100302692	CLIP-Seq	24297251	Unspecified
hsa-mir-615-3p	MIMAT0003283	LINC00115	79854	CLIP-Seq	24297251	Unspecified
hsa-mir-615-3p	MIMAT0003283	ADAMTSL4-AS1	574406	CLIP-Seq	24297251	Unspecified
hsa-mir-615-3p	MIMAT0003283	FGD5-AS1	100505641	CLIP-Seq	24297251	Unspecified
hsa-mir-615-3p	MIMAT0003283	TAPT1-AS1	202020	CLIP-Seq	24297251	Unspecified
hsa-mir-615-3p	MIMAT0003283	LINC01023	100652853	CLIP-Seq	24297251	Unspecified
hsa-mir-615-3p	MIMAT0003283	HOTTIP	100316868	CLIP-Seq	24297251	Unspecified
hsa-mir-615-3p	MIMAT0003283	H19	283120	CLIP-Seq	24297251	Unspecified
hsa-mir-615-3p	MIMAT0003283	NEAT1	283131	CLIP-Seq	24297251	Unspecified
hsa-mir-615-3p	MIMAT0003283	OVCH1-AS1	101055625	CLIP-Seq	24297251	Unspecified
hsa-mir-615-3p	MIMAT0003283	HOXC-AS3	100874365	CLIP-Seq	24297251	Unspecified
hsa-mir-615-3p	MIMAT0003283	LINC02453	643770	CLIP-Seq	24297251	Unspecified
hsa-mir-615-3p	MIMAT0003283	SNHG9	735301	CLIP-Seq	24297251	Unspecified
hsa-mir-615-3p	MIMAT0003283	LINC01842	101928845	CLIP-Seq	24297251	Unspecified
hsa-mir-615-3p	MIMAT0003283	NORAD	647979	CLIP-Seq	24297251	Unspecified
hsa-mir-615-3p	MIMAT0003283	GNAS-AS1	149775	CLIP-Seq	24297251	Unspecified
hsa-mir-615-3p	MIMAT0003283	LINC01311	100652736	CLIP-Seq	24297251	Unspecified
hsa-mir-615-3p	MIMAT0003283	XIST	7503	CLIP-Seq	24297251	Unspecified
hsa-mir-671-5p	MIMAT0003880	MIR34AHG	106614088	CLIP-Seq	24297251	Unspecified
hsa-mir-671-5p	MIMAT0003880	MIR181A1HG	100131234	CLIP-Seq	24297251	Unspecified
hsa-mir-671-5p	MIMAT0003880	MIR29B2CHG	100128537	CLIP-Seq	24297251	Unspecified
hsa-mir-671-5p	MIMAT0003880	MIR29B2CHG	100128537	CLIP-Seq	24297251	Unspecified
hsa-mir-671-5p	MIMAT0003880	PAX8-AS1	654433	CLIP-Seq	24297251	Unspecified
hsa-mir-671-5p	MIMAT0003880	LINC00852	84657	CLIP-Seq	24297251	Unspecified
hsa-mir-671-5p	MIMAT0003880	ITGA9-AS1	101928153	CLIP-Seq	24297251	Unspecified
hsa-mir-671-5p	MIMAT0003880	PTPRG-AS1	100506994	CLIP-Seq	24297251	Unspecified
hsa-mir-671-5p	MIMAT0003880	LINC01391	103344930	CLIP-Seq	24297251	Unspecified
hsa-mir-671-5p	MIMAT0003880	LINC00885	401109	CLIP-Seq	24297251	Unspecified
hsa-mir-671-5p	MIMAT0003880	MIR4458HG	100505738	CLIP-Seq	24297251	Unspecified
hsa-mir-671-5p	MIMAT0003880	PURPL	643401	CLIP-Seq	24297251	Unspecified
hsa-mir-671-5p	MIMAT0003880	LINC00473	90632	CLIP-Seq	24297251	Unspecified
hsa-mir-671-5p	MIMAT0003880	STAG3L5P-PVRIG2P-PILRB	101752399	CLIP-Seq	24297251	Unspecified
hsa-mir-671-5p	MIMAT0003880	SND1-IT1	27099	CLIP-Seq	24297251	Unspecified
hsa-mir-671-5p	MIMAT0003880	LINC01006	100506380	CLIP-Seq	24297251	Unspecified
hsa-mir-671-5p	MIMAT0003880	CASC8	727677	CLIP-Seq	24297251	Unspecified
hsa-mir-671-5p	MIMAT0003880	LINC00963	100506190	CLIP-Seq	24297251	Unspecified
hsa-mir-671-5p	MIMAT0003880	C10orf25	220979	CLIP-Seq	24297251	Unspecified
hsa-mir-671-5p	MIMAT0003880	NUTM2B-AS1	101060691	CLIP-Seq	24297251	Unspecified
hsa-mir-671-5p	MIMAT0003880	LINC00858	170425	CLIP-Seq	24297251	Unspecified
hsa-mir-671-5p	MIMAT0003880	ADIRF-AS1	100133190	CLIP-Seq	24297251	Unspecified
hsa-mir-671-5p	MIMAT0003880	RPARP-AS1	100505761	CLIP-Seq	24297251	Unspecified
hsa-mir-671-5p	MIMAT0003880	H19	283120	CLIP-Seq	24297251	Unspecified
hsa-mir-671-5p	MIMAT0003880	KCNQ1OT1	10984	CLIP-Seq	24297251	Unspecified
hsa-mir-671-5p	MIMAT0003880	KCNQ1OT1	10984	CLIP-Seq	24297251	Unspecified
hsa-mir-671-5p	MIMAT0003880	KCNQ1OT1	10984	CLIP-Seq	24297251	Unspecified
hsa-mir-671-5p	MIMAT0003880	NEAT1	283131	CLIP-Seq	24297251	Unspecified
hsa-mir-671-5p	MIMAT0003880	SENCR	100507392	CLIP-Seq	24297251	Unspecified
hsa-mir-671-5p	MIMAT0003880	CD27-AS1	678655	CLIP-Seq	24297251	Unspecified
hsa-mir-671-5p	MIMAT0003880	LINC00943	100507206	CLIP-Seq	24297251	Unspecified
hsa-mir-671-5p	MIMAT0003880	FZD10-AS1	440119	CLIP-Seq	24297251	Unspecified
hsa-mir-671-5p	MIMAT0003880	N4BP2L2-IT2	116828	CLIP-Seq	24297251	Unspecified
hsa-mir-671-5p	MIMAT0003880	LINC02344	105370154	CLIP-Seq	24297251	Unspecified
hsa-mir-671-5p	MIMAT0003880	TPT1-AS1	100190939	CLIP-Seq	24297251	Unspecified
hsa-mir-671-5p	MIMAT0003880	DLEU1	10301	CLIP-Seq	24297251	Unspecified
hsa-mir-671-5p	MIMAT0003880	LINC00346	283487	CLIP-Seq	24297251	Unspecified
hsa-mir-671-5p	MIMAT0003880	SPAG5-AS1	100506436	CLIP-Seq	24297251	Unspecified
hsa-mir-671-5p	MIMAT0003880	ASB16-AS1	339201	CLIP-Seq	24297251	Unspecified
hsa-mir-671-5p	MIMAT0003880	MAPT-IT1	100130148	CLIP-Seq	24297251	Unspecified
hsa-mir-671-5p	MIMAT0003880	LINC00511	400619	CLIP-Seq	24297251	Unspecified
hsa-mir-671-5p	MIMAT0003880	SNHG16	100507246	CLIP-Seq	24297251	Unspecified
hsa-mir-671-5p	MIMAT0003880	LINC00667	339290	CLIP-Seq	24297251	Unspecified
hsa-mir-671-5p	MIMAT0003880	SDCBP2-AS1	100507495	CLIP-Seq	24297251	Unspecified
hsa-mir-671-5p	MIMAT0003880	HLCS-IT1	100874294	CLIP-Seq	24297251	Unspecified
hsa-mir-671-5p	MIMAT0003880	LINC01521	54944	CLIP-Seq	24297251	Unspecified
hsa-mir-671-5p	MIMAT0003880	LINC01521	54944	CLIP-Seq	24297251	Unspecified
hsa-mir-671-5p	MIMAT0003880	LINC01278	92249	CLIP-Seq	24297251	Unspecified
hsa-mir-671-5p	MIMAT0003880	XIST	7503	CLIP-Seq	24297251	Unspecified
hsa-mir-671-5p	MIMAT0003880	DANT2	642776	CLIP-Seq	24297251	Unspecified
hsa-mir-671-5p	MIMAT0003880	MIR503HG	84848	CLIP-Seq	24297251	Unspecified
